# Supplementary material for: Crystal structure of bis­[1,3-bis­(2,6-diiso­propyl­phen­yl)imidazol-2-yl­idene]silver(I) chloride tetrahydro­furan monosolvate
Source: Acta Crystallogr E Crystallogr Commun. 2015 Apr 22;71(Pt 5):544–6. doi: 10.1107/S2056989015007525 (PMC4420118; doi:10.1107/S2056989015007525)
Supplement: Supplementary file 1 [file e-71-00544-sup1.cif]

##############################################################################
#                                                                            #
# This CIF contains the data in a paper accepted for publication in          #
# Acta Crystallographica Section E. It conforms to the requirements of       #
# Notes for Authors for Acta Crystallographica Section E, and has been       #
# peer reviewed under the auspices of the IUCr Commission on Journals.       #
#                                                                            #
# Full details of the Crystallographic Information File format               #
# are given in the paper "The Crystallographic Information File (CIF):       #
# a New Standard Archive File for Crystallography" by S. R. Hall, F. H.      #
# Allen and I. D. Brown [Acta Cryst. (1991), A47, 655-685].                  #
#                                                                            #
# The current version of the core CIF dictionary is obtainable from          #
# ftp://ftp.iucr.org/pub/cif_core.dic.                                       #
#                                                                            #
# Software is freely available for graphical display of the structure(s)     #
# in this CIF. For information consult the CIF software page                 #
# http://www.iucr.org/resources/cif/software.                                #
#                                                                            #
# This file may be used for bona fide research purposes within the           #
# scientific community so long as proper attribution is given to the journal # 
# article from which it was obtained.                                        #
#                                                                            #
##############################################################################
data_I
_database_code_depnum_ccdc_archive 'CCDC 1060013'
_audit_creation_method     SHELXL-2014/6
_chemical_name_systematic
;
Bis[1,3-bis(2,6-diisopropylphenyl)imidazol-2-ylidene]silver(I)
chloride tetrahydrofuran monosolvate
;
_chemical_name_common     ?
_chemical_formula_moiety     'C54 H72 Ag N4 +, Cl -, C4 H8 O'
_chemical_formula_sum     'C58 H80 Ag Cl N4 O'
_chemical_formula_iupac     '[Ag (C27 H36 N2)2] Cl, C4 H8 O'
_chemical_formula_weight     992.58
_chemical_melting_point     ?
_shelx_space_group_comment
;
The symmetry employed for this shelxl refinement is uniquely defined
by the following loop, which should always be used as a source of
symmetry information in preference to the above space-group names.
They are only intended as comments.
;
_space_group_crystal_system     monoclinic
_space_group_name_H-M_alt     'P 21/n'
_space_group_name_Hall     '-P 2yn'
loop_
    _space_group_symop_operation_xyz
    'x, y, z'
    '-x+1/2, y+1/2, -z+1/2'
    '-x, -y, -z'
    'x-1/2, -y-1/2, z-1/2'
_cell_length_a     11.9302(3)
_cell_length_b     18.3390(5)
_cell_length_c     26.0144(6)
_cell_angle_alpha     90
_cell_angle_beta     103.068(2)
_cell_angle_gamma     90
_cell_volume     5544.2(2)
_cell_formula_units_Z     4
_cell_measurement_reflns_used     115747
_cell_measurement_theta_min     2.0
_cell_measurement_theta_max     30.3
_cell_measurement_temperature     173(2)
_exptl_crystal_description     block
_exptl_crystal_colour     colourless
_exptl_crystal_size_max     0.310
_exptl_crystal_size_mid     0.270
_exptl_crystal_size_min     0.260
_exptl_crystal_density_diffrn     1.189
_exptl_crystal_density_meas     ?
_exptl_crystal_density_method     ?
_exptl_crystal_F_000     2112
_exptl_absorpt_coefficient_mu     0.452
_exptl_absorpt_correction_type     multi-scan
_exptl_absorpt_process_details
;
(X-AREA; Stoe & Cie, 2001)
;
_shelx_estimated_absorpt_T_min     0.873
_shelx_estimated_absorpt_T_max     0.892
_exptl_absorpt_correction_T_min     0.571
_exptl_absorpt_correction_T_max     1.000
_diffrn_ambient_temperature     173(2)
_diffrn_radiation_type     MoK\a
_diffrn_radiation_wavelength     0.71073
_diffrn_radiation_source     'fine-focus sealed tube'
_diffrn_radiation_monochromator     'plane graphite'
_diffrn_measurement_device_type     'Stoe IPDS 2'
_diffrn_measurement_device     '2-circle goniometer'
_diffrn_measurement_method     '\w scans'
_diffrn_detector_area_resol_mean     ?
_diffrn_reflns_number     111561
_diffrn_reflns_av_R_equivalents     0.0751
_diffrn_reflns_theta_min     2.075
_diffrn_reflns_theta_max     30.067
_diffrn_reflns_theta_full     25.000
_diffrn_measured_fraction_theta_max     0.981
_diffrn_measured_fraction_theta_full     0.998
_diffrn_reflns_limit_h_min     -16
_diffrn_reflns_limit_h_max     16
_diffrn_reflns_limit_k_min     -25
_diffrn_reflns_limit_k_max     25
_diffrn_reflns_limit_l_min     -36
_diffrn_reflns_limit_l_max     36
_refine_special_details     ?
_reflns_number_total     15949
_reflns_number_gt     13800
_reflns_threshold_expression     I>2\s(I)
_refine_ls_structure_factor_coef     Fsqd
_refine_ls_matrix_type     full
_refine_ls_R_factor_all     0.0561
_refine_ls_R_factor_gt     0.0479
_refine_ls_wR_factor_gt     0.1147
_refine_ls_wR_factor_ref     0.1208
_refine_ls_goodness_of_fit_ref     1.049
_refine_ls_restrained_S_all     1.078
_refine_ls_number_reflns     15949
_refine_ls_number_parameters     651
_refine_ls_number_restraints     75
_refine_ls_hydrogen_treatment     constr
_refine_ls_weighting_scheme     calc
_refine_ls_weighting_details
              'w=1/[\s^2^(Fo^2^)+(0.0596P)^2^+3.8737P] where P=(Fo^2^+2Fc^2^)/3'
_atom_sites_solution_hydrogens     geom
_atom_sites_solution_primary     direct
_atom_sites_solution_secondary     ?
_refine_ls_shift/su_max     0.001
_refine_ls_shift/su_mean     0.000
_refine_diff_density_max     1.030
_refine_diff_density_min     -1.373
_refine_ls_extinction_method     none
_refine_ls_extinction_coef     .
loop_
    _atom_type_symbol
    _atom_type_description
    _atom_type_scat_dispersion_real
    _atom_type_scat_dispersion_imag
    _atom_type_scat_source
    'C' 'C' 0.0033 0.0016
                         'International Tables Vol C Tables 4.2.6.8 and 6.1.1.4'
    'H' 'H' 0.0000 0.0000
                         'International Tables Vol C Tables 4.2.6.8 and 6.1.1.4'
    'Ag' 'Ag' -0.8971 1.1015
                         'International Tables Vol C Tables 4.2.6.8 and 6.1.1.4'
    'Cl' 'Cl' 0.1484 0.1585
                         'International Tables Vol C Tables 4.2.6.8 and 6.1.1.4'
    'N' 'N' 0.0061 0.0033
                         'International Tables Vol C Tables 4.2.6.8 and 6.1.1.4'
    'O' 'O' 0.0106 0.0060
                         'International Tables Vol C Tables 4.2.6.8 and 6.1.1.4'
_computing_data_collection
;
X-AREA (Stoe & Cie, 2001)
;
_computing_cell_refinement
;
X-AREA (Stoe & Cie, 2001)
;
_computing_data_reduction
;
X-RED32 (Stoe & Cie, 2001)
;
_computing_structure_solution
;
SHELXS97 (Sheldrick, 2008)
;
_computing_structure_refinement
;
SHELXL2014 (Sheldrick, 2015)
;
_computing_molecular_graphics
;
XP (Sheldrick, 2008)
;
_computing_publication_material
;
SHELXL2014 (Sheldrick, 2015), PLATON (Spek, 2009) and
publCIF (Westrip, 2010)
;
loop_
    _atom_site_type_symbol
    _atom_site_label
    _atom_site_fract_x
    _atom_site_fract_y
    _atom_site_fract_z
    _atom_site_U_iso_or_equiv
    _atom_site_adp_type
    _atom_site_calc_flag
    _atom_site_occupancy
    _atom_site_disorder_assembly
    _atom_site_disorder_group
    Cl Cl1 -0.25283(7) 0.79025(8) 0.41564(3) 0.0832(3) Uani d 1 . .
    Ag Ag1 0.32700(2) 0.73977(2) 0.61445(2) 0.02859(5) Uani d 1 . .
    N N1 0.10444(15) 0.66141(9) 0.55242(7) 0.0324(3) Uani d 1 . .
    N N2 0.09066(15) 0.77562(9) 0.53662(7) 0.0318(3) Uani d 1 . .
    C C1 0.16299(17) 0.72485(11) 0.56468(7) 0.0295(4) Uani d 1 . .
    C C2 -0.00005(19) 0.67258(12) 0.51718(8) 0.0366(4) Uani d 1 . .
    H H2 -0.0549 0.6362 0.5028 0.044 Uiso calc 1 . .
    C C3 -0.00911(19) 0.74443(12) 0.50725(9) 0.0365(4) Uani d 1 . .
    H H3 -0.0714 0.7689 0.4846 0.044 Uiso calc 1 . .
    C C11 0.14323(19) 0.58950(11) 0.57077(8) 0.0339(4) Uani d 1 . .
    C C12 0.11632(19) 0.56315(12) 0.61711(9) 0.0376(4) Uani d 1 . .
    C C13 0.1487(2) 0.49169(14) 0.63150(11) 0.0472(5) Uani d 1 . .
    H H13 0.1342 0.4726 0.6633 0.057 Uiso calc 1 . .
    C C14 0.2013(3) 0.44784(14) 0.60066(12) 0.0512(6) Uani d 1 . .
    H H14 0.2208 0.3989 0.6109 0.061 Uiso calc 1 . .
    C C15 0.2255(2) 0.47539(13) 0.55510(11) 0.0472(5) Uani d 1 . .
    H H15 0.2613 0.4449 0.5340 0.057 Uiso calc 1 . .
    C C16 0.1985(2) 0.54696(12) 0.53932(9) 0.0397(5) Uani d 1 . .
    C C17 0.0557(2) 0.61055(14) 0.65057(9) 0.0418(5) Uani d 1 . .
    H H17 0.0084 0.6472 0.6266 0.050 Uiso calc 1 . .
    C C18 0.2273(3) 0.57670(15) 0.48954(10) 0.0484(6) Uani d 1 . .
    H H18 0.2044 0.6292 0.4862 0.058 Uiso calc 1 . .
    C C21 0.11102(17) 0.85337(11) 0.53718(8) 0.0315(4) Uani d 1 . .
    C C22 0.16141(18) 0.88315(12) 0.49827(8) 0.0355(4) Uani d 1 . .
    C C23 0.1789(2) 0.95834(13) 0.49946(10) 0.0414(5) Uani d 1 . .
    H H23 0.2142 0.9802 0.4740 0.050 Uiso calc 1 . .
    C C24 0.1459(2) 1.00192(12) 0.53687(10) 0.0421(5) Uani d 1 . .
    H H24 0.1595 1.0530 0.5372 0.051 Uiso calc 1 . .
    C C25 0.0930(2) 0.97107(12) 0.57377(9) 0.0389(4) Uani d 1 . .
    H H25 0.0694 1.0015 0.5989 0.047 Uiso calc 1 . .
    C C26 0.07386(18) 0.89620(11) 0.57481(8) 0.0342(4) Uani d 1 . .
    C C27 0.1978(2) 0.83601(14) 0.45695(9) 0.0421(5) Uani d 1 . .
    H H27 0.1554 0.7887 0.4552 0.050 Uiso calc 1 . .
    C C28 0.0168(2) 0.86275(13) 0.61588(9) 0.0408(5) Uani d 1 . .
    H H28 -0.0058 0.8116 0.6047 0.049 Uiso calc 1 . .
    N N3 0.53162(16) 0.72843(10) 0.71425(7) 0.0346(4) Uani d 1 . .
    N N4 0.57794(15) 0.79569(11) 0.65566(7) 0.0350(4) Uani d 1 . .
    C C4 0.48997(17) 0.75476(11) 0.66489(8) 0.0292(3) Uani d 1 . .
    C C5 0.6422(2) 0.75307(16) 0.73539(10) 0.0474(6) Uani d 1 . .
    H H5 0.6884 0.7420 0.7693 0.057 Uiso calc 1 . .
    C C6 0.6713(2) 0.79563(16) 0.69851(10) 0.0476(6) Uani d 1 . .
    H H6 0.7420 0.8208 0.7012 0.057 Uiso calc 1 . .
    C C31 0.47404(19) 0.67686(12) 0.74141(8) 0.0346(4) Uani d 1 . .
    C C32 0.4827(2) 0.60301(13) 0.72966(9) 0.0421(5) Uani d 1 . .
    C C33 0.4296(3) 0.55367(14) 0.75715(11) 0.0501(6) Uani d 1 . .
    H H33 0.4320 0.5030 0.7498 0.060 Uiso calc 1 . .
    C C34 0.3733(2) 0.57756(15) 0.79501(10) 0.0492(6) Uani d 1 . .
    H H34 0.3372 0.5431 0.8133 0.059 Uiso calc 1 . .
    C C35 0.3688(2) 0.65110(14) 0.80671(9) 0.0444(5) Uani d 1 . .
    H H35 0.3312 0.6664 0.8334 0.053 Uiso calc 1 . .
    C C36 0.4192(2) 0.70272(12) 0.77967(8) 0.0377(4) Uani d 1 . .
    C C37 0.5505(3) 0.57671(16) 0.69008(12) 0.0538(6) Uani d 1 . .
    H H37 0.5788 0.6208 0.6743 0.065 Uiso calc 1 . .
    C C38 0.4136(2) 0.78324(14) 0.79234(10) 0.0451(5) Uani d 1 . .
    H H38 0.4406 0.8116 0.7646 0.054 Uiso calc 1 . .
    C C41 0.58009(17) 0.83616(12) 0.60799(8) 0.0333(4) Uani d 1 . .
    C C42 0.61299(18) 0.79945(13) 0.56671(9) 0.0370(4) Uani d 1 . .
    C C43 0.6249(2) 0.84112(15) 0.52329(9) 0.0428(5) Uani d 1 . .
    H H43 0.6468 0.8182 0.4943 0.051 Uiso calc 1 . .
    C C44 0.6050(2) 0.91521(15) 0.52225(10) 0.0477(6) Uani d 1 . .
    H H44 0.6150 0.9430 0.4928 0.057 Uiso calc 1 . .
    C C45 0.5707(2) 0.94981(14) 0.56344(10) 0.0465(5) Uani d 1 . .
    H H45 0.5560 1.0008 0.5615 0.056 Uiso calc 1 . .
    C C46 0.55756(19) 0.91082(13) 0.60776(9) 0.0389(4) Uani d 1 . .
    C C47 0.6370(2) 0.71821(15) 0.56861(11) 0.0470(5) Uani d 1 . .
    H H47 0.5884 0.6948 0.5906 0.056 Uiso calc 1 . .
    C C48 0.5198(2) 0.94851(15) 0.65304(11) 0.0484(5) Uani d 1 . .
    H H48 0.5085 0.9087 0.6776 0.058 Uiso calc 0.447(17) A 1
    H H48' 0.5559 0.9219 0.6862 0.058 Uiso calc 0.553(17) A 2
    C C171 0.1420(3) 0.65204(18) 0.69207(12) 0.0595(7) Uani d 1 . .
    H H17A 0.1009 0.6820 0.7130 0.089 Uiso calc 1 . .
    H H17B 0.1920 0.6174 0.7152 0.089 Uiso calc 1 . .
    H H17C 0.1888 0.6835 0.6748 0.089 Uiso calc 1 . .
    C C172 -0.0252(3) 0.5682(2) 0.67752(13) 0.0685(9) Uani d 1 . .
    H H17D -0.0812 0.5412 0.6509 0.103 Uiso calc 1 . .
    H H17E 0.0196 0.5338 0.7030 0.103 Uiso calc 1 . .
    H H17F -0.0658 0.6022 0.6959 0.103 Uiso calc 1 . .
    C C181 0.1623(4) 0.5374(3) 0.44116(13) 0.0885(13) Uani d 1 . .
    H H18A 0.0795 0.5405 0.4395 0.133 Uiso calc 1 . .
    H H18B 0.1791 0.5600 0.4096 0.133 Uiso calc 1 . .
    H H18C 0.1858 0.4861 0.4429 0.133 Uiso calc 1 . .
    C C271 0.1680(3) 0.87042(18) 0.40178(11) 0.0579(7) Uani d 1 . .
    H H27A 0.1931 0.8380 0.3766 0.087 Uiso calc 1 . .
    H H27B 0.0846 0.8778 0.3908 0.087 Uiso calc 1 . .
    H H27C 0.2072 0.9175 0.4026 0.087 Uiso calc 1 . .
    C C272 0.3262(3) 0.8194(2) 0.47309(13) 0.0701(9) Uani d 1 . .
    H H27D 0.3483 0.7890 0.4461 0.105 Uiso calc 1 . .
    H H27E 0.3697 0.8652 0.4767 0.105 Uiso calc 1 . .
    H H27F 0.3430 0.7935 0.5069 0.105 Uiso calc 1 . .
    C C281 0.1018(3) 0.85940(17) 0.66940(10) 0.0547(7) Uani d 1 . .
    H H28A 0.0640 0.8378 0.6955 0.082 Uiso calc 1 . .
    H H28B 0.1681 0.8295 0.6665 0.082 Uiso calc 1 . .
    H H28C 0.1278 0.9088 0.6806 0.082 Uiso calc 1 . .
    C C381 0.4926(3) 0.80103(19) 0.84580(14) 0.0658(8) Uani d 1 . .
    H H38A 0.4875 0.8532 0.8531 0.099 Uiso calc 1 . .
    H H38B 0.4687 0.7727 0.8735 0.099 Uiso calc 1 . .
    H H38C 0.5721 0.7886 0.8451 0.099 Uiso calc 1 . .
    C C382 0.2906(2) 0.80671(16) 0.79172(11) 0.0521(6) Uani d 1 . .
    H H38D 0.2895 0.8588 0.8000 0.078 Uiso calc 1 . .
    H H38E 0.2415 0.7977 0.7567 0.078 Uiso calc 1 . .
    H H38F 0.2618 0.7787 0.8181 0.078 Uiso calc 1 . .
    C C471 0.7617(3) 0.7022(2) 0.5937(2) 0.0959(15) Uani d 1 . .
    H H47A 0.7746 0.6494 0.5944 0.144 Uiso calc 1 . .
    H H47B 0.8112 0.7257 0.5732 0.144 Uiso calc 1 . .
    H H47C 0.7803 0.7212 0.6299 0.144 Uiso calc 1 . .
    C C472 0.6065(4) 0.6833(2) 0.51324(15) 0.0744(10) Uani d 1 . .
    H H47D 0.5257 0.6935 0.4967 0.112 Uiso calc 1 . .
    H H47E 0.6559 0.7039 0.4915 0.112 Uiso calc 1 . .
    H H47F 0.6184 0.6305 0.5164 0.112 Uiso calc 1 . .
    C C282 -0.0920(3) 0.90368(19) 0.62077(14) 0.0614(7) Uani d 1 . .
    H H28D -0.1255 0.8801 0.6476 0.092 Uiso calc 1 . .
    H H28E -0.0723 0.9543 0.6311 0.092 Uiso calc 1 . .
    H H28F -0.1478 0.9028 0.5867 0.092 Uiso calc 1 . .
    C C372 0.4758(3) 0.5337(2) 0.64546(13) 0.0747(10) Uani d 1 . .
    H H37A 0.5222 0.5178 0.6209 0.112 Uiso calc 1 . .
    H H37B 0.4443 0.4909 0.6599 0.112 Uiso calc 1 . .
    H H37C 0.4126 0.5645 0.6267 0.112 Uiso calc 1 . .
    C C371 0.6557(3) 0.5331(2) 0.71798(18) 0.0836(12) Uani d 1 . .
    H H37D 0.7019 0.5625 0.7465 0.125 Uiso calc 1 . .
    H H37E 0.6306 0.4884 0.7327 0.125 Uiso calc 1 . .
    H H37F 0.7021 0.5204 0.6926 0.125 Uiso calc 1 . .
    C C182 0.3550(4) 0.5721(4) 0.49240(18) 0.130(3) Uani d 1 . .
    H H18D 0.3970 0.5978 0.5240 0.195 Uiso calc 1 . .
    H H18E 0.3788 0.5209 0.4942 0.195 Uiso calc 1 . .
    H H18F 0.3721 0.5948 0.4609 0.195 Uiso calc 1 . .
    C C481 0.4036(10) 0.9851(11) 0.6354(4) 0.082(4) Uani d 0.447(17) A 1
    H H48A 0.3478 0.9501 0.6159 0.123 Uiso calc 0.447(17) A 1
    H H48B 0.3774 1.0023 0.6665 0.123 Uiso calc 0.447(17) A 1
    H H48C 0.4102 1.0267 0.6126 0.123 Uiso calc 0.447(17) A 1
    C C482 0.6139(10) 0.9942(9) 0.6833(6) 0.086(5) Uani d 0.447(17) A 1
    H H48D 0.5884 1.0182 0.7123 0.130 Uiso calc 0.447(17) A 1
    H H48E 0.6810 0.9636 0.6976 0.130 Uiso calc 0.447(17) A 1
    H H48F 0.6348 1.0313 0.6600 0.130 Uiso calc 0.447(17) A 1
    C C483 0.3931(7) 0.9449(6) 0.6467(4) 0.070(2) Uani d 0.553(17) A 2
    H H48G 0.3716 0.9696 0.6765 0.104 Uiso calc 0.553(17) A 2
    H H48H 0.3553 0.9689 0.6137 0.104 Uiso calc 0.553(17) A 2
    H H48I 0.3689 0.8937 0.6458 0.104 Uiso calc 0.553(17) A 2
    C C484 0.5609(11) 1.0302(5) 0.6600(4) 0.077(3) Uani d 0.553(17) A 2
    H H48J 0.6446 1.0323 0.6642 0.116 Uiso calc 0.553(17) A 2
    H H48K 0.5234 1.0583 0.6288 0.116 Uiso calc 0.553(17) A 2
    H H48L 0.5403 1.0508 0.6914 0.116 Uiso calc 0.553(17) A 2
    O O71 0.8401(3) 0.7674(2) 0.84592(17) 0.0709(14) Uani d 0.589(6) B 1
    C C72 0.9183(7) 0.7094(4) 0.8373(3) 0.081(2) Uani d 0.589(6) B 1
    H H72A 0.9685 0.6941 0.8712 0.097 Uiso calc 0.589(6) B 1
    H H72B 0.8739 0.6665 0.8208 0.097 Uiso calc 0.589(6) B 1
    C C73 0.9877(7) 0.7388(4) 0.8023(3) 0.0728(18) Uani d 0.589(6) B 1
    H H73A 0.9638 0.7172 0.7666 0.087 Uiso calc 0.589(6) B 1
    H H73B 1.0703 0.7281 0.8164 0.087 Uiso calc 0.589(6) B 1
    C C74 0.9636(9) 0.8317(5) 0.7999(4) 0.099(3) Uani d 0.589(6) B 1
    H H74A 1.0309 0.8617 0.7969 0.119 Uiso calc 0.589(6) B 1
    H H74B 0.8927 0.8473 0.7745 0.119 Uiso calc 0.589(6) B 1
    C C75 0.9500(11) 0.8200(7) 0.8552(5) 0.150(5) Uani d 0.589(6) B 1
    H H75A 0.9353 0.8665 0.8718 0.180 Uiso calc 0.589(6) B 1
    H H75B 1.0187 0.7962 0.8773 0.180 Uiso calc 0.589(6) B 1
    O O71' 0.9421(7) 0.7754(4) 0.7663(2) 0.084(2) Uani d 0.411(6) B 2
    C C72' 0.9671(10) 0.7119(6) 0.8015(4) 0.077(3) Uani d 0.411(6) B 2
    H H72C 1.0503 0.7004 0.8087 0.092 Uiso calc 0.411(6) B 2
    H H72D 0.9240 0.6689 0.7844 0.092 Uiso calc 0.411(6) B 2
    C C73' 0.9325(10) 0.7283(5) 0.8529(4) 0.075(3) Uani d 0.411(6) B 2
    H H73C 0.9966 0.7197 0.8838 0.090 Uiso calc 0.411(6) B 2
    H H73D 0.8645 0.6996 0.8565 0.090 Uiso calc 0.411(6) B 2
    C C74' 0.8976(9) 0.8296(5) 0.8429(4) 0.072(2) Uani d 0.411(6) B 2
    H H74C 0.8248 0.8412 0.8174 0.087 Uiso calc 0.411(6) B 2
    H H74D 0.9084 0.8590 0.8756 0.087 Uiso calc 0.411(6) B 2
    C C75' 1.0046(8) 0.8220(5) 0.8193(4) 0.075(3) Uani d 0.411(6) B 2
    H H75C 1.0672 0.7942 0.8426 0.089 Uiso calc 0.411(6) B 2
    H H75D 1.0340 0.8698 0.8105 0.089 Uiso calc 0.411(6) B 2
loop_
    _atom_site_aniso_label
    _atom_site_aniso_U_11
    _atom_site_aniso_U_22
    _atom_site_aniso_U_33
    _atom_site_aniso_U_12
    _atom_site_aniso_U_13
    _atom_site_aniso_U_23
    Cl1 0.0488(4) 0.1689(10) 0.0337(3) 0.0122(5) 0.0133(3) 0.0032(4)
    Ag1 0.03022(8) 0.02622(8) 0.02919(8) -0.00159(5) 0.00643(5) 0.00055(5)
    N1 0.0379(9) 0.0265(8) 0.0320(8) -0.0028(6) 0.0063(6) -0.0009(6)
    N2 0.0345(8) 0.0266(8) 0.0328(8) -0.0026(6) 0.0046(6) 0.0013(6)
    C1 0.0306(9) 0.0266(9) 0.0300(8) -0.0016(7) 0.0041(7) -0.0001(6)
    C2 0.0363(10) 0.0338(10) 0.0372(10) -0.0064(8) 0.0028(8) -0.0032(8)
    C3 0.0333(10) 0.0365(11) 0.0366(10) -0.0042(8) 0.0016(8) -0.0008(8)
    C11 0.0384(10) 0.0244(9) 0.0386(10) -0.0052(7) 0.0081(8) -0.0022(7)
    C12 0.0384(10) 0.0343(10) 0.0405(10) -0.0044(8) 0.0100(8) 0.0016(8)
    C13 0.0560(14) 0.0375(12) 0.0501(13) -0.0036(10) 0.0163(11) 0.0092(10)
    C14 0.0618(16) 0.0290(11) 0.0637(16) 0.0017(10) 0.0164(13) 0.0068(10)
    C15 0.0563(14) 0.0310(11) 0.0577(14) 0.0002(10) 0.0197(11) -0.0060(10)
    C16 0.0479(12) 0.0307(10) 0.0426(11) -0.0047(9) 0.0144(9) -0.0052(8)
    C17 0.0444(12) 0.0458(12) 0.0371(10) 0.0009(9) 0.0132(9) 0.0009(9)
    C18 0.0662(16) 0.0420(13) 0.0424(12) -0.0014(11) 0.0235(11) -0.0041(9)
    C21 0.0321(9) 0.0260(9) 0.0334(9) -0.0017(7) 0.0008(7) 0.0028(7)
    C22 0.0343(10) 0.0331(10) 0.0381(10) -0.0016(8) 0.0060(8) 0.0034(8)
    C23 0.0421(11) 0.0356(11) 0.0458(11) -0.0059(9) 0.0081(9) 0.0085(9)
    C24 0.0455(12) 0.0280(10) 0.0489(12) -0.0042(8) 0.0021(9) 0.0050(8)
    C25 0.0441(11) 0.0307(10) 0.0390(10) -0.0008(8) 0.0032(9) -0.0013(8)
    C26 0.0372(10) 0.0304(10) 0.0327(9) -0.0011(8) 0.0031(7) 0.0014(7)
    C27 0.0436(12) 0.0428(12) 0.0419(11) -0.0011(9) 0.0139(9) 0.0036(9)
    C28 0.0519(13) 0.0335(11) 0.0389(10) -0.0019(9) 0.0138(9) -0.0003(8)
    N3 0.0350(9) 0.0377(9) 0.0317(8) -0.0020(7) 0.0089(7) 0.0065(7)
    N4 0.0310(8) 0.0413(10) 0.0330(8) -0.0016(7) 0.0078(6) 0.0075(7)
    C4 0.0287(9) 0.0314(9) 0.0281(8) -0.0006(7) 0.0079(7) 0.0020(6)
    C5 0.0362(11) 0.0635(16) 0.0386(11) -0.0074(10) 0.0001(9) 0.0128(10)
    C6 0.0309(10) 0.0644(16) 0.0444(12) -0.0091(10) 0.0019(9) 0.0142(11)
    C31 0.0385(10) 0.0357(10) 0.0294(9) -0.0011(8) 0.0077(7) 0.0077(7)
    C32 0.0485(12) 0.0365(11) 0.0424(11) 0.0036(9) 0.0123(9) 0.0036(9)
    C33 0.0643(16) 0.0338(12) 0.0525(14) -0.0004(11) 0.0137(12) 0.0091(10)
    C34 0.0592(15) 0.0440(13) 0.0452(12) -0.0054(11) 0.0138(11) 0.0157(10)
    C35 0.0532(13) 0.0489(13) 0.0339(10) -0.0022(10) 0.0154(9) 0.0079(9)
    C36 0.0458(11) 0.0383(11) 0.0296(9) -0.0004(9) 0.0096(8) 0.0042(8)
    C37 0.0631(16) 0.0443(14) 0.0586(15) 0.0085(12) 0.0236(13) -0.0011(11)
    C38 0.0557(14) 0.0392(12) 0.0428(11) -0.0013(10) 0.0160(10) -0.0016(9)
    C41 0.0292(9) 0.0373(10) 0.0342(9) -0.0045(7) 0.0088(7) 0.0069(7)
    C42 0.0312(9) 0.0414(11) 0.0407(10) -0.0050(8) 0.0131(8) 0.0021(8)
    C43 0.0371(11) 0.0554(14) 0.0385(11) -0.0078(10) 0.0138(9) 0.0034(9)
    C44 0.0463(13) 0.0549(15) 0.0415(11) -0.0114(11) 0.0088(10) 0.0160(10)
    C45 0.0477(13) 0.0385(12) 0.0495(13) -0.0048(10) 0.0029(10) 0.0106(10)
    C46 0.0367(10) 0.0390(11) 0.0396(10) -0.0034(8) 0.0054(8) 0.0016(8)
    C47 0.0448(12) 0.0410(12) 0.0613(15) 0.0012(10) 0.0246(11) 0.0009(11)
    C48 0.0494(13) 0.0467(13) 0.0474(13) 0.0018(11) 0.0075(10) -0.0053(10)
    C171 0.0633(17) 0.0628(18) 0.0582(16) -0.0173(14) 0.0260(13) -0.0195(13)
    C172 0.070(2) 0.081(2) 0.0649(18) -0.0287(17) 0.0377(16) -0.0225(16)
    C181 0.112(3) 0.105(3) 0.0439(16) -0.030(3) 0.0069(18) -0.0029(17)
    C271 0.0677(18) 0.0616(17) 0.0425(13) 0.0044(14) 0.0083(12) 0.0018(12)
    C272 0.0559(17) 0.104(3) 0.0530(16) 0.0265(17) 0.0175(13) 0.0066(16)
    C281 0.0689(18) 0.0589(16) 0.0372(12) 0.0109(13) 0.0135(11) 0.0050(11)
    C381 0.0578(17) 0.0581(18) 0.074(2) 0.0042(14) -0.0018(15) -0.0213(15)
    C382 0.0568(15) 0.0507(14) 0.0454(13) 0.0080(12) 0.0045(11) -0.0065(11)
    C471 0.060(2) 0.067(2) 0.151(4) 0.0223(18) 0.003(2) -0.012(3)
    C472 0.094(3) 0.0565(19) 0.082(2) -0.0096(17) 0.038(2) -0.0203(16)
    C282 0.0504(15) 0.0671(19) 0.0712(18) 0.0040(13) 0.0228(13) 0.0133(15)
    C372 0.081(2) 0.087(3) 0.0560(17) 0.018(2) 0.0150(16) -0.0169(16)
    C371 0.060(2) 0.092(3) 0.097(3) 0.0220(19) 0.0157(19) -0.013(2)
    C182 0.071(3) 0.252(8) 0.072(3) -0.036(4) 0.028(2) 0.043(4)
    C481 0.065(6) 0.108(11) 0.072(6) 0.038(7) 0.013(4) -0.012(6)
    C482 0.078(6) 0.094(9) 0.089(8) -0.017(6) 0.021(5) -0.052(7)
    C483 0.055(3) 0.062(5) 0.094(6) 0.007(3) 0.024(3) -0.023(4)
    C484 0.101(7) 0.056(4) 0.077(5) -0.022(4) 0.024(5) -0.023(4)
    O71 0.051(2) 0.092(3) 0.074(3) 0.0094(19) 0.0219(18) 0.027(2)
    C72 0.081(2) 0.081(2) 0.080(2) 0.0009(10) 0.0189(11) 0.0004(10)
    C73 0.072(2) 0.074(2) 0.073(2) 0.0001(10) 0.0175(10) 0.0006(10)
    C74 0.099(3) 0.099(3) 0.099(3) -0.0011(10) 0.0225(11) -0.0008(10)
    C75 0.151(5) 0.150(5) 0.150(5) -0.0003(10) 0.0333(15) -0.0001(10)
    O71' 0.098(5) 0.090(5) 0.060(4) 0.000(4) 0.010(3) 0.005(3)
    C72' 0.077(3) 0.077(3) 0.077(3) -0.0005(10) 0.0180(12) 0.0006(10)
    C73' 0.075(3) 0.075(3) 0.074(3) 0.0009(10) 0.0174(12) -0.0001(10)
    C74' 0.072(3) 0.073(3) 0.072(3) -0.0003(10) 0.0173(11) -0.0012(10)
    C75' 0.074(3) 0.074(3) 0.076(3) -0.0002(10) 0.0178(11) -0.0001(10)
_geom_special_details
;
All e.s.d.'s (except the e.s.d. in the dihedral angle between two l.s. planes)
are estimated using the full covariance matrix. The cell e.s.d.'s are taken
into account individually in the estimation of e.s.d.'s in distances, angles
and torsion angles; correlations between e.s.d.'s in cell parameters are only
used when they are defined by crystal symmetry. An approximate (isotropic)
treatment of cell e.s.d.'s is used for estimating e.s.d.'s involving l.s.
planes.
;
loop_
    _geom_bond_atom_site_label_1
    _geom_bond_atom_site_label_2
    _geom_bond_site_symmetry_2
    _geom_bond_distance
    _geom_bond_publ_flag
    Ag1 C4 . 2.103(2) ?
    Ag1 C1 . 2.1058(19) ?
    N1 C1 . 1.357(2) ?
    N1 C2 . 1.385(3) ?
    N1 C11 . 1.443(3) ?
    N2 C1 . 1.364(3) ?
    N2 C3 . 1.384(3) ?
    N2 C21 . 1.446(3) ?
    C2 C3 . 1.342(3) ?
    C2 H2 . 0.9500 ?
    C3 H3 . 0.9500 ?
    C11 C16 . 1.399(3) ?
    C11 C12 . 1.402(3) ?
    C12 C13 . 1.393(3) ?
    C12 C17 . 1.524(3) ?
    C13 C14 . 1.383(4) ?
    C13 H13 . 0.9500 ?
    C14 C15 . 1.378(4) ?
    C14 H14 . 0.9500 ?
    C15 C16 . 1.391(3) ?
    C15 H15 . 0.9500 ?
    C16 C18 . 1.514(3) ?
    C17 C171 . 1.517(4) ?
    C17 C172 . 1.527(4) ?
    C17 H17 . 1.0000 ?
    C18 C181 . 1.504(4) ?
    C18 C182 . 1.511(5) ?
    C18 H18 . 1.0000 ?
    C21 C22 . 1.400(3) ?
    C21 C26 . 1.403(3) ?
    C22 C23 . 1.394(3) ?
    C22 C27 . 1.517(3) ?
    C23 C24 . 1.384(4) ?
    C23 H23 . 0.9500 ?
    C24 C25 . 1.383(3) ?
    C24 H24 . 0.9500 ?
    C25 C26 . 1.393(3) ?
    C25 H25 . 0.9500 ?
    C26 C28 . 1.520(3) ?
    C27 C272 . 1.525(4) ?
    C27 C271 . 1.534(4) ?
    C27 H27 . 1.0000 ?
    C28 C281 . 1.527(4) ?
    C28 C282 . 1.528(4) ?
    C28 H28 . 1.0000 ?
    N3 C4 . 1.356(2) ?
    N3 C5 . 1.386(3) ?
    N3 C31 . 1.444(3) ?
    N4 C4 . 1.355(3) ?
    N4 C6 . 1.387(3) ?
    N4 C41 . 1.451(2) ?
    C5 C6 . 1.342(3) ?
    C5 H5 . 0.9500 ?
    C6 H6 . 0.9500 ?
    C31 C36 . 1.392(3) ?
    C31 C32 . 1.397(3) ?
    C32 C33 . 1.392(3) ?
    C32 C37 . 1.525(4) ?
    C33 C34 . 1.383(4) ?
    C33 H33 . 0.9500 ?
    C34 C35 . 1.386(4) ?
    C34 H34 . 0.9500 ?
    C35 C36 . 1.394(3) ?
    C35 H35 . 0.9500 ?
    C36 C38 . 1.518(3) ?
    C37 C372 . 1.515(5) ?
    C37 C371 . 1.526(5) ?
    C37 H37 . 1.0000 ?
    C38 C382 . 1.526(4) ?
    C38 C381 . 1.529(4) ?
    C38 H38 . 1.0000 ?
    C41 C46 . 1.395(3) ?
    C41 C42 . 1.397(3) ?
    C42 C43 . 1.397(3) ?
    C42 C47 . 1.516(4) ?
    C43 C44 . 1.378(4) ?
    C43 H43 . 0.9500 ?
    C44 C45 . 1.384(4) ?
    C44 H44 . 0.9500 ?
    C45 C46 . 1.395(3) ?
    C45 H45 . 0.9500 ?
    C46 C48 . 1.519(3) ?
    C47 C471 . 1.512(4) ?
    C47 C472 . 1.543(4) ?
    C47 H47 . 1.0000 ?
    C48 C482 . 1.478(9) ?
    C48 C483 . 1.484(8) ?
    C48 C481 . 1.516(10) ?
    C48 C484 . 1.574(7) ?
    C48 H48 . 1.0000 ?
    C48 H48' . 1.0000 ?
    C171 H17A . 0.9800 ?
    C171 H17B . 0.9800 ?
    C171 H17C . 0.9800 ?
    C172 H17D . 0.9800 ?
    C172 H17E . 0.9800 ?
    C172 H17F . 0.9800 ?
    C181 H18A . 0.9800 ?
    C181 H18B . 0.9800 ?
    C181 H18C . 0.9800 ?
    C271 H27A . 0.9800 ?
    C271 H27B . 0.9800 ?
    C271 H27C . 0.9800 ?
    C272 H27D . 0.9800 ?
    C272 H27E . 0.9800 ?
    C272 H27F . 0.9800 ?
    C281 H28A . 0.9800 ?
    C281 H28B . 0.9800 ?
    C281 H28C . 0.9800 ?
    C381 H38A . 0.9800 ?
    C381 H38B . 0.9800 ?
    C381 H38C . 0.9800 ?
    C382 H38D . 0.9800 ?
    C382 H38E . 0.9800 ?
    C382 H38F . 0.9800 ?
    C471 H47A . 0.9800 ?
    C471 H47B . 0.9800 ?
    C471 H47C . 0.9800 ?
    C472 H47D . 0.9800 ?
    C472 H47E . 0.9800 ?
    C472 H47F . 0.9800 ?
    C282 H28D . 0.9800 ?
    C282 H28E . 0.9800 ?
    C282 H28F . 0.9800 ?
    C372 H37A . 0.9800 ?
    C372 H37B . 0.9800 ?
    C372 H37C . 0.9800 ?
    C371 H37D . 0.9800 ?
    C371 H37E . 0.9800 ?
    C371 H37F . 0.9800 ?
    C182 H18D . 0.9800 ?
    C182 H18E . 0.9800 ?
    C182 H18F . 0.9800 ?
    C481 H48A . 0.9800 ?
    C481 H48B . 0.9800 ?
    C481 H48C . 0.9800 ?
    C482 H48D . 0.9800 ?
    C482 H48E . 0.9800 ?
    C482 H48F . 0.9800 ?
    C483 H48G . 0.9800 ?
    C483 H48H . 0.9800 ?
    C483 H48I . 0.9800 ?
    C484 H48J . 0.9800 ?
    C484 H48K . 0.9800 ?
    C484 H48L . 0.9800 ?
    O71 C72 . 1.465(8) ?
    O71 C75 . 1.602(11) ?
    C72 C73 . 1.464(9) ?
    C72 H72A . 0.9900 ?
    C72 H72B . 0.9900 ?
    C73 C74 . 1.727(11) ?
    C73 H73A . 0.9900 ?
    C73 H73B . 0.9900 ?
    C74 C75 . 1.499(11) ?
    C74 H74A . 0.9900 ?
    C74 H74B . 0.9900 ?
    C75 H75A . 0.9900 ?
    C75 H75B . 0.9900 ?
    O71' C72' . 1.472(11) ?
    O71' C75' . 1.651(10) ?
    C72' C73' . 1.515(11) ?
    C72' H72C . 0.9900 ?
    C72' H72D . 0.9900 ?
    C73' C74' . 1.908(12) ?
    C73' H73C . 0.9900 ?
    C73' H73D . 0.9900 ?
    C74' C75' . 1.543(11) ?
    C74' H74C . 0.9900 ?
    C74' H74D . 0.9900 ?
    C75' H75C . 0.9900 ?
    C75' H75D . 0.9900 ?
loop_
    _geom_angle_atom_site_label_1
    _geom_angle_atom_site_label_2
    _geom_angle_atom_site_label_3
    _geom_angle_site_symmetry_1
    _geom_angle_site_symmetry_3
    _geom_angle
    _geom_angle_publ_flag
    C4 Ag1 C1 . . 179.36(7) ?
    C1 N1 C2 . . 111.53(17) ?
    C1 N1 C11 . . 126.59(17) ?
    C2 N1 C11 . . 121.83(17) ?
    C1 N2 C3 . . 111.98(17) ?
    C1 N2 C21 . . 125.69(17) ?
    C3 N2 C21 . . 122.31(17) ?
    N1 C1 N2 . . 103.28(16) ?
    N1 C1 Ag1 . . 127.82(14) ?
    N2 C1 Ag1 . . 128.90(14) ?
    C3 C2 N1 . . 107.07(18) ?
    C3 C2 H2 . . 126.5 ?
    N1 C2 H2 . . 126.5 ?
    C2 C3 N2 . . 106.12(19) ?
    C2 C3 H3 . . 126.9 ?
    N2 C3 H3 . . 126.9 ?
    C16 C11 C12 . . 122.7(2) ?
    C16 C11 N1 . . 118.33(19) ?
    C12 C11 N1 . . 118.76(19) ?
    C13 C12 C11 . . 116.9(2) ?
    C13 C12 C17 . . 121.4(2) ?
    C11 C12 C17 . . 121.7(2) ?
    C14 C13 C12 . . 121.7(2) ?
    C14 C13 H13 . . 119.2 ?
    C12 C13 H13 . . 119.2 ?
    C15 C14 C13 . . 119.8(2) ?
    C15 C14 H14 . . 120.1 ?
    C13 C14 H14 . . 120.1 ?
    C14 C15 C16 . . 121.4(2) ?
    C14 C15 H15 . . 119.3 ?
    C16 C15 H15 . . 119.3 ?
    C15 C16 C11 . . 117.5(2) ?
    C15 C16 C18 . . 120.7(2) ?
    C11 C16 C18 . . 121.8(2) ?
    C171 C17 C12 . . 111.0(2) ?
    C171 C17 C172 . . 109.0(2) ?
    C12 C17 C172 . . 113.7(2) ?
    C171 C17 H17 . . 107.6 ?
    C12 C17 H17 . . 107.6 ?
    C172 C17 H17 . . 107.6 ?
    C181 C18 C182 . . 109.8(3) ?
    C181 C18 C16 . . 111.7(2) ?
    C182 C18 C16 . . 111.0(3) ?
    C181 C18 H18 . . 108.1 ?
    C182 C18 H18 . . 108.1 ?
    C16 C18 H18 . . 108.1 ?
    C22 C21 C26 . . 122.77(19) ?
    C22 C21 N2 . . 118.44(19) ?
    C26 C21 N2 . . 118.69(18) ?
    C23 C22 C21 . . 117.2(2) ?
    C23 C22 C27 . . 120.9(2) ?
    C21 C22 C27 . . 121.88(19) ?
    C24 C23 C22 . . 121.5(2) ?
    C24 C23 H23 . . 119.3 ?
    C22 C23 H23 . . 119.3 ?
    C25 C24 C23 . . 119.9(2) ?
    C25 C24 H24 . . 120.0 ?
    C23 C24 H24 . . 120.0 ?
    C24 C25 C26 . . 121.3(2) ?
    C24 C25 H25 . . 119.4 ?
    C26 C25 H25 . . 119.4 ?
    C25 C26 C21 . . 117.3(2) ?
    C25 C26 C28 . . 120.9(2) ?
    C21 C26 C28 . . 121.81(19) ?
    C22 C27 C272 . . 110.4(2) ?
    C22 C27 C271 . . 112.7(2) ?
    C272 C27 C271 . . 110.2(2) ?
    C22 C27 H27 . . 107.8 ?
    C272 C27 H27 . . 107.8 ?
    C271 C27 H27 . . 107.8 ?
    C26 C28 C281 . . 110.2(2) ?
    C26 C28 C282 . . 112.6(2) ?
    C281 C28 C282 . . 110.2(2) ?
    C26 C28 H28 . . 107.9 ?
    C281 C28 H28 . . 107.9 ?
    C282 C28 H28 . . 107.9 ?
    C4 N3 C5 . . 111.83(18) ?
    C4 N3 C31 . . 125.68(18) ?
    C5 N3 C31 . . 122.35(18) ?
    C4 N4 C6 . . 111.76(17) ?
    C4 N4 C41 . . 126.80(17) ?
    C6 N4 C41 . . 121.44(18) ?
    N4 C4 N3 . . 103.43(17) ?
    N4 C4 Ag1 . . 127.26(14) ?
    N3 C4 Ag1 . . 129.28(14) ?
    C6 C5 N3 . . 106.4(2) ?
    C6 C5 H5 . . 126.8 ?
    N3 C5 H5 . . 126.8 ?
    C5 C6 N4 . . 106.5(2) ?
    C5 C6 H6 . . 126.7 ?
    N4 C6 H6 . . 126.7 ?
    C36 C31 C32 . . 123.8(2) ?
    C36 C31 N3 . . 118.6(2) ?
    C32 C31 N3 . . 117.5(2) ?
    C33 C32 C31 . . 116.9(2) ?
    C33 C32 C37 . . 121.0(2) ?
    C31 C32 C37 . . 122.1(2) ?
    C34 C33 C32 . . 120.7(2) ?
    C34 C33 H33 . . 119.6 ?
    C32 C33 H33 . . 119.6 ?
    C33 C34 C35 . . 120.9(2) ?
    C33 C34 H34 . . 119.6 ?
    C35 C34 H34 . . 119.6 ?
    C34 C35 C36 . . 120.5(2) ?
    C34 C35 H35 . . 119.7 ?
    C36 C35 H35 . . 119.7 ?
    C31 C36 C35 . . 117.1(2) ?
    C31 C36 C38 . . 122.5(2) ?
    C35 C36 C38 . . 120.4(2) ?
    C372 C37 C32 . . 111.8(3) ?
    C372 C37 C371 . . 111.7(3) ?
    C32 C37 C371 . . 110.5(3) ?
    C372 C37 H37 . . 107.6 ?
    C32 C37 H37 . . 107.6 ?
    C371 C37 H37 . . 107.5 ?
    C36 C38 C382 . . 111.2(2) ?
    C36 C38 C381 . . 110.9(2) ?
    C382 C38 C381 . . 110.1(2) ?
    C36 C38 H38 . . 108.2 ?
    C382 C38 H38 . . 108.2 ?
    C381 C38 H38 . . 108.2 ?
    C46 C41 C42 . . 123.9(2) ?
    C46 C41 N4 . . 117.73(19) ?
    C42 C41 N4 . . 118.2(2) ?
    C41 C42 C43 . . 117.1(2) ?
    C41 C42 C47 . . 122.2(2) ?
    C43 C42 C47 . . 120.7(2) ?
    C44 C43 C42 . . 120.4(2) ?
    C44 C43 H43 . . 119.8 ?
    C42 C43 H43 . . 119.8 ?
    C43 C44 C45 . . 121.1(2) ?
    C43 C44 H44 . . 119.5 ?
    C45 C44 H44 . . 119.5 ?
    C44 C45 C46 . . 120.9(2) ?
    C44 C45 H45 . . 119.6 ?
    C46 C45 H45 . . 119.6 ?
    C41 C46 C45 . . 116.7(2) ?
    C41 C46 C48 . . 122.3(2) ?
    C45 C46 C48 . . 121.1(2) ?
    C471 C47 C42 . . 111.4(3) ?
    C471 C47 C472 . . 109.0(3) ?
    C42 C47 C472 . . 112.0(2) ?
    C471 C47 H47 . . 108.1 ?
    C42 C47 H47 . . 108.1 ?
    C472 C47 H47 . . 108.1 ?
    C482 C48 C46 . . 110.4(4) ?
    C483 C48 C46 . . 111.5(4) ?
    C482 C48 C481 . . 116.3(7) ?
    C46 C48 C481 . . 112.3(4) ?
    C483 C48 C484 . . 109.8(5) ?
    C46 C48 C484 . . 112.5(4) ?
    C482 C48 H48 . . 105.7 ?
    C46 C48 H48 . . 105.7 ?
    C481 C48 H48 . . 105.7 ?
    C483 C48 H48' . . 107.6 ?
    C46 C48 H48' . . 107.6 ?
    C484 C48 H48' . . 107.6 ?
    C17 C171 H17A . . 109.5 ?
    C17 C171 H17B . . 109.5 ?
    H17A C171 H17B . . 109.5 ?
    C17 C171 H17C . . 109.5 ?
    H17A C171 H17C . . 109.5 ?
    H17B C171 H17C . . 109.5 ?
    C17 C172 H17D . . 109.5 ?
    C17 C172 H17E . . 109.5 ?
    H17D C172 H17E . . 109.5 ?
    C17 C172 H17F . . 109.5 ?
    H17D C172 H17F . . 109.5 ?
    H17E C172 H17F . . 109.5 ?
    C18 C181 H18A . . 109.5 ?
    C18 C181 H18B . . 109.5 ?
    H18A C181 H18B . . 109.5 ?
    C18 C181 H18C . . 109.5 ?
    H18A C181 H18C . . 109.5 ?
    H18B C181 H18C . . 109.5 ?
    C27 C271 H27A . . 109.5 ?
    C27 C271 H27B . . 109.5 ?
    H27A C271 H27B . . 109.5 ?
    C27 C271 H27C . . 109.5 ?
    H27A C271 H27C . . 109.5 ?
    H27B C271 H27C . . 109.5 ?
    C27 C272 H27D . . 109.5 ?
    C27 C272 H27E . . 109.5 ?
    H27D C272 H27E . . 109.5 ?
    C27 C272 H27F . . 109.5 ?
    H27D C272 H27F . . 109.5 ?
    H27E C272 H27F . . 109.5 ?
    C28 C281 H28A . . 109.5 ?
    C28 C281 H28B . . 109.5 ?
    H28A C281 H28B . . 109.5 ?
    C28 C281 H28C . . 109.5 ?
    H28A C281 H28C . . 109.5 ?
    H28B C281 H28C . . 109.5 ?
    C38 C381 H38A . . 109.5 ?
    C38 C381 H38B . . 109.5 ?
    H38A C381 H38B . . 109.5 ?
    C38 C381 H38C . . 109.5 ?
    H38A C381 H38C . . 109.5 ?
    H38B C381 H38C . . 109.5 ?
    C38 C382 H38D . . 109.5 ?
    C38 C382 H38E . . 109.5 ?
    H38D C382 H38E . . 109.5 ?
    C38 C382 H38F . . 109.5 ?
    H38D C382 H38F . . 109.5 ?
    H38E C382 H38F . . 109.5 ?
    C47 C471 H47A . . 109.5 ?
    C47 C471 H47B . . 109.5 ?
    H47A C471 H47B . . 109.5 ?
    C47 C471 H47C . . 109.5 ?
    H47A C471 H47C . . 109.5 ?
    H47B C471 H47C . . 109.5 ?
    C47 C472 H47D . . 109.5 ?
    C47 C472 H47E . . 109.5 ?
    H47D C472 H47E . . 109.5 ?
    C47 C472 H47F . . 109.5 ?
    H47D C472 H47F . . 109.5 ?
    H47E C472 H47F . . 109.5 ?
    C28 C282 H28D . . 109.5 ?
    C28 C282 H28E . . 109.5 ?
    H28D C282 H28E . . 109.5 ?
    C28 C282 H28F . . 109.5 ?
    H28D C282 H28F . . 109.5 ?
    H28E C282 H28F . . 109.5 ?
    C37 C372 H37A . . 109.5 ?
    C37 C372 H37B . . 109.5 ?
    H37A C372 H37B . . 109.5 ?
    C37 C372 H37C . . 109.5 ?
    H37A C372 H37C . . 109.5 ?
    H37B C372 H37C . . 109.5 ?
    C37 C371 H37D . . 109.5 ?
    C37 C371 H37E . . 109.5 ?
    H37D C371 H37E . . 109.5 ?
    C37 C371 H37F . . 109.5 ?
    H37D C371 H37F . . 109.5 ?
    H37E C371 H37F . . 109.5 ?
    C18 C182 H18D . . 109.5 ?
    C18 C182 H18E . . 109.5 ?
    H18D C182 H18E . . 109.5 ?
    C18 C182 H18F . . 109.5 ?
    H18D C182 H18F . . 109.5 ?
    H18E C182 H18F . . 109.5 ?
    C48 C481 H48A . . 109.5 ?
    C48 C481 H48B . . 109.5 ?
    H48A C481 H48B . . 109.5 ?
    C48 C481 H48C . . 109.5 ?
    H48A C481 H48C . . 109.5 ?
    H48B C481 H48C . . 109.5 ?
    C48 C482 H48D . . 109.5 ?
    C48 C482 H48E . . 109.5 ?
    H48D C482 H48E . . 109.5 ?
    C48 C482 H48F . . 109.5 ?
    H48D C482 H48F . . 109.5 ?
    H48E C482 H48F . . 109.5 ?
    C48 C483 H48G . . 109.5 ?
    C48 C483 H48H . . 109.5 ?
    H48G C483 H48H . . 109.5 ?
    C48 C483 H48I . . 109.5 ?
    H48G C483 H48I . . 109.5 ?
    H48H C483 H48I . . 109.5 ?
    C48 C484 H48J . . 109.5 ?
    C48 C484 H48K . . 109.5 ?
    H48J C484 H48K . . 109.5 ?
    C48 C484 H48L . . 109.5 ?
    H48J C484 H48L . . 109.5 ?
    H48K C484 H48L . . 109.5 ?
    C72 O71 C75 . . 86.1(6) ?
    C73 C72 O71 . . 107.3(6) ?
    C73 C72 H72A . . 110.2 ?
    O71 C72 H72A . . 110.2 ?
    C73 C72 H72B . . 110.2 ?
    O71 C72 H72B . . 110.2 ?
    H72A C72 H72B . . 108.5 ?
    C72 C73 C74 . . 105.8(6) ?
    C72 C73 H73A . . 110.6 ?
    C74 C73 H73A . . 110.6 ?
    C72 C73 H73B . . 110.6 ?
    C74 C73 H73B . . 110.6 ?
    H73A C73 H73B . . 108.7 ?
    C75 C74 C73 . . 82.9(7) ?
    C75 C74 H74A . . 114.8 ?
    C73 C74 H74A . . 114.8 ?
    C75 C74 H74B . . 114.8 ?
    C73 C74 H74B . . 114.8 ?
    H74A C74 H74B . . 111.9 ?
    C74 C75 O71 . . 101.8(8) ?
    C74 C75 H75A . . 111.4 ?
    O71 C75 H75A . . 111.4 ?
    C74 C75 H75B . . 111.4 ?
    O71 C75 H75B . . 111.4 ?
    H75A C75 H75B . . 109.3 ?
    C72' O71' C75' . . 84.2(6) ?
    O71' C72' C73' . . 109.5(8) ?
    O71' C72' H72C . . 109.8 ?
    C73' C72' H72C . . 109.8 ?
    O71' C72' H72D . . 109.8 ?
    C73' C72' H72D . . 109.8 ?
    H72C C72' H72D . . 108.2 ?
    C72' C73' C74' . . 99.8(6) ?
    C72' C73' H73C . . 111.8 ?
    C74' C73' H73C . . 111.8 ?
    C72' C73' H73D . . 111.8 ?
    C74' C73' H73D . . 111.8 ?
    H73C C73' H73D . . 109.5 ?
    C75' C74' C73' . . 77.9(5) ?
    C75' C74' H74C . . 115.6 ?
    C73' C74' H74C . . 115.6 ?
    C75' C74' H74D . . 115.6 ?
    C73' C74' H74D . . 115.6 ?
    H74C C74' H74D . . 112.6 ?
    C74' C75' O71' . . 97.0(7) ?
    C74' C75' H75C . . 112.4 ?
    O71' C75' H75C . . 112.4 ?
    C74' C75' H75D . . 112.4 ?
    O71' C75' H75D . . 112.4 ?
    H75C C75' H75D . . 109.9 ?
loop_
    _geom_torsion_atom_site_label_1
    _geom_torsion_atom_site_label_2
    _geom_torsion_atom_site_label_3
    _geom_torsion_atom_site_label_4
    _geom_torsion_site_symmetry_1
    _geom_torsion_site_symmetry_2
    _geom_torsion_site_symmetry_3
    _geom_torsion_site_symmetry_4
    _geom_torsion
    _geom_torsion_publ_flag
    C2 N1 C1 N2 . . . . 1.0(2) ?
    C11 N1 C1 N2 . . . . 178.67(19) ?
    C2 N1 C1 Ag1 . . . . -178.36(15) ?
    C11 N1 C1 Ag1 . . . . -0.6(3) ?
    C3 N2 C1 N1 . . . . -0.8(2) ?
    C21 N2 C1 N1 . . . . 177.90(19) ?
    C3 N2 C1 Ag1 . . . . 178.49(16) ?
    C21 N2 C1 Ag1 . . . . -2.8(3) ?
    C1 N1 C2 C3 . . . . -0.8(3) ?
    C11 N1 C2 C3 . . . . -178.6(2) ?
    N1 C2 C3 N2 . . . . 0.2(3) ?
    C1 N2 C3 C2 . . . . 0.4(3) ?
    C21 N2 C3 C2 . . . . -178.4(2) ?
    C1 N1 C11 C16 . . . . -93.8(3) ?
    C2 N1 C11 C16 . . . . 83.7(3) ?
    C1 N1 C11 C12 . . . . 91.0(3) ?
    C2 N1 C11 C12 . . . . -91.5(2) ?
    C16 C11 C12 C13 . . . . 0.8(3) ?
    N1 C11 C12 C13 . . . . 175.8(2) ?
    C16 C11 C12 C17 . . . . -179.8(2) ?
    N1 C11 C12 C17 . . . . -4.8(3) ?
    C11 C12 C13 C14 . . . . -2.1(4) ?
    C17 C12 C13 C14 . . . . 178.5(2) ?
    C12 C13 C14 C15 . . . . 1.6(4) ?
    C13 C14 C15 C16 . . . . 0.4(4) ?
    C14 C15 C16 C11 . . . . -1.6(4) ?
    C14 C15 C16 C18 . . . . 179.1(3) ?
    C12 C11 C16 C15 . . . . 1.0(3) ?
    N1 C11 C16 C15 . . . . -174.0(2) ?
    C12 C11 C16 C18 . . . . -179.7(2) ?
    N1 C11 C16 C18 . . . . 5.3(3) ?
    C13 C12 C17 C171 . . . . 89.4(3) ?
    C11 C12 C17 C171 . . . . -90.0(3) ?
    C13 C12 C17 C172 . . . . -34.1(3) ?
    C11 C12 C17 C172 . . . . 146.6(3) ?
    C15 C16 C18 C181 . . . . 63.9(4) ?
    C11 C16 C18 C181 . . . . -115.4(3) ?
    C15 C16 C18 C182 . . . . -59.0(4) ?
    C11 C16 C18 C182 . . . . 121.7(4) ?
    C1 N2 C21 C22 . . . . 94.2(2) ?
    C3 N2 C21 C22 . . . . -87.2(3) ?
    C1 N2 C21 C26 . . . . -89.2(3) ?
    C3 N2 C21 C26 . . . . 89.4(2) ?
    C26 C21 C22 C23 . . . . 2.9(3) ?
    N2 C21 C22 C23 . . . . 179.34(19) ?
    C26 C21 C22 C27 . . . . -178.2(2) ?
    N2 C21 C22 C27 . . . . -1.7(3) ?
    C21 C22 C23 C24 . . . . -1.2(3) ?
    C27 C22 C23 C24 . . . . 179.9(2) ?
    C22 C23 C24 C25 . . . . -0.8(4) ?
    C23 C24 C25 C26 . . . . 1.2(4) ?
    C24 C25 C26 C21 . . . . 0.4(3) ?
    C24 C25 C26 C28 . . . . 179.4(2) ?
    C22 C21 C26 C25 . . . . -2.5(3) ?
    N2 C21 C26 C25 . . . . -178.97(18) ?
    C22 C21 C26 C28 . . . . 178.5(2) ?
    N2 C21 C26 C28 . . . . 2.1(3) ?
    C23 C22 C27 C272 . . . . 81.1(3) ?
    C21 C22 C27 C272 . . . . -97.8(3) ?
    C23 C22 C27 C271 . . . . -42.6(3) ?
    C21 C22 C27 C271 . . . . 138.5(2) ?
    C25 C26 C28 C281 . . . . -75.7(3) ?
    C21 C26 C28 C281 . . . . 103.2(2) ?
    C25 C26 C28 C282 . . . . 47.8(3) ?
    C21 C26 C28 C282 . . . . -133.3(2) ?
    C6 N4 C4 N3 . . . . -0.8(3) ?
    C41 N4 C4 N3 . . . . 179.4(2) ?
    C6 N4 C4 Ag1 . . . . 177.48(18) ?
    C41 N4 C4 Ag1 . . . . -2.3(3) ?
    C5 N3 C4 N4 . . . . 0.7(3) ?
    C31 N3 C4 N4 . . . . -175.1(2) ?
    C5 N3 C4 Ag1 . . . . -177.59(18) ?
    C31 N3 C4 Ag1 . . . . 6.6(3) ?
    C4 N3 C5 C6 . . . . -0.3(3) ?
    C31 N3 C5 C6 . . . . 175.7(2) ?
    N3 C5 C6 N4 . . . . -0.2(3) ?
    C4 N4 C6 C5 . . . . 0.7(3) ?
    C41 N4 C6 C5 . . . . -179.5(2) ?
    C4 N3 C31 C36 . . . . -101.7(3) ?
    C5 N3 C31 C36 . . . . 82.9(3) ?
    C4 N3 C31 C32 . . . . 81.9(3) ?
    C5 N3 C31 C32 . . . . -93.5(3) ?
    C36 C31 C32 C33 . . . . 2.1(4) ?
    N3 C31 C32 C33 . . . . 178.2(2) ?
    C36 C31 C32 C37 . . . . -175.8(2) ?
    N3 C31 C32 C37 . . . . 0.4(3) ?
    C31 C32 C33 C34 . . . . -1.3(4) ?
    C37 C32 C33 C34 . . . . 176.6(3) ?
    C32 C33 C34 C35 . . . . -0.3(4) ?
    C33 C34 C35 C36 . . . . 1.3(4) ?
    C32 C31 C36 C35 . . . . -1.1(3) ?
    N3 C31 C36 C35 . . . . -177.3(2) ?
    C32 C31 C36 C38 . . . . 178.6(2) ?
    N3 C31 C36 C38 . . . . 2.5(3) ?
    C34 C35 C36 C31 . . . . -0.6(4) ?
    C34 C35 C36 C38 . . . . 179.6(2) ?
    C33 C32 C37 C372 . . . . 60.4(4) ?
    C31 C32 C37 C372 . . . . -121.9(3) ?
    C33 C32 C37 C371 . . . . -64.6(4) ?
    C31 C32 C37 C371 . . . . 113.1(3) ?
    C31 C36 C38 C382 . . . . 129.5(2) ?
    C35 C36 C38 C382 . . . . -50.7(3) ?
    C31 C36 C38 C381 . . . . -107.6(3) ?
    C35 C36 C38 C381 . . . . 72.1(3) ?
    C4 N4 C41 C46 . . . . 98.9(3) ?
    C6 N4 C41 C46 . . . . -80.9(3) ?
    C4 N4 C41 C42 . . . . -85.9(3) ?
    C6 N4 C41 C42 . . . . 94.3(3) ?
    C46 C41 C42 C43 . . . . 0.8(3) ?
    N4 C41 C42 C43 . . . . -174.10(19) ?
    C46 C41 C42 C47 . . . . 179.8(2) ?
    N4 C41 C42 C47 . . . . 4.9(3) ?
    C41 C42 C43 C44 . . . . 0.3(3) ?
    C47 C42 C43 C44 . . . . -178.7(2) ?
    C42 C43 C44 C45 . . . . -1.3(4) ?
    C43 C44 C45 C46 . . . . 1.3(4) ?
    C42 C41 C46 C45 . . . . -0.8(3) ?
    N4 C41 C46 C45 . . . . 174.13(19) ?
    C42 C41 C46 C48 . . . . 178.9(2) ?
    N4 C41 C46 C48 . . . . -6.2(3) ?
    C44 C45 C46 C41 . . . . -0.3(3) ?
    C44 C45 C46 C48 . . . . -179.9(2) ?
    C41 C42 C47 C471 . . . . -89.0(3) ?
    C43 C42 C47 C471 . . . . 89.9(3) ?
    C41 C42 C47 C472 . . . . 148.6(2) ?
    C43 C42 C47 C472 . . . . -32.4(3) ?
    C41 C46 C48 C482 . . . . 108.1(9) ?
    C45 C46 C48 C482 . . . . -72.3(9) ?
    C41 C46 C48 C483 . . . . -86.4(6) ?
    C45 C46 C48 C483 . . . . 93.2(6) ?
    C41 C46 C48 C481 . . . . -120.4(9) ?
    C45 C46 C48 C481 . . . . 59.2(9) ?
    C41 C46 C48 C484 . . . . 149.7(6) ?
    C45 C46 C48 C484 . . . . -30.6(6) ?
    C75 O71 C72 C73 . . . . -45.6(8) ?
    O71 C72 C73 C74 . . . . 12.0(9) ?
    C72 C73 C74 C75 . . . . 31.5(9) ?
    C73 C74 C75 O71 . . . . -63.1(8) ?
    C72 O71 C75 C74 . . . . 75.7(9) ?
    C75' O71' C72' C73' . . . . 46.5(9) ?
    O71' C72' C73' C74' . . . . -8.2(11) ?
    C73' C74' C75' O71' . . . . 70.7(6) ?
    C72' O71' C75' C74' . . . . -84.5(7) ?
loop_
    _geom_hbond_atom_site_label_D
    _geom_hbond_atom_site_label_H
    _geom_hbond_atom_site_label_A
    _geom_hbond_site_symmetry_A
    _geom_hbond_distance_DH
    _geom_hbond_distance_HA
    _geom_hbond_distance_DA
    _geom_hbond_angle_DHA
    C5 H5 O71 . 0.95 2.42 3.292(5) 153
    C3 H3 Cl1 . 0.95 2.51 3.422(2) 161
    C35 H35 Cl1 4_676 0.95 2.68 3.627(3) 174
    C43 H43 Cl1 1_655 0.95 2.64 3.562(2) 163
    C171 H17B Cg1 . 0.98 2.81 3.532(4) 131
    C372 H37C Cg2 . 0.98 2.94 3.613(4) 126
    C481 H48A Cg3 . 0.98 2.98 3.840(12) 147
_shelx_hkl_file
;
  -2   6  11  237.95    5.07   0
  -2   6  12 1077.62    8.83   0
  -2   7   8  837.31    9.16   0
  -2   7   9  211.76    5.46   0
  -2   7  10   38.94    3.85   0
  -2   7  12 1632.66   10.63   0
  -2   7  13   99.59    4.21   0
  -2   7  14    2.97    3.42   0
  -2   7  15  236.89    4.57   0
  -2   8   7  793.99    9.58   0
  -2   8  15    2.06    3.56   0
  -2   8  16   13.02    2.96   0
  -2   9   6   75.29    4.89   0
  -2   9  16  558.89    6.66   0
  -2   9  17    4.54    2.86   0
  -2  10   6 1059.19   11.10   0
  -2  10  16    1.79    3.56   0
  -2  10  17   63.08    3.60   0
  -2  11   6  134.37    5.69   0
  -2  11  16  279.71    5.54   0
  -2  11  17   89.44    3.83   0
  -2  12   6  334.16    7.35   0
  -2  12  16   98.28    4.56   0
  -2  12  17  210.34    4.66   0
  -2  13   7   22.64    4.71   0
  -2  13   8  453.61    7.75   0
  -2  13  15  271.08    5.77   0
  -2  13  16  236.58    5.36   0
  -2  14   8    1.38    3.82   0
  -2  14   9  619.90    7.96   0
  -2  14  10  498.91    7.21   0
  -2  14  11  547.96    7.49   0
  -2  14  12   44.51    4.57   0
  -2  14  13  516.59    7.28   0
  -2  14  14  793.01    8.32   0
  -2  14  15    1.17    3.25   0
  -1   1   8  138.31    4.70   0
  -1   1   9  148.50    5.00   0
  -1   1  10    2.55    3.54   0
  -1   1  11   29.43    4.02   0
  -1   1  12   13.05    4.03   0
  -1   1  13 2478.83   13.09   0
  -1   1  14  117.14    4.41   0
  -1   2  17  658.78    6.87   0
  -1   3  19 1454.34    9.18   0
  -1   4  20    7.88    3.74   0
  -1   4  21  360.98    5.31   0
  -1   5  22   49.86    3.49   0
  -1   6  22   12.49    3.83   0
  -1   6  23  207.68    4.61   0
  -1   7  23  367.24    5.31   0
  -1   8  24   -2.34    3.16   0
  -1   9  24   21.32    3.40   0
  -1  10  24   69.49    3.49   0
  -1  11  24   81.77    3.96   0
  -1  12  24    8.90    3.17   0
  -1  13  24   99.97    4.09   0
  -1  14  23    6.85    4.05   0
  -1  15  23   68.06    4.01   0
  -1  16  22  138.62    4.38   0
  -1  17  20   61.14    4.69   0
  -1  17  21   27.44    3.63   0
  -1  18   3   21.95    6.04   0
  -1  18  19   14.53    4.47   0
  -1  19   5   72.04    6.18   0
  -1  19  16  205.61    5.59   0
  -1  19  17   -1.96    4.07   0
  -1  20   9   18.58    4.83   0
  -1  20  10  263.62    7.06   0
  -1  20  11   59.71    5.17   0
  -1  20  12    2.17    4.20   0
  -1  20  13   14.32    4.41   0
   0  -2   7   33.89    4.76   0
   0  -2  12  348.54    6.46   0
   0  -2  13    3.17    3.74   0
   0  -2  14  426.09    5.95   0
   0  -1  18  864.69    7.51   0
   0   0  20    5.90    3.90   0
   0   1  22    8.40    3.55   0
   0   2  23   38.21    4.18   0
   0   2  24   -4.27    3.36   0
   0   3  25   -0.67    3.18   0
   0   4  26  225.78    5.05   0
   0   5  26   80.84    3.74   0
   0   6  27   -1.55    3.35   0
   0   7  27  123.92    4.88   0
   0   8  28   -0.32    3.39   0
   0   9  28   77.26    3.92   0
   0  10  -8  897.65   12.86   0
   0  10  28    0.52    3.22   0
   0  11  -8   69.43    6.43   0
   0  11  28   53.36    3.73   0
   0  12  -8  725.33   13.18   0
   0  12  28   -2.08    3.55   0
   0  13  28   -1.30    3.79   0
   0  15  27   -5.92    4.00   0
   0  16  26   -1.39    4.20   0
   0  17  26    0.10    3.72   0
   0  18  25   30.44    4.21   0
   0  20  -1  106.04    9.46   0
   0  20  22   -0.01    4.67   0
   0  21  20    2.20    4.68   0
   0  22  18   -0.06    4.84   0
   0  23   8    1.92    5.25   0
   0  23   9  177.03    7.85   0
   0  23  10    2.05    5.53   0
   0  23  11    3.16    5.36   0
   0  23  12    5.00    5.46   0
   0  23  13  207.32    6.82   0
   0  23  14    2.31    4.80   0
   1  -4  15  703.35    7.80   0
   1  -4  16  132.18    4.43   0
   1  -3   0  351.48   17.31   0
   1  -3  19   92.30    4.36   0
   1  -2  21   20.25    3.71   0
   1  -2  22   -1.29    3.21   0
   1  -1  -4  420.23    9.71   0
   1  -1  23   25.06    4.17   0
   1   0  25   18.89    3.57   0
   1   1  26    4.84    3.47   0
   1   2  27  197.43    4.40   0
   1   3  28   -1.24    3.22   0
   1   4  29    1.15    3.38   0
   1   6  30    0.58    3.33   0
   1   7 -11 1706.68   13.24   0
   1   7  30    2.41    3.40   0
   1   8  31    0.49    3.55   0
   1   9  31   -0.71    3.57   0
   1  10  31   -2.39    3.49   0
   1  11  31    3.89    3.80   0
   1  12  31    2.61    3.91   0
   1  15 -11   57.66    7.08   0
   1  17 -10  103.63    8.04   0
   1  24   1    1.14    6.83   0
   1  25   5    3.23    6.01   0
   2  -6  14   29.45    4.68   0
   2  -6  15  164.17    5.22   0
   2  -5  19   17.15    3.62   0
   2  -4  22   -0.45    4.17   0
   2  -3  24   -4.46    3.19   0
   2  -2  -7 1373.17   12.39   0
   2  -2  25    8.06    4.05   0
   2  -1  27   -0.81    3.32   0
   2   0  28   34.47    3.55   0
   2   1  29    4.91    3.29   0
   2   2  30    5.17    3.83   0
   2   3  31    6.43    3.70   0
   2   4 -13 1354.43   10.41   0
   2   4  31   15.41    3.82   0
   2   5  32   -1.03    3.55   0
   2   6 -14 1121.18    9.72   0
   2   6  32    1.52    3.58   0
   2   7  33    1.67    3.84   0
   2  15 -14   25.80    4.98   0
   2  19 -12   83.26    7.33   0
   3  -7  17   79.34    4.43   0
   3  -6  21   -4.25    3.16   0
   3  -5  23   60.21    3.74   0
   3  -4  25   88.04    3.90   0
   3  -3  -9  122.22    4.75   0
   3  -3  27   -3.22    3.44   0
   3  -2  28    4.91    3.60   0
   3  -1  29  108.39    4.39   0
   3   0  30    6.64    3.73   0
   3   1  31    9.92    3.82   0
   3   2  32   -0.04    3.85   0
   3   3 -15 1078.05    8.34   0
   3   3  33    4.47    4.02   0
   3   4  33    0.64    3.89   0
   3   7 -17    8.60    3.59   0
   3  14 -17  120.49    5.42   0
   3  17 -16   65.14    5.90   0
   3  20 -14  158.67    7.30   0
   4  -9  13    2.50    4.30   0
   4  -8  18    0.03    3.71   0
   4  -7  21    1.17    3.89   0
   4  -6  24   42.16    3.89   0
   4  -5  26    4.08    3.61   0
   4  -4 -11   77.22    4.26   0
   4  -4  27   17.36    4.27   0
   4  -3  29    3.10    3.58   0
   4  -2  30   -1.04    3.54   0
   4  -1  31    2.84    3.86   0
   4   0  32   -1.96    3.58   0
   4   2 -17    0.04    3.46   0
   4   4 -18    1.78    2.97   0
   4   6 -19  366.73    5.77   0
   4  15 -19   33.75    4.19   0
   4  18 -18   47.00    5.30   0
   4  21 -16    2.48    5.94   0
   4  22 -15   43.59    6.61   0
   4  23 -14    3.78    6.41   0
   5 -10   0  248.02    9.50   0
   5 -10  14  330.69    8.01   0
   5  -9  19  268.64    6.30   0
   5  -8  22   48.96    3.92   0
   5  -7  -9  521.77    7.11   0
   5  -7  24   18.20    4.22   0
   5  -6  26    0.14    3.40   0
   5  -5 -12   55.20    3.27   0
   5  -5  28    0.94    3.57   0
   5  -4  29  -11.12    4.80   0
   5  -3 -15  576.29    6.64   0
   5  -2 -16  297.48    5.48   0
   5  -1 -17 1669.10   10.15   0
   5   0 -18   -2.57    3.74   0
   5   3 -20   89.27    4.53   0
   5   6 -21   40.31    3.86   0
   5  10 -22  230.86    5.12   0
   5  11 -22  131.66    4.90   0
   5  16 -21   44.86    5.01   0
   5  18 -20   40.13    5.50   0
   5  20 -19   -0.47    5.32   0
   6 -11  13  332.03    8.56   0
   6 -10  18  172.29    6.38   0
   6  -8  24   -1.20    4.23   0
   6  -7  26   -5.40    3.88   0
   6  -6 -13   85.90    3.59   0
   6  -6  28   -0.20    4.00   0
   6  -5  29    1.20    4.62   0
   6  -4 -16  564.66    6.57   0
   6  -3 -17    8.24    3.04   0
   6  -2 -18  595.13    6.25   0
   6  -1 -19  472.12    5.65   0
   6   0 -20    6.36    3.69   0
   6   2 -21   58.07    3.63   0
   6   6 -23   94.05    4.46   0
   6  15 -23  104.40    4.99   0
   6  18 -22   45.41    5.57   0
   6  20 -21    5.67    5.32   0
   7 -12   0  155.85    8.02   0
   7 -12  11  219.24    9.57   0
   7 -11  17  147.83    6.53   0
   7 -10  21   13.39    4.38   0
   7  -9 -10   30.69    3.84   0
   7  -8 -12  105.50    3.81   0
   7  -8  26   -2.01    3.79   0
   7  -7 -14   72.11    4.21   0
   7  -5 -17  121.67    4.15   0
   7  -4 -18  120.23    4.26   0
   7  -3 -19  188.45    4.31   0
   7  -2 -20   -0.05    3.12   0
   7  -1 -21  582.08    6.53   0
   7   2 -23  154.77    4.70   0
   7   4 -24    4.59    3.78   0
   7   7 -25   52.79    4.34   0
   7   8 -25  207.99    5.36   0
   7   9 -25   29.67    3.46   0
   7  13 -25   24.86    4.20   0
   7  14 -25   69.99    4.94   0
   7  17 -24   52.48    5.10   0
   8 -13   1   38.01    7.05   0
   8 -12  -4  574.92    9.81   0
   8 -10 -10  262.55    5.76   0
   8  -8 -14  137.33    4.17   0
   8  -7 -16  134.69    4.55   0
   8  -6 -17   32.10    3.33   0
   8  -4 -20  140.50    4.54   0
   8  -3 -21   12.77    3.60   0
   8   0 -23    2.52    3.05   0
   8   1 -24  289.01    5.25   0
   8   3 -25   70.83    3.97   0
   8   5 -26  200.71    4.81   0
   8   6 -26   53.11    3.54   0
   8  15 -26   18.74    3.94   0
   9 -13  -3   64.46    5.56   0
   9 -13  13    8.33    6.51   0
   9 -12  -7  166.40    5.80   0
   9 -12  18    0.54    5.59   0
   9 -11 -10  104.40    4.70   0
   9 -11  21   -1.04    5.09   0
   9 -10 -12    5.07    3.06   0
   9  -9 -14  155.63    4.25   0
   9  -8 -16   43.48    3.95   0
   9  -6 -19   47.39    4.07   0
   9  -5 -20    3.44    3.07   0
   9  -4 -21  353.94    5.24   0
   9  -3 -22    7.77    3.08   0
   9  -2 -23   33.66    3.19   0
   9  -1 -24    1.55    3.60   0
   9   1 -25    6.71    3.03   0
   9   2 -26   12.97    3.99   0
   9   4 -27  112.07    4.81   0
   9   5 -27  256.81    4.87   0
   9   8 -28   11.10    4.25   0
   9   9 -28    1.91    4.14   0
   9  10 -28   35.53    4.78   0
   9  11 -28    0.38    4.26   0
   9  12 -28  110.51    5.60   0
   9  13 -28   22.72    4.74   0
  10 -13  -6    1.41    4.67   0
  10 -13  15   77.08    7.92   0
  10 -12  -9  204.38    5.65   0
  10 -11 -12   69.27    4.54   0
  10 -10 -14   73.86    4.30   0
  10  -9 -16   27.10    3.84   0
  10  -7 -19    7.13    4.00   0
  10  -6 -20  232.09    4.78   0
  10  -1 -25   -0.24    3.04   0
  10   0 -26   36.69    4.14   0
  10   2 -27   -1.24    3.26   0
  10   4 -28  177.00    5.11   0
  10   7 -29   10.59    4.21   0
  10   8 -29   -4.11    4.48   0
  10   9 -29   33.89    3.99   0
  10  10 -29    5.53    3.69   0
  11 -14  -3    0.45    4.79   0
  11 -13  -8    1.26    4.77   0
  11 -12 -11   93.94    4.98   0
  11 -11 -13   23.11    3.44   0
  11 -10 -15   65.62    3.88   0
  11  -9 -17   62.07    3.88   0
  11  -8 -19   73.67    4.56   0
  11  -7 -20   25.01    3.40   0
  11  -1 -26    2.42    3.11   0
  11   0 -27   67.32    4.39   0
  11   2 -28   -0.03    3.30   0
  11   4 -29    0.45    4.03   0
  11   7 -30    0.32    4.49   0
  12 -15   2   18.71    8.68   0
  12 -14  -5   19.06    4.86   0
  12 -13  -9   94.00    5.22   0
  12 -12 -12  124.78    5.35   0
  12  -9 -18  119.75    4.39   0
  12  -8 -20   60.76    4.39   0
  12  -7 -21   16.16    3.48   0
  12  -1 -27    0.42    3.34   0
  12   0 -28    3.76    4.00   0
  12   2 -29    3.65    3.43   0
  13 -15  -1    4.54    6.85   0
  13 -14  -7   17.02    5.47   0
  13 -13 -10   27.97    5.16   0
  13 -12 -13   -6.53    4.34   0
  13  -9 -19    6.46    3.70   0
  13  -8 -21   28.36    4.63   0
  13  -7 -22    0.01    3.44   0
  13  -6 -23   23.35    3.87   0
  13  -2 -27   32.74    3.87   0
  13  -1 -28   -1.05    4.09   0
  14 -13 -11    7.07    4.64   0
  14 -12 -14   31.40    4.84   0
  14 -11 -16   58.87    4.30   0
  14 -10 -18   42.06    4.25   0
  14  -9 -20    9.60    4.42   0
  14  -8 -21   -0.70    3.83   0
  14  -7 -23    0.49    4.35   0
  14  -6 -24   11.31    3.76   0
  -2   7  11    0.36    2.85   0
  -2   8   8  109.34    4.77   0
  -2   8   9  190.65    5.21   0
  -2   8  10  540.10    7.32   0
  -2   8  11    2.91    3.37   0
  -2   8  12  266.06    5.35   0
  -2   8  13  846.17    7.69   0
  -2   8  14  801.48    7.23   0
  -2   9   7   34.13    4.16   0
  -2   9   8 1542.55   11.80   0
  -2   9  13  191.21    4.84   0
  -2   9  14  108.22    4.35   0
  -2   9  15  264.67    4.78   0
  -2  10   7  541.22    7.83   0
  -2  10  14  596.82    7.06   0
  -2  10  15   88.22    3.82   0
  -2  11   7   71.04    4.61   0
  -2  11  13  185.00    4.98   0
  -2  11  14   78.40    4.34   0
  -2  11  15  900.99    7.71   0
  -2  12   7  812.89    9.59   0
  -2  12   8    0.30    3.94   0
  -2  12   9   45.10    4.85   0
  -2  12  12  170.75    4.96   0
  -2  12  13  245.14    5.53   0
  -2  12  14  151.94    4.82   0
  -2  12  15   25.87    3.31   0
  -2  13   9  765.55    8.71   0
  -2  13  10   10.03    4.03   0
  -2  13  11 1590.08   11.24   0
  -2  13  12  618.51    7.80   0
  -2  13  13   71.38    4.43   0
  -2  13  14   30.56    3.44   0
  -1   2   5  439.19    9.16   0
  -1   2  15  294.93    5.08   0
  -1   2  16    8.33    3.16   0
  -1   3  17  396.44    6.03   0
  -1   3  18   51.37    3.66   0
  -1   4   1  468.00   13.58   0
  -1   4  19   45.82    3.26   0
  -1   5  20  410.15    5.82   0
  -1   5  21  127.22    4.09   0
  -1   6  21  369.02    5.63   0
  -1   7  22   22.33    3.40   0
  -1   8  22   91.40    4.39   0
  -1   8  23  119.28    4.02   0
  -1   9  23  121.90    3.90   0
  -1  10  23   13.12    3.17   0
  -1  11  23  137.53    4.30   0
  -1  12  23    3.51    3.42   0
  -1  13  22   44.94    4.43   0
  -1  13  23  118.89    4.35   0
  -1  14  22  302.84    5.35   0
  -1  15  21   32.82    4.12   0
  -1  15  22   20.10    3.54   0
  -1  16  20    1.46    3.83   0
  -1  16  21   28.05    3.65   0
  -1  17  19    6.59    4.20   0
  -1  18  17    6.38    4.09   0
  -1  18  18  225.46    5.09   0
  -1  19   6  196.19    6.61   0
  -1  19   7   10.52    4.83   0
  -1  19  14    7.24    3.92   0
  -1  19  15    7.48    4.05   0
   0  -2   8  575.47    8.91   0
   0  -2   9  244.66    6.54   0
   0  -2  10 2025.51   14.15   0
   0  -2  11   31.05    3.94   0
   0  -1  16 2513.73   12.67   0
   0  -1  17  131.60    4.29   0
   0   0  19   19.73    3.35   0
   0   1  21   43.09    4.04   0
   0   2  22  952.56    7.86   0
   0   3  23  101.35    4.35   0
   0   3  24  194.05    4.39   0
   0   4  24   50.68    4.06   0
   0   4  25    4.10    3.19   0
   0   5  25    2.86    3.20   0
   0   6  26  401.36    5.46   0
   0   7  26    7.08    3.25   0
   0   8  27    2.62    3.42   0
   0   9  -8  220.81    7.70   0
   0   9  27   28.89    3.50   0
   0  10  27    5.62    3.40   0
   0  11  27   64.47    4.00   0
   0  12  27   14.76    3.40   0
   0  13  27   62.57    4.11   0
   0  14  26   65.59    4.69   0
   0  14  27   17.50    3.89   0
   0  15  26   18.08    3.82   0
   0  16  25   27.80    3.77   0
   0  17  24   33.29    4.77   0
   0  17  25   25.38    3.97   0
   0  18  24    4.44    3.63   0
   0  19  22    7.06    4.64   0
   0  19  23   -3.44    4.11   0
   0  20  21   36.62    4.14   0
   0  21   1   76.29    7.32   0
   0  21  19   27.18    4.84   0
   0  22   4   15.28    5.62   0
   0  22  16   -1.42    4.36   0
   0  22  17    6.32    3.59   0
   1  -4  13   17.36    3.72   0
   1  -4  14   -1.15    3.80   0
   1  -3  18   42.11    3.67   0
   1  -2  20   21.26    3.79   0
   1  -1  22  104.93    4.64   0
   1   0  24   36.99    3.66   0
   1   1  -7  111.23    5.57   0
   1   1  25  305.88    5.05   0
   1   2  -8  217.46    6.25   0
   1   2  26    3.48    3.18   0
   1   3  -9  478.80    8.01   0
   1   3  27   29.89    3.25   0
   1   4  28   -2.10    3.15   0
   1   5  29   55.14    3.95   0
   1   6 -11 2045.65   14.03   0
   1   6  29    6.63    3.38   0
   1   7  29   38.04    3.68   0
   1   8  30   -7.46    3.74   0
   1   9  30    0.15    3.42   0
   1  10 -12    7.87    5.15   0
   1  10  30   39.47    3.89   0
   1  11 -12  741.73   10.13   0
   1  11  30    2.85    3.53   0
   1  12  30    2.07    3.93   0
   1  13  30    2.23    3.91   0
   1  14  29   38.91    4.43   0
   1  25   6   54.86    6.89   0
   2  -6  13   46.11    4.34   0
   2  -5  -1   36.39    5.56   0
   2  -5  18  838.91    7.80   0
   2  -4  20  896.88    8.21   0
   2  -4  21   87.41    4.24   0
   2  -3  23   14.20    3.10   0
   2  -2  24  230.08    5.46   0
   2  -1  26    7.23    3.04   0
   2   0 -10 4972.78   20.07   0
   2   0  27    0.47    3.27   0
   2   1 -11  311.08    6.11   0
   2   1  28   15.69    3.43   0
   2   2  29   36.25    3.91   0
   2   3  30   52.98    4.21   0
   2   4  30  155.97    4.53   0
   2   5  31   -4.28    3.43   0
   2   6  31   22.24    3.67   0
   2   7  32  -12.90    3.93   0
   2   8  32   -0.98    3.82   0
   2   9 -15  299.85    6.32   0
   2  10 -15   92.67    4.57   0
   2  11 -15  970.16    9.84   0
   2  12 -15   27.40    4.46   0
   2  13 -15  272.89    7.40   0
   2  16 -14   97.21    6.07   0
   3  -7  16    2.25    3.81   0
   3  -6  20  156.49    4.39   0
   3  -5  -6  180.46    5.74   0
   3  -5  22   34.23    3.80   0
   3  -4  -8  332.20    6.78   0
   3  -4  24   79.18    3.71   0
   3  -3  26    4.71    3.28   0
   3  -2 -11  105.60    4.64   0
   3  -2  27  401.59    5.91   0
   3  -1 -12  134.00    4.32   0
   3  -1  28    6.94    3.99   0
   3   0 -13 1770.04   11.04   0
   3   0  29  142.31    5.25   0
   3   1 -14   61.99    3.96   0
   3   1  30    9.19    3.54   0
   3   2 -15  568.93    6.57   0
   3   2  31   82.78    4.31   0
   3   3  32    0.46    3.68   0
   3   4 -16    6.65    3.42   0
   3   4  32    2.84    3.54   0
   3   6 -17 1218.72    9.09   0
   3  15 -17    9.61    4.63   0
   3  19 -15   68.71    6.13   0
   4  -9  11  838.30   11.85   0
   4  -9  12  600.93   10.14   0
   4  -8  -3  392.40    8.50   0
   4  -8  17   32.80    4.62   0
   4  -7  20    6.95    4.34   0
   4  -6  -8 1929.29   13.05   0
   4  -6  23   -1.35    4.05   0
   4  -5  25   -0.19    3.32   0
   4  -3  28    1.79    3.39   0
   4  -2 -14    9.84    3.65   0
   4  -2  29   15.39    3.65   0
   4  -1 -15  100.95    4.33   0
   4  -1  30  146.90    5.13   0
   4   0 -16 3056.17   13.56   0
   4   0  31    4.01    3.78   0
   4   1  32    3.43    3.73   0
   4   3 -18  891.68    7.80   0
   4   5 -19  172.68    4.67   0
   4   8 -20  315.16    5.69   0
   4   9 -20  122.57    4.58   0
   4  10 -20  241.63    5.32   0
   4  11 -20   -2.16    3.68   0
   4  12 -20  184.52    5.15   0
   4  13 -20    6.12    4.57   0
   4  16 -19  201.76    5.91   0
   4  20 -17   89.27    6.58   0
   5 -10  13   50.43    5.82   0
   5  -9  -4   18.61    3.88   0
   5  -9  18    2.56    3.96   0
   5  -8  -7  197.64    5.41   0
   5  -8  21  191.45    5.60   0
   5  -7  23  177.05    5.60   0
   5  -6 -11  512.22    6.52   0
   5  -6  25  195.39    5.74   0
   5  -5  27   57.03    4.10   0
   5  -4 -14   -0.64    2.73   0
   5  -4  28   25.86    4.65   0
   5  -3  30    2.26    3.74   0
   5  -2  31   -0.59    3.73   0
   5   1 -19   56.54    4.16   0
   5   5 -21  814.69    7.06   0
   5   8 -22   67.17    4.21   0
   5   9 -22  133.95    4.69   0
   5  12 -22  108.61    4.57   0
   5  13 -22   84.91    4.47   0
   5  14 -22  180.95    5.78   0
   5  17 -21   73.68    5.27   0
   5  19 -20   51.33    5.37   0
   6 -11  -1  287.25    9.24   0
   6 -11  12  129.80    7.48   0
   6 -10  -5   30.58    4.63   0
   6 -10  17   65.19    5.49   0
   6  -9  -8    3.03    3.79   0
   6  -9  21   56.74    5.05   0
   6  -8 -10  245.13    5.66   0
   6  -8  23   18.94    4.25   0
   6  -7 -12  169.58    4.60   0
   6  -7  25    0.26    4.48   0
   6  -6  27    1.50    3.50   0
   6  -5 -15    7.12    2.86   0
   6  -5  28   70.99    5.46   0
   6   1 -21  173.60    4.78   0
   6   3 -22  213.96    4.44   0
   6   5 -23   12.80    3.81   0
   6   8 -24   54.58    4.41   0
   6   9 -24  300.59    5.68   0
   6  10 -24   43.88    4.02   0
   6  11 -24  185.99    5.15   0
   6  12 -24   67.56    4.39   0
   6  13 -24   85.88    4.73   0
   6  16 -23   74.23    4.76   0
   6  19 -22   16.63    5.17   0
   7 -12  10   10.43    6.95   0
   7 -11  -5  360.29    7.42   0
   7 -10  -8   -0.62    3.79   0
   7 -10  20   43.83    4.86   0
   7  -9  23    6.87    4.06   0
   7  -8  25   18.37    3.92   0
   7  -7  27   -1.41    3.78   0
   7  -6 -16   84.71    4.12   0
   7   0 -22    0.07    3.12   0
   7   1 -23  659.38    6.83   0
   7   3 -24   32.93    3.74   0
   7   5 -25   64.06    4.47   0
   7   6 -25  249.66    4.96   0
   7  15 -25   13.89    4.41   0
   7  16 -25   11.40    4.54   0
   8 -12  -5  246.43    7.32   0
   8 -12  15   34.36    5.94   0
   8 -11  -8  622.97    8.34   0
   8 -11  19   10.68    5.36   0
   8 -10 -11   76.13    4.35   0
   8 -10  22    9.56    4.83   0
   8  -9 -13   28.82    4.01   0
   8  -9  24    8.62    4.77   0
   8  -8 -15   36.05    3.90   0
   8  -6 -18  173.80    4.63   0
   8  -5 -19   42.37    3.44   0
   8  -2 -22  452.78    5.55   0
   8  -1 -23    0.51    2.98   0
   8   0 -24  176.99    4.76   0
   8   2 -25   25.31    3.80   0
   8   4 -26   90.84    4.31   0
   8   7 -27    2.36    4.05   0
   8   8 -27   30.58    4.28   0
   8   9 -27   45.70    3.51   0
   8  10 -27   29.12    3.66   0
   8  11 -27   97.72    4.43   0
   8  12 -27    3.50    3.61   0
   8  13 -27   50.61    4.87   0
   8  14 -27    4.76    4.49   0
   9 -13  -4  124.47    6.59   0
   9 -13  12   27.03    7.60   0
   9 -12  17  120.31    7.68   0
   9 -11  20   14.00    5.84   0
   9 -10 -13  449.35    6.72   0
   9  -9 -15  122.09    4.61   0
   9  -7 -18   28.13    3.07   0
   9  -4 -22    7.23    3.68   0
   9  -3 -23  145.63    4.55   0
   9   0 -25  204.17    4.40   0
   9   1 -26   18.94    3.77   0
   9   3 -27  235.97    5.18   0
   9   6 -28   45.68    4.23   0
   9   7 -28    2.34    3.20   0
  10 -14  -1  109.83    7.02   0
  10 -12 -10  133.29    5.19   0
  10  -8 -18   16.36    3.23   0
  10  -6 -21   95.89    4.47   0
  10  -5 -22  159.18    4.44   0
  10  -4 -23   55.65    3.37   0
  10  -3 -24    8.04    3.03   0
  10  -2 -25   -2.67    3.70   0
  10   1 -27    6.55    3.29   0
  10   3 -28   25.04    3.31   0
  10   5 -29    6.87    3.99   0
  10   6 -29    0.53    3.37   0
  11 -14  -4   81.93    6.15   0
  11 -14  10   71.19   11.05   0
  11 -11 -14  232.22    5.83   0
  11 -10 -16  108.55    4.79   0
  11  -9 -18   17.54    4.14   0
  11  -7 -21   72.88    4.29   0
  11  -6 -22   -2.89    3.14   0
  11  -5 -23   18.04    3.41   0
  11  -4 -24   57.87    3.89   0
  11  -3 -25   51.09    3.63   0
  11  -2 -26    6.00    3.22   0
  11  -1 -27    1.09    4.00   0
  11   1 -28    0.83    3.55   0
  11   3 -29   51.57    3.73   0
  11   5 -30    3.06    4.29   0
  11   6 -30   37.08    3.73   0
  12 -15   1   70.18    9.02   0
  12 -14  -6    5.54    4.48   0
  12 -13 -10   81.03    5.32   0
  12 -12 -13   28.79    4.30   0
  12 -11 -15   23.94    3.66   0
  12 -10 -17    3.65    3.30   0
  12  -9 -19    3.16    3.95   0
  12  -7 -22   68.85    4.59   0
  12  -6 -23   12.04    3.23   0
  12  -5 -24   75.52    4.09   0
  12  -4 -25    4.00    3.37   0
  12  -3 -26    6.01    3.50   0
  12  -2 -27    1.86    3.31   0
  12  -1 -28   40.82    4.40   0
  12   1 -29    2.47    3.43   0
  12   3 -30   -2.10    3.44   0
  13 -15  -2   56.00    7.38   0
  13 -14  -8   86.78    6.37   0
  13 -13 -11    7.18    4.41   0
  13 -12 -14    8.58    4.27   0
  13 -11 -16   15.09    3.53   0
  13 -10 -18   49.62    3.81   0
  13  -9 -20   41.72    4.80   0
  13  -7 -23   12.73    4.30   0
  13  -6 -24    5.10    3.50   0
  13  -5 -25   51.14    3.86   0
  13  -4 -26    7.91    3.61   0
  13  -3 -27   42.89    3.98   0
  13  -2 -28   -0.25    4.28   0
  14 -13 -12   13.82    4.70   0
  14 -12 -15   16.99    4.68   0
  14 -11 -17    6.42    4.44   0
  14 -10 -19    1.29    4.33   0
  14  -8 -22   35.00    4.04   0
  -2   9   9   55.36    3.54   0
  -2   9  10    9.96    3.12   0
  -2   9  11  462.75    6.30   0
  -2   9  12  783.22    7.70   0
  -2  10   8   17.01    3.84   0
  -2  10   9  443.57    6.87   0
  -2  10  10  271.11    5.72   0
  -2  10  11   96.11    4.45   0
  -2  10  12   76.14    3.77   0
  -2  10  13  796.69    7.44   0
  -2  11   8  765.92    8.86   0
  -2  11   9   79.73    4.46   0
  -2  11  10   81.26    4.43   0
  -2  11  11    2.69    3.64   0
  -2  11  12   17.58    3.12   0
  -2  12  10    6.25    3.75   0
  -2  12  11  185.48    4.75   0
  -1   2   6  281.57    7.20   0
  -1   2  12  123.29    4.84   0
  -1   2  13  402.63    5.98   0
  -1   2  14   24.68    3.31   0
  -1   3   3  366.00    9.59   0
  -1   3  16  178.83    4.54   0
  -1   4  18    1.94    2.97   0
  -1   5   0  194.62   10.98   0
  -1   5  19  560.35    6.01   0
  -1   6  20    2.69    3.06   0
  -1   7  21  319.88    4.96   0
  -1   8  21  574.31    6.20   0
  -1   9  21  194.30    4.83   0
  -1   9  22   84.88    3.80   0
  -1  10  21  678.07    7.11   0
  -1  10  22  250.20    4.71   0
  -1  11  21   81.46    4.60   0
  -1  11  22  109.50    4.01   0
  -1  12  21  247.06    5.70   0
  -1  12  22  325.72    5.32   0
  -1  13  21  157.15    4.43   0
  -1  14  20   20.73    4.09   0
  -1  14  21  129.46    4.28   0
  -1  15  20  182.80    5.01   0
  -1  16  18  232.51    5.34   0
  -1  16  19   39.41    3.53   0
  -1  17   2  463.12   10.02   0
  -1  17  17   43.08    4.21   0
  -1  17  18    3.29    3.20   0
  -1  18   4  191.99    7.00   0
  -1  18  15    3.00    4.03   0
  -1  18  16   -3.01    3.26   0
  -1  19   8  225.15    6.30   0
  -1  19   9   34.48    4.26   0
  -1  19  10   29.13    4.11   0
  -1  19  11    3.45    3.92   0
  -1  19  12  248.77    6.11   0
  -1  19  13   25.75    4.13   0
   0  -1   3  197.11    9.22   0
   0  -1  15   90.24    3.85   0
   0   0  18 1028.31    8.10   0
   0   1  20 1713.59   10.04   0
   0   2  21   43.84    4.27   0
   0   3  22   78.21    4.22   0
   0   4  23   50.96    4.24   0
   0   5  24  539.86    6.16   0
   0   6  -7 1304.87   14.75   0
   0   6  25    2.13    3.28   0
   0   7  25    5.65    3.31   0
   0   8  26  303.78    5.12   0
   0   9  26    1.90    3.11   0
   0  10  26  125.75    4.32   0
   0  11  26    1.30    3.08   0
   0  12  26   55.94    3.82   0
   0  13  -8  768.88   14.33   0
   0  13  25   23.89    4.25   0
   0  13  26    3.22    3.26   0
   0  14  25   -8.43    4.38   0
   0  15  25    4.42    3.37   0
   0  16  24   -2.16    3.53   0
   0  17  23   75.29    5.04   0
   0  18  22  -12.03    4.68   0
   0  18  23   79.93    4.67   0
   0  19  21   -0.20    4.40   0
   0  20  19    1.13    4.96   0
   0  20  20   -0.97    3.65   0
   0  21  17   47.06    4.93   0
   0  21  18   -0.72    3.79   0
   0  22   5   29.01    5.99   0
   0  22  13    6.03    4.66   0
   0  22  14    2.98    4.26   0
   0  22  15  134.53    5.20   0
   1  -4   5  891.52   14.50   0
   1  -4  12   32.06    4.93   0
   1  -3  17 1334.01    9.39   0
   1  -2  19  777.81    7.58   0
   1  -1  21  860.44    7.61   0
   1   0  -6   -1.66    4.53   0
   1   0  23 2080.47   10.90   0
   1   1  24   35.70    3.42   0
   1   2  25   29.50    3.91   0
   1   3  26    0.18    3.00   0
   1   4 -10  829.15    9.73   0
   1   4  27  156.78    4.14   0
   1   5  27  167.22    5.09   0
   1   5  28   25.38    3.55   0
   1   6  28   -2.47    3.43   0
   1   7  28    3.22    3.96   0
   1   8  29   12.87    3.49   0
   1   9 -12  479.61    8.14   0
   1   9  29   26.62    3.71   0
   1  10  29   14.96    3.82   0
   1  11  29   68.13    4.28   0
   1  12 -12    0.59    4.26   0
   1  12  29   -2.36    3.64   0
   1  13 -12  607.77   10.03   0
   1  13  28   -2.17    4.60   0
   1  13  29   14.81    3.71   0
   1  14  28    1.51    3.73   0
   1  15  28  -23.13    4.32   0
   1  24   2   17.05    6.47   0
   2  -6  11  123.06    5.50   0
   2  -6  12 1319.74   11.59   0
   2  -5  17  333.56    6.00   0
   2  -3  -6  719.04    9.87   0
   2  -3  22   80.56    3.68   0
   2  -2  23   78.88    4.34   0
   2  -1  -9   34.42    3.92   0
   2  -1  25   24.91    3.39   0
   2   0  26   22.65    3.42   0
   2   1  27    8.09    3.40   0
   2   2 -12 1469.02   10.59   0
   2   2  28  171.16    4.73   0
   2   3  29    0.99    3.30   0
   2   4  29    8.30    4.14   0
   2   5 -14  280.83    5.53   0
   2   5  30   37.22    3.66   0
   2   6  30   56.21    4.77   0
   2   7  31    9.98    3.65   0
   2   8 -15   -0.02    3.64   0
   2   8  31    7.46    3.97   0
   2   9  31   -0.94    3.68   0
   2  10  31   -2.97    3.74   0
   2  14 -15    4.12    5.12   0
   2  18 -13  221.92    8.13   0
   3  -7  -1  363.41   10.44   0
   3  -7  15  829.35    8.98   0
   3  -6  -4   20.86    4.10   0
   3  -6  19   37.20    3.35   0
   3  -5  21  124.19    4.55   0
   3  -4  23  210.35    5.10   0
   3  -3 -10  387.48    6.91   0
   3  -3  25  268.72    4.84   0
   3  -2  26   19.60    4.17   0
   3  -1  27   73.16    4.56   0
   3   0  28    1.74    4.16   0
   3   1  29  137.30    5.20   0
   3   2  30   -0.03    3.58   0
   3   3  31   -1.11    3.37   0
   3   4  31   79.41    5.25   0
   3   5 -17   13.92    3.49   0
   3   5  32    6.23    3.83   0
   3   6  32    1.79    3.63   0
   3   9 -18   23.83    3.88   0
   3  10 -18   75.73    4.26   0
   3  11 -18   68.61    4.14   0
   3  12 -18  133.90    4.73   0
   3  13 -18  303.03    6.38   0
   3  16 -17  136.12    6.02   0
   3  18 -16   65.65    5.80   0
   4  -9   1  705.94   17.98   0
   4  -7  -6  563.74    8.26   0
   4  -6  22  203.76    5.22   0
   4  -5 -10 1891.26   11.94   0
   4  -5  24   80.03    4.44   0
   4  -4  26   21.61    3.60   0
   4  -3 -13    0.57    2.80   0
   4  -3  27    5.82    3.43   0
   4  -2  28  305.58    6.45   0
   4  -1  29   17.27    4.53   0
   4   0  30  102.11    5.06   0
   4   1 -17    0.61    2.95   0
   4   1  31   11.33    3.96   0
   4   2  32   41.12    4.37   0
   4   3  32    2.28    4.86   0
   4   4 -19  225.61    4.75   0
   4   7 -20    4.40    3.65   0
   4  14 -20  149.88    5.18   0
   4  17 -19  101.44    6.08   0
   4  19 -18   36.26    5.28   0
   5 -10  12   60.62    5.90   0
   5  -9  17   27.06    4.61   0
   5  -8  20   16.03    4.26   0
   5  -7  22    9.32    4.64   0
   5  -6  24   19.17    4.29   0
   5  -5 -13  922.15    7.65   0
   5  -5  26    1.73    4.15   0
   5  -3  29    3.27    3.67   0
   5  -2 -17    3.49    3.66   0
   5  -2  30    6.07    3.70   0
   5  -1 -18  421.22    6.00   0
   5  -1  31   36.27    4.30   0
   5   2 -20  168.43    4.19   0
   5   4 -21   87.05    3.36   0
   5   6 -22   90.52    4.32   0
   5   7 -22  274.51    4.77   0
   5  15 -22   56.72    4.56   0
   5  21 -19    2.05    6.03   0
   6  -9  20  203.54    6.24   0
   6  -8  22  152.54    5.95   0
   6  -7  24  168.03    5.36   0
   6  -6 -14  211.06    4.40   0
   6  -6  26  139.20    5.64   0
   6  -4 -17   11.41    3.73   0
   6  -4  29   -2.39    3.81   0
   6  -3 -18  354.24    5.11   0
   6  -2 -19  191.01    4.31   0
   6  -1 -20  232.68    5.06   0
   6   2 -22 1556.12    9.26   0
   6   4 -23   46.16    3.31   0
   6   6 -24   12.70    3.93   0
   6   7 -24  159.47    4.70   0
   6  14 -24   22.47    4.12   0
   6  15 -24   49.66    4.70   0
   6  17 -23   28.60    4.63   0
   7 -12  -1  284.51    8.85   0
   7 -11  -6  106.06    5.45   0
   7 -11  16   48.26    5.52   0
   7 -10  -9    1.63    3.56   0
   7 -10  19   93.41    5.99   0
   7  -9 -11   46.17    3.31   0
   7  -9  22    1.17    4.26   0
   7  -8 -13   -0.77    2.84   0
   7  -8  24   12.37    4.54   0
   7  -7 -15   90.04    4.07   0
   7  -7  26    5.53    3.44   0
   7  -6  27   42.30    4.94   0
   7  -5 -18   66.60    3.84   0
   7  -4 -19  156.87    3.98   0
   7  -3 -20   83.73    3.56   0
   7  -2 -21 1132.87    7.94   0
   7  -1 -22   -0.20    4.00   0
   7   2 -24   22.59    4.01   0
   7   4 -25  310.44    5.37   0
   7   8 -26   33.32    4.07   0
   7   9 -26   36.66    3.99   0
   7  10 -26   43.29    3.53   0
   7  11 -26   35.13    3.61   0
   7  12 -26   77.79    4.49   0
   7  13 -26   15.54    4.32   0
   7  14 -26   91.64    4.94   0
   7  17 -25    4.05    4.59   0
   8 -13   0  300.04   10.03   0
   8 -12  14   21.30    5.94   0
   8 -11  -9  117.73    5.45   0
   8 -11  18  190.25    7.36   0
   8 -10  21   17.48    4.84   0
   8  -9  23    0.02    5.54   0
   8  -7 -17    0.10    3.56   0
   8  -4 -21   13.13    3.54   0
   8  -3 -22   49.48    3.85   0
   8   1 -25    6.26    3.76   0
   8   3 -26  234.99    5.06   0
   8   6 -27   18.80    3.19   0
   8  15 -27   48.62    4.92   0
   9 -12  -8   43.04    4.25   0
   9 -11 -11   30.76    3.90   0
   9  -8 -17  295.91    5.05   0
   9  -7 -19  256.70    5.16   0
   9  -6 -20   21.49    3.09   0
   9  -5 -21    4.00    3.12   0
   9  -2 -24   15.55    3.14   0
   9  -1 -25    1.98    3.60   0
   9   2 -27  286.51    5.50   0
   9   4 -28   33.13    4.26   0
   9   5 -28    9.48    3.56   0
   9   8 -29   40.55    4.23   0
   9   9 -29   75.54    4.88   0
   9  10 -29   19.91    4.31   0
   9  11 -29   24.87    4.58   0
   9  12 -29    5.76    4.58   0
  10 -14  -2   80.31    6.63   0
  10 -13  -7  296.81    6.82   0
  10 -13  14   28.77    7.06   0
  10 -11 -13    2.70    3.87   0
  10 -10 -15   10.42    3.14   0
  10  -9 -17   46.04    3.37   0
  10  -8 -19   32.53    4.03   0
  10  -7 -20   -1.20    3.16   0
  10  -1 -26   10.93    3.20   0
  10   0 -27    1.95    3.73   0
  10   2 -28  145.49    4.12   0
  10   4 -29    2.88    3.80   0
  10   7 -30   44.47    4.65   0
  10   8 -30   13.20    4.47   0
  10   9 -30  100.94    4.42   0
  11 -14  -5  198.28    6.97   0
  11 -13  -9   32.19    4.80   0
  11 -12 -12  108.25    4.87   0
  11 -11 -15  121.97    4.78   0
  11 -10 -17   63.97    4.29   0
  11  -8 -20   21.39    3.39   0
  11  -6 -23  186.71    5.17   0
  11  -5 -24    1.65    3.95   0
  11  -4 -25    5.11    3.88   0
  11  -3 -26    1.37    3.91   0
  11   0 -28    2.43    3.26   0
  11   2 -29    8.77    3.38   0
  11   4 -30    6.25    3.36   0
  12 -15  -1   20.40    7.28   0
  12 -15   0   44.98    7.49   0
  12 -14  -7   27.59    5.27   0
  12 -13 -11   10.11    4.29   0
  12 -12 -14   32.13    4.29   0
  12 -11 -16    2.41    3.98   0
  12 -10 -18   43.61    4.34   0
  12  -9 -20   57.65    4.46   0
  12  -8 -21    0.82    3.18   0
  12  -6 -24   64.96    4.40   0
  12  -5 -25    4.47    4.13   0
  12  -4 -26   67.78    4.63   0
  12  -3 -27    3.87    4.24   0
  12   0 -29    1.07    3.22   0
  12   2 -30  120.05    4.35   0
  13 -15  -4   11.80    6.75   0
  13 -15  -3   13.41    6.26   0
  13 -14  -9    4.20    5.13   0
  13 -13 -12   14.76    4.73   0
  13 -12 -15   78.78    5.23   0
  13 -11 -17   21.17    4.36   0
  13 -10 -19   60.75    4.82   0
  13  -8 -22   23.44    3.68   0
  13  -5 -26   11.46    4.51   0
  13  -4 -27   24.35    4.59   0
  14 -13 -13   16.27    4.92   0
  14 -12 -16    2.07    4.49   0
  14 -11 -18   -1.94    4.43   0
  14 -10 -20    1.44    4.60   0
  14  -9 -21   11.71    3.83   0
  -1   2   7 1314.19   11.84   0
  -1   2   8  256.99    6.05   0
  -1   2   9 1995.25   13.33   0
  -1   2  10   69.52    3.71   0
  -1   2  11 1592.92   11.02   0
  -1   3  14    4.98    4.07   0
  -1   3  15  751.15    7.23   0
  -1   4  16   -1.30    3.88   0
  -1   4  17  533.78    6.13   0
  -1   5  18    3.94    2.95   0
  -1   6  19  150.94    4.08   0
  -1   7  19  811.02    7.45   0
  -1   7  20  418.85    5.62   0
  -1   8  20   24.16    3.07   0
  -1   9  20  767.41    7.31   0
  -1  10  20   97.96    4.36   0
  -1  11  20  364.67    5.97   0
  -1  12  -2    9.12    8.17   0
  -1  12  20   23.35    4.15   0
  -1  13  20  110.44    4.15   0
  -1  14  -1  230.64   10.63   0
  -1  14  19   90.47    4.72   0
  -1  15   0  180.80    9.29   0
  -1  15  18    4.35    3.80   0
  -1  15  19   97.15    3.89   0
  -1  16   1    8.33    6.02   0
  -1  16  17   98.04    4.48   0
  -1  17   3    1.47    5.58   0
  -1  17  15   41.05    4.24   0
  -1  17  16  231.18    5.12   0
  -1  18   5    4.69    4.89   0
  -1  18   6  172.23    6.41   0
  -1  18  11   34.00    4.87   0
  -1  18  12   10.62    4.03   0
  -1  18  13   12.91    4.02   0
  -1  18  14  259.94    5.72   0
   0  -1  13    8.99    3.79   0
   0  -1  14  691.08    7.14   0
   0   0  16  150.86    4.73   0
   0   0  17    3.76    3.17   0
   0   1  19   22.34    3.84   0
   0   2  20   58.12    4.17   0
   0   3  21   -2.33    4.16   0
   0   4  22  465.93    6.00   0
   0   5  23   88.73    3.93   0
   0   6  24    4.61    3.12   0
   0   7  24  333.98    5.78   0
   0   8  -8 1454.70   15.03   0
   0   8  25   66.12    3.55   0
   0   9  25    2.48    2.94   0
   0  10  25   60.78    3.56   0
   0  11  25   -2.65    3.13   0
   0  12  25   31.38    3.60   0
   0  13  24   67.80    4.43   0
   0  14  24    2.16    3.43   0
   0  15  23   75.47    4.55   0
   0  15  24   18.77    3.71   0
   0  16  23   46.16    3.94   0
   0  17  22    1.44    3.48   0
   0  18  21  105.30    4.93   0
   0  19  19   38.78    4.53   0
   0  19  20   20.04    3.52   0
   0  20  17    0.98    4.23   0
   0  20  18    3.87    4.08   0
   0  21   2   18.21    6.13   0
   0  21  15    3.34    4.37   0
   0  21  16    8.98    4.33   0
   0  22   6    2.91    4.96   0
   0  22   7  260.74    7.50   0
   0  22   8   -0.72    4.86   0
   0  22   9    5.31    5.07   0
   0  22  10    4.00    4.53   0
   0  22  11  237.76    6.95   0
   0  22  12    2.04    4.61   0
   1  -4   6  134.24    6.31   0
   1  -4  10   -2.93    3.57   0
   1  -4  11 3033.62   16.59   0
   1  -3  16    4.63    3.05   0
   1  -2  18   66.38    4.06   0
   1  -1  20   10.18    3.57   0
   1   0  22   21.63    3.62   0
   1   1  23   33.32    4.02   0
   1   2  24   36.57    3.92   0
   1   3  25   79.94    4.17   0
   1   4  26   25.49    3.26   0
   1   5 -11  178.01    5.43   0
   1   6  27   70.97    3.78   0
   1   7  27   44.85    4.25   0
   1   8 -12  178.47    5.41   0
   1   8  28   -3.24    3.32   0
   1   9  28   21.43    3.53   0
   1  10  28   15.37    3.40   0
   1  11  28  114.23    4.45   0
   1  12  28   15.27    3.55   0
   1  14  27   16.00    4.63   0
   1  15  27   -2.04    3.77   0
   1  16 -11  266.22    8.64   0
   1  16  26   48.50    4.96   0
   1  23  -1    3.76    7.05   0
   2  -6   5  182.79    8.87   0
   2  -6  10  231.58    6.54   0
   2  -5  16  375.81    6.21   0
   2  -4  -4 1261.22   14.18   0
   2  -4  19    5.86    3.05   0
   2  -3  21   26.89    3.26   0
   2  -2  -8  756.00    8.89   0
   2  -1  24  102.26    3.99   0
   2   0  25    2.40    3.58   0
   2   1  26    8.21    3.83   0
   2   2  27   26.31    3.26   0
   2   3 -13   39.62    3.38   0
   2   3  28  176.13    4.57   0
   2   4  28  176.54    5.29   0
   2   5  29    6.41    3.27   0
   2   6  29    5.36    3.96   0
   2   7 -15  249.62    5.40   0
   2   7  30   42.25    3.64   0
   2   8  30   49.82    3.91   0
   2   9  30    2.65    3.71   0
   2  10  30   -3.87    4.77   0
   2  11  30    2.04    4.51   0
   2  17 -14    2.35    5.87   0
   3  -7  14  204.99    6.41   0
   3  -6  18  295.51    6.01   0
   3  -5  20    4.08    3.81   0
   3  -4  22   33.89    3.90   0
   3  -3  24    0.90    3.29   0
   3  -2  25  154.13    5.11   0
   3  -1 -13   75.08    4.31   0
   3   0 -14   41.47    3.82   0
   3   2  29    3.43    4.37   0
   3   3 -16   16.46    2.82   0
   3   3  30    4.29    3.39   0
   3   5  31   -1.02    3.29   0
   3   6  31  108.78    5.29   0
   3   7 -18  204.88    4.97   0
   3   8 -18    6.72    3.02   0
   3  14 -18   72.11    5.05   0
   3  17 -17    2.58    5.46   0
   3  20 -15   10.52    6.21   0
   3  21 -14  148.23    8.12   0
   3  22 -13    1.37    7.19   0
   4  -9  10    0.41    4.73   0
   4  -8  16  257.08    6.03   0
   4  -7  19    8.88    3.75   0
   4  -6  21  112.11    4.84   0
   4  -5  23   -2.35    3.66   0
   4  -4 -12 1674.19   10.53   0
   4  -4  25    9.13    3.50   0
   4  -3  26  181.08    5.26   0
   4  -2  27    4.09    4.03   0
   4   0  29   -0.19    4.37   0
   4   1  30  155.17    6.04   0
   4   2 -18  546.83    6.07   0
   4   2  31    3.05    3.60   0
   4   3 -19   12.79    3.66   0
   4   6 -20  346.00    5.13   0
   4  10 -21   15.29    3.81   0
   4  11 -21  242.97    5.43   0
   4  15 -20    4.26    3.90   0
   4  18 -19  157.08    6.13   0
   4  22 -16    7.48    6.52   0
   4  23 -15   35.86    7.66   0
   5 -10  -1  877.61   13.88   0
   5 -10  11  250.45    8.24   0
   5  -9  -5  107.38    4.94   0
   5  -9  16    2.86    4.22   0
   5  -8  -8  155.84    5.05   0
   5  -8  19    5.24    4.68   0
   5  -7 -10    5.01    3.00   0
   5  -6 -12  266.92    5.25   0
   5  -5  25   25.82    4.31   0
   5  -4 -15  843.56    7.21   0
   5  -4  27   21.25    3.57   0
   5  -3 -16  105.91    3.56   0
   5  -3  28    4.57    3.76   0
   5  -2  29   96.22    5.31   0
   5  -1  30    0.15    3.70   0
   5   0 -19  609.14    6.17   0
   5   0  31   20.84    4.01   0
   5   1 -20   18.05    3.88   0
   5   3 -21  685.58    6.61   0
   5   5 -22  137.01    4.60   0
   5   9 -23   -0.03    3.71   0
   5  10 -23  294.67    5.42   0
   5  11 -23    5.49    3.77   0
   5  12 -23  137.96    4.92   0
   5  13 -23   11.40    4.51   0
   5  16 -22   61.10    4.65   0
   5  18 -21    5.62    4.07   0
   5  20 -20   78.55    5.82   0
   6 -11  -2  525.66   10.65   0
   6 -11  11   13.13    5.66   0
   6 -10  -6    9.04    4.28   0
   6 -10  16    1.86    4.66   0
   6  -9  -9  204.24    5.39   0
   6  -9  19   16.52    4.76   0
   6  -8 -11  293.47    5.30   0
   6  -7 -13   50.67    3.30   0
   6  -6  25   43.48    4.56   0
   6  -5 -16  369.70    5.06   0
   6  -5  27   32.49    4.01   0
   6  -4  28   38.64    4.99   0
   6  -3  29    1.12    4.65   0
   6   0 -21    2.19    2.82   0
   6   1 -22  323.81    5.40   0
   6   3 -23   11.96    3.02   0
   6   5 -24  332.13    5.57   0
   6   9 -25  120.48    4.66   0
   6  10 -25   94.23    4.53   0
   6  11 -25   73.19    4.46   0
   6  12 -25   24.09    4.14   0
   6  16 -24   11.66    4.19   0
   6  18 -23   10.20    4.62   0
   7 -12  -2   86.26    6.85   0
   7 -12   9    2.36    6.65   0
   7 -11  15    2.20    5.41   0
   7  -9 -12  149.07    4.70   0
   7  -9  21   47.25    5.37   0
   7  -8 -14  171.51    4.60   0
   7  -8  23  218.22    6.74   0
   7  -7  25   69.26    5.02   0
   7  -6 -17  186.86    4.69   0
   7   0 -23  146.32    4.04   0
   7   1 -24   15.28    3.87   0
   7   3 -25   82.53    4.05   0
   7   6 -26    9.74    3.69   0
   7   7 -26   27.60    3.34   0
   7  15 -26   32.86    4.72   0
   8 -13  -1  191.31    8.48   0
   8 -12  -6  777.74   10.33   0
   8 -10 -12   49.54    4.02   0
   8 -10  20   55.31    5.76   0
   8  -9 -14    6.47    3.75   0
   8  -8 -16   -0.04    3.65   0
   8  -6 -19  114.41    4.39   0
   8  -5 -20  291.75    4.68   0
   8  -2 -23   16.97    3.11   0
   8  -1 -24  245.75    4.41   0
   8   0 -25   -1.67    3.61   0
   8   2 -26  140.74    4.45   0
   8   4 -27   42.60    4.06   0
   8   5 -27   53.74    3.71   0
   8   7 -28   92.70    4.68   0
   8   8 -28  109.89    4.82   0
   8   9 -28    0.63    3.30   0
   8  10 -28   60.33    4.14   0
   8  11 -28    3.48    3.62   0
   8  12 -28   48.49    4.60   0
   8  13 -28   12.99    4.43   0
   8  14 -28   63.36    5.00   0
   9 -13  -5   83.97    5.37   0
   9 -13  11  116.52    8.91   0
   9 -12  -9  294.45    6.34   0
   9 -12  16   94.47    7.07   0
   9 -11 -12   37.09    3.97   0
   9 -11  19   15.61    5.42   0
   9 -10 -14   21.84    4.01   0
   9  -9 -16    3.60    3.52   0
   9  -8 -18   68.18    4.17   0
   9  -5 -22    0.58    3.47   0
   9  -4 -23   62.71    3.88   0
   9  -3 -24    9.60    3.52   0
   9  -2 -25  284.13    5.26   0
   9   0 -26   -2.81    3.16   0
   9   1 -27  232.00    5.37   0
   9   3 -28   28.29    3.88   0
   9   6 -29  114.74    4.81   0
   9   7 -29   99.08    4.22   0
  10 -14  -3  110.96    7.11   0
  10 -13  -8   57.65    5.30   0
  10 -12 -11    2.44    3.71   0
  10 -12  17   72.80    6.92   0
  10 -11 -14  119.56    4.74   0
  10 -10 -16  227.88    5.38   0
  10  -9 -18  176.28    4.99   0
  10  -7 -21   22.44    4.02   0
  10  -6 -22    0.56    3.04   0
  10  -5 -23    1.63    3.03   0
  10  -4 -24  179.02    4.28   0
  10  -3 -25   16.62    3.23   0
  10  -2 -26   67.74    3.54   0
  10  -1 -27    1.83    3.78   0
  10   1 -28    3.78    3.11   0
  10   3 -29    0.10    3.29   0
  10   5 -30   91.66    5.04   0
  10   6 -30   65.60    3.82   0
  11 -14  -6    9.51    4.85   0
  11 -13 -10   50.82    4.78   0
  11 -12 -13   70.89    4.42   0
  11  -9 -19   18.39    3.17   0
  11  -8 -21    0.33    3.74   0
  11  -7 -22    0.64    2.99   0
  11  -2 -27  159.49    4.50   0
  11  -1 -28   -0.94    3.98   0
  11   1 -29   44.44    3.66   0
  11   2 -30   15.05    3.93   0
  11   3 -30   -0.15    3.15   0
  11   5 -31    4.20    4.38   0
  12 -15  -3   54.67    7.13   0
  12 -15  -2   53.78    7.03   0
  12 -14  -8   67.42    5.63   0
  12 -13 -12   16.82    4.87   0
  12 -11 -17  103.45    4.82   0
  12 -10 -19  101.96    4.67   0
  12  -8 -22   95.18    4.86   0
  12  -7 -23   22.08    3.63   0
  12  -2 -28   17.06    3.45   0
  12  -1 -29    3.71    4.05   0
  12   1 -30   -1.34    3.41   0
  13 -15  -5    8.20    6.29   0
  13 -14 -10    9.60    5.38   0
  13 -13 -13   52.54    5.03   0
  13 -11 -18   14.76    4.34   0
  13 -10 -20   30.41    4.65   0
  13  -9 -21   76.68    4.18   0
  13  -8 -23   33.42    4.56   0
  13  -7 -24   28.40    3.86   0
  13  -6 -25   58.98    4.20   0
  13  -3 -28   -0.50    3.43   0
  14 -13 -14    1.01    4.71   0
  -1   3   4  137.29    6.44   0
  -1   3  12  114.61    4.93   0
  -1   3  13 5074.92   18.12   0
  -1   4  15  748.23    7.05   0
  -1   5  16   14.57    3.62   0
  -1   5  17  274.02    4.82   0
  -1   6  17  555.78    6.43   0
  -1   6  18   10.54    3.06   0
  -1   7  18    1.68    3.74   0
  -1   8  19  250.80    4.71   0
  -1   9  19  412.55    5.48   0
  -1  10  19   63.29    3.98   0
  -1  11  19  191.71    4.81   0
  -1  12  19   81.03    3.99   0
  -1  13  18   61.08    4.28   0
  -1  13  19  111.89    4.11   0
  -1  14  17   59.11    4.28   0
  -1  14  18  259.32    4.94   0
  -1  15  16  397.03    6.08   0
  -1  15  17    9.82    3.65   0
  -1  16  15  119.36    4.74   0
  -1  16  16    7.31    3.21   0
  -1  17   4  131.55    6.77   0
  -1  17  13   73.97    4.44   0
  -1  17  14   -0.80    3.97   0
  -1  18   7   91.57    5.16   0
  -1  18   8  147.21    5.45   0
  -1  18   9    9.84    4.05   0
  -1  18  10  327.93    6.59   0
   0  -1  12  886.05    8.63   0
   0   0  15   22.18    3.48   0
   0   1  17  148.05    5.19   0
   0   1  18  923.42    7.55   0
   0   2  19   57.05    4.16   0
   0   3  -5  516.96   11.06   0
   0   3  20 1335.88    9.01   0
   0   4  -6 1245.49   14.98   0
   0   4  21    1.37    3.59   0
   0   5  22   67.57    3.63   0
   0   6  23  161.07    4.22   0
   0   7  -8  540.95    9.97   0
   0   7  23   41.55    4.03   0
   0   8  24   -1.29    3.23   0
   0   9  24  149.85    4.10   0
   0  10  24    0.84    2.98   0
   0  11  24   58.43    3.46   0
   0  12  24   11.33    3.19   0
   0  13  23   39.48    4.21   0
   0  14  -8  727.10   15.49   0
   0  14  23   41.73    3.60   0
   0  15  22    3.79    3.97   0
   0  16  22   13.37    3.48   0
   0  17  21  178.18    4.95   0
   0  18  19  173.51    5.27   0
   0  18  20   15.02    3.55   0
   0  19  -2  109.07    9.08   0
   0  19  18    2.34    4.13   0
   0  20   0  144.37    8.29   0
   0  20  16    3.66    4.09   0
   0  21   3   68.11    6.18   0
   0  21  12    2.41    4.78   0
   0  21  13  148.51    5.49   0
   0  21  14    3.55    4.24   0
   1  -4   7 1960.70   16.75   0
   1  -4   8   64.01    4.65   0
   1  -4   9  513.95    8.20   0
   1  -3  14  513.68    7.14   0
   1  -3  15   18.58    3.14   0
   1  -2  -3 3829.26   28.36   0
   1  -2  17  193.32    4.70   0
   1  -1  -5  937.54   12.63   0
   1  -1  19   35.67    3.68   0
   1   0  21  151.01    3.99   0
   1   1  22   98.15    4.27   0
   1   2  -9 2021.30   14.52   0
   1   2  23  584.07    6.54   0
   1   3  24    2.53    3.69   0
   1   4  25    8.91    3.02   0
   1   5  26   -1.85    3.00   0
   1   6  26   81.30    3.67   0
   1   7 -12  575.69    7.85   0
   1   7  26   36.25    3.99   0
   1   8  27   52.13    3.74   0
   1   9  27   60.53    3.91   0
   1  10  27  117.55    4.07   0
   1  11  27   22.43    3.46   0
   1  12  27   44.00    3.91   0
   1  13  27    2.90    3.58   0
   1  14 -12  119.21    6.63   0
   1  14  26   51.58    5.00   0
   1  15  26   30.69    3.92   0
   1  16  25    3.65    4.31   0
   1  17  24   46.21    4.85   0
   1  17  25    1.66    3.64   0
   1  18  24   24.76    4.09   0
   1  19  -9   34.39   10.70   0
   1  20  21   22.89    4.74   0
   1  22  -3    0.32    8.06   0
   1  24   3   23.52    6.09   0
   1  24   4  233.00    8.47   0
   1  24  10   16.86    5.76   0
   1  24  11    0.27    5.44   0
   2  -6   6  158.20    7.38   0
   2  -6   7    2.50    4.96   0
   2  -6   8 1193.31   13.39   0
   2  -6   9   57.27    4.57   0
   2  -5  15   61.68    4.51   0
   2  -4  18    0.48    3.01   0
   2  -3  20  134.06    4.61   0
   2  -2  22   18.38    3.17   0
   2  -1  23    5.04    3.62   0
   2   0 -11    4.43    3.77   0
   2   0  24  116.49    4.58   0
   2   1 -12 1525.81   10.97   0
   2   1  25   21.93    4.01   0
   2   2  26  157.79    4.80   0
   2   3  27   27.60    3.25   0
   2   4 -14 2428.41   13.05   0
   2   5  28   68.23    4.38   0
   2   6 -15    3.69    3.46   0
   2   7  29    3.63    3.25   0
   2   8  29   19.94    4.56   0
   2   9 -16  558.90    7.43   0
   2   9  29   65.19    4.72   0
   2  10 -16    1.39    3.67   0
   2  10  29    7.85    4.15   0
   2  11 -16  296.51    6.58   0
   2  11  29   52.45    4.65   0
   2  12 -16   85.66    5.09   0
   2  12  29    2.40    4.11   0
   2  13  29   38.56    4.18   0
   2  15 -15  203.02    6.61   0
   2  20 -12    9.23    7.18   0
   2  25  -2    0.96    7.94   0
   3  -7  13  297.33    6.78   0
   3  -6  17  521.64    7.25   0
   3  -5  -7 2853.98   16.67   0
   3  -4  -9 4596.50   19.24   0
   3  -3  23   93.39    4.62   0
   3  -2 -12  523.02    6.54   0
   3  -1  26   15.65    3.49   0
   3   0  27  173.35    4.44   0
   3   1 -15 1073.15    8.20   0
   3   1  28    0.45    3.44   0
   3   2 -16   34.94    3.59   0
   3   3  29  150.11    5.31   0
   3   4 -17 1443.34    9.14   0
   3   4  30   16.65    3.80   0
   3   5  30   18.15    4.22   0
   3   6 -18   14.32    3.56   0
   3   7  31    2.08    3.64   0
   3   8  31  118.69    4.78   0
   3  15 -18  152.49    5.77   0
   3  19 -16   37.46    5.69   0
   3  23 -12   41.27    9.45   0
   4  -9   9  150.94    6.83   0
   4  -8  -4  626.59    9.78   0
   4  -8  15   16.75    3.84   0
   4  -7  -7  355.39    6.67   0
   4  -7  18   54.03    4.07   0
   4  -6  -9 2988.40   15.14   0
   4  -5 -11  228.34    4.71   0
   4  -4  24  400.69    6.35   0
   4  -3 -14 1359.04    9.20   0
   4  -2 -15   62.35    3.51   0
   4  -1 -16   10.79    3.03   0
   4  -1  28   -1.01    3.49   0
   4   0 -17    5.36    3.00   0
   4   1 -18 1450.70    9.38   0
   4   2  30   15.83    4.69   0
   4   3  31   20.25    3.69   0
   4   4  31    7.53    4.57   0
   4   5 -20    4.15    2.96   0
   4   7 -21   90.13    4.28   0
   4   8 -21   12.48    3.69   0
   4   9 -21  215.44    4.60   0
   4  12 -21    8.32    3.80   0
   4  13 -21  103.30    4.66   0
   4  16 -20   56.49    4.48   0
   4  20 -18   23.91    6.07   0
   4  21 -17   72.05    6.47   0
   5 -10  10  137.64    7.27   0
   5  -7  21   81.59    4.72   0
   5  -6  23   -2.87    4.06   0
   5  -5 -14   67.41    3.24   0
   5  -4  26    3.89    4.04   0
   5  -3  27  102.08    4.88   0
   5  -2 -18    1.59    3.72   0
   5  -2  28    4.31    4.14   0
   5  -1  29    4.39    4.24   0
   5   0  30    5.99    4.69   0
   5   1  31   40.75    4.21   0
   5   2 -21  148.53    4.64   0
   5   4 -22   13.72    2.95   0
   5   7 -23   12.13    3.88   0
   5   8 -23  430.53    5.53   0
   5  14 -23  204.11    5.40   0
   5  17 -22   20.98    4.86   0
   5  19 -21   21.87    5.13   0
   6 -11  10  108.73    7.50   0
   6 -10  15  183.21    6.76   0
   6  -8  21  171.89    5.85   0
   6  -7  23   25.13    4.20   0
   6  -6 -15  401.25    5.46   0
   6  -5  26   14.79    4.26   0
   6  -4 -18  666.97    6.83   0
   6  -3 -19    7.87    3.07   0
   6  -2 -20   60.69    3.44   0
   6  -1 -21  162.11    4.64   0
   6   2 -23   49.26    3.47   0
   6   4 -24   11.96    3.09   0
   6   7 -25   93.15    4.43   0
   6   8 -25   20.89    3.20   0
   6  13 -25   42.43    4.26   0
   6  14 -25   58.57    4.79   0
   6  17 -24    5.65    4.46   0
   6  19 -23   14.25    5.37   0
   7 -12  -3  181.13    7.53   0
   7 -11  -7   25.70    4.66   0
   7 -10 -10   60.55    4.30   0
   7 -10  18   14.21    5.02   0
   7  -7 -16    4.12    3.44   0
   7  -6  26   18.12    4.78   0
   7  -5 -19  259.64    4.99   0
   7  -5  27   11.88    4.40   0
   7  -4 -20   37.41    3.06   0
   7  -3 -21  303.76    4.90   0
   7  -2 -22    6.21    3.27   0
   7  -1 -23  616.59    6.61   0
   7   2 -25  514.87    6.20   0
   7   4 -26   12.55    3.56   0
   7   5 -26    4.46    3.13   0
   7   8 -27   70.72    4.31   0
   7   9 -27  142.01    4.81   0
   7  10 -27   40.10    4.06   0
   7  11 -27   23.81    4.02   0
   7  12 -27   44.78    4.51   0
   7  13 -27   39.26    4.35   0
   7  16 -26  124.41    5.32   0
   8 -13  -2  217.91    8.37   0
   8 -12  -7  299.15    7.22   0
   8 -12  13    8.80    5.90   0
   8 -11 -10    3.95    3.70   0
   8 -11  17   20.29    5.12   0
   8  -9 -15  176.66    4.74   0
   8  -9  22   61.12    5.39   0
   8  -8  24    8.14    4.71   0
   8  -7 -18   58.15    3.31   0
   8  -5 -21    2.96    3.62   0
   8  -4 -22  329.85    5.43   0
   8  -3 -23    5.96    3.62   0
   8  -2 -24  205.18    4.89   0
   8   1 -26  149.17    4.52   0
   8   3 -27   23.40    3.72   0
   8   6 -28   85.01    3.79   0
   9 -14   1   77.25    9.67   0
   9 -13  -6    0.24    4.48   0
   9 -12 -10  169.40    5.69   0
   9 -10 -15   -1.22    3.62   0
   9 -10  21   29.09    5.68   0
   9  -9 -17   37.87    3.82   0
   9  -7 -20   59.51    4.07   0
   9  -6 -21  202.86    4.42   0
   9  -1 -26    5.80    3.08   0
   9   0 -27  347.78    5.72   0
   9   2 -28    4.92    3.99   0
   9   4 -29  122.23    4.67   0
   9   5 -29  123.81    4.09   0
   9   8 -30    2.98    4.27   0
   9   9 -30    8.70    4.33   0
   9  10 -30    4.00    4.29   0
   9  11 -30   30.89    4.72   0
  10 -14  -4    5.27    5.49   0
  10 -13  -9    6.79    4.45   0
  10 -13  13    0.58    6.67   0
  10 -12 -12  112.14    4.83   0
  10  -8 -20   73.64    4.37   0
  10  -6 -23   37.31    4.04   0
  10  -5 -24    2.01    3.78   0
  10  -4 -25    4.63    3.69   0
  10  -3 -26  112.87    4.65   0
  10   0 -28  118.80    3.97   0
  10   2 -29   -0.35    3.15   0
  10   4 -30   90.07    3.96   0
  10   7 -31   33.10    4.66   0
  10   8 -31   56.14    4.19   0
  11 -15   1  111.32   11.00   0
  11 -14  -7   20.00    5.07   0
  11 -13 -11   23.08    4.95   0
  11 -12 -14    4.23    4.52   0
  11 -11 -16   17.59    4.22   0
  11 -10 -18    0.76    3.83   0
  11  -9 -20   29.40    4.07   0
  11  -7 -23   17.84    4.21   0
  11  -6 -24   15.45    4.08   0
  11  -5 -25   75.82    3.81   0
  11  -4 -26   48.51    3.58   0
  11  -3 -27    0.86    3.08   0
  11  -2 -28    4.88    3.94   0
  11   0 -29    2.27    3.26   0
  11   1 -30   -1.58    3.89   0
  11   3 -31    2.48    4.21   0
  11   4 -31   54.17    3.96   0
  12 -14  -9   61.87    5.73   0
  12 -12 -15   51.35    4.55   0
  12  -9 -21   44.76    4.69   0
  12  -7 -24   68.75    4.68   0
  12  -6 -25    0.36    3.40   0
  12  -5 -26   -1.59    3.54   0
  12  -4 -27    3.61    3.27   0
  12  -3 -28   28.66    3.63   0
  12  -2 -29    1.62    4.01   0
  12   0 -30   87.25    4.21   0
  13 -15  -6  128.31    7.73   0
  13 -13 -14    7.87    5.05   0
  13 -12 -16    5.39    4.23   0
  13  -9 -22    2.41    4.30   0
  13  -7 -25   44.92    4.70   0
  13  -6 -26   26.67    4.60   0
  13  -5 -27   47.28    4.16   0
  -1   3   5 5232.83   26.63   0
  -1   3  10  460.86    6.84   0
  -1   3  11  231.39    5.06   0
  -1   4   2  427.38   11.34   0
  -1   4  13  434.62    6.33   0
  -1   4  14   13.30    2.98   0
  -1   5  15   99.91    4.18   0
  -1   6  16  100.32    4.11   0
  -1   7  17   91.29    3.64   0
  -1   8  17  229.63    5.00   0
  -1   8  18  102.44    3.62   0
  -1   9  18   12.26    3.03   0
  -1  10  18   31.75    3.14   0
  -1  11  -2  738.84   20.46   0
  -1  11  18   35.05    3.36   0
  -1  12  17  137.97    4.71   0
  -1  12  18   44.48    3.27   0
  -1  13  17   -1.93    3.61   0
  -1  14  16   20.39    3.65   0
  -1  15  15   73.33    4.12   0
  -1  16   2   46.08    6.00   0
  -1  16  13   40.45    4.12   0
  -1  16  14  520.21    7.04   0
  -1  17   5  175.75    6.50   0
  -1  17   6  159.96    6.24   0
  -1  17   7   98.80    5.41   0
  -1  17   8  477.32    7.91   0
  -1  17   9  249.08    6.32   0
  -1  17  10  102.83    5.16   0
  -1  17  11   34.93    4.21   0
  -1  17  12  293.06    6.16   0
   0  -1   4 3688.40   27.88   0
   0  -1  10 2261.01   14.48   0
   0  -1  11  353.59    6.46   0
   0   0  14  172.44    4.62   0
   0   1  16 2389.22   12.07   0
   0   2  18  614.63    6.75   0
   0   3  19   12.98    4.02   0
   0   4  20   47.81    3.90   0
   0   5  -7  126.09    5.88   0
   0   5  21   74.27    4.06   0
   0   6  22  566.13    6.16   0
   0   7  22   82.34    4.21   0
   0   8  23   66.29    3.58   0
   0   9  23  162.02    4.23   0
   0  10  23   18.51    3.19   0
   0  11  23   62.10    3.59   0
   0  12  23   69.76    3.73   0
   0  13  22   23.29    4.08   0
   0  14  22   63.13    3.71   0
   0  15  21  114.07    4.74   0
   0  16  20    4.98    3.79   0
   0  16  21   93.56    3.99   0
   0  17  19   18.44    4.18   0
   0  17  20   32.07    3.70   0
   0  18  18   57.36    4.63   0
   0  19  16   22.21    4.26   0
   0  19  17  196.18    5.74   0
   0  20  14   16.48    4.09   0
   0  20  15   67.52    4.56   0
   0  21   4   -0.12    5.43   0
   0  21   5  218.48    7.29   0
   0  21   6   30.71    5.58   0
   0  21   9  334.06    8.07   0
   0  21  10    2.39    5.06   0
   0  21  11    0.13    4.20   0
   1  -3  13 2681.26   14.22   0
   1  -2  16  242.74    5.19   0
   1   0  20    2.97    3.53   0
   1   1  -8  168.73    5.13   0
   1   1  21  823.80    7.43   0
   1   3 -10  447.88    7.05   0
   1   3  23    7.27    3.63   0
   1   4 -11 3400.13   17.35   0
   1   4  24   36.00    4.09   0
   1   5  25  186.23    4.30   0
   1   6 -12  255.25    5.84   0
   1   6  25  121.88    4.47   0
   1   8  26   52.92    3.53   0
   1   9 -13  609.37    8.49   0
   1   9  26    8.25    3.27   0
   1  10 -13   72.06    5.15   0
   1  10  26  120.34    4.12   0
   1  11 -13  226.65    6.30   0
   1  11  26   -1.07    2.99   0
   1  12  26  108.96    4.43   0
   1  13  26    8.93    3.45   0
   1  14  25    4.57    4.18   0
   1  15 -12  316.11    8.95   0
   1  15  25   43.06    3.91   0
   1  16  24   14.87    4.17   0
   1  18 -10  352.47   11.73   0
   1  18  23   21.23    4.07   0
   1  19  22   53.44    4.34   0
   1  20  20   70.37    5.01   0
   1  21  19    5.31    4.46   0
   1  22  17    0.62    4.57   0
   1  23   0   41.02    7.14   0
   1  23  14   74.64    5.30   0
   1  24   5   19.69    5.55   0
   1  24   6    8.03    5.30   0
   1  24   7    2.56    5.18   0
   1  24   8  129.65    7.08   0
   1  24   9    5.15    4.72   0
   2  -5  -2   33.67    5.45   0
   2  -5  14 2487.07   14.19   0
   2  -4  17   15.52    3.94   0
   2  -3  -7    4.01    3.69   0
   2  -3  19   42.45    4.28   0
   2  -2  21   44.26    3.44   0
   2  -1 -10  303.63    5.50   0
   2  -1  22  164.76    4.78   0
   2   2 -13    3.03    2.89   0
   2   3 -14    2.58    3.36   0
   2   3  26   36.36    3.99   0
   2   4  27   44.95    3.46   0
   2   5 -15  158.59    4.86   0
   2   5  27    5.15    3.92   0
   2   6  28  108.54    4.05   0
   2   7 -16  764.26    7.78   0
   2   7  28   23.10    3.25   0
   2   8 -16    3.97    3.56   0
   2   8  28   58.19    4.32   0
   2  12  28   25.15    4.31   0
   2  13 -16  229.97    6.49   0
   2  13  28   23.25    4.59   0
   2  14  28    5.04    3.77   0
   2  15  27   -0.54    4.71   0
   2  16 -15  156.72    6.44   0
   2  19 -13  117.99    7.70   0
   2  21 -11   81.19    9.61   0
   3  -7  -2  147.54    6.87   0
   3  -7  12   37.96    4.82   0
   3  -6  -5 1502.08   13.34   0
   3  -6  16   35.73    3.98   0
   3  -5  19  212.72    4.75   0
   3  -4  21   59.97    3.46   0
   3  -3 -11  775.54    7.91   0
   3  -3  22   14.46    3.82   0
   3  -2  24   62.80    3.86   0
   3  -1  25   35.29    4.14   0
   3   0  26    6.94    3.86   0
   3   1  27   82.50    3.84   0
   3   2  28    5.29    3.36   0
   3   3 -17  107.90    4.08   0
   3   3  28    2.12    4.19   0
   3   4  29    7.00    3.27   0
   3   5 -18   36.23    3.82   0
   3   5  29   69.13    4.41   0
   3   6  30   13.52    3.62   0
   3   7  30   40.08    3.71   0
   3   8 -19   65.38    3.95   0
   3   8  30   28.73    4.58   0
   3   9 -19  276.37    5.46   0
   3   9  30   14.19    4.56   0
   3  10 -19    6.21    3.65   0
   3  10  30    9.21    4.44   0
   3  11 -19   97.17    4.46   0
   3  12 -19   32.38    3.97   0
   3  13 -19   86.61    5.13   0
   3  16 -18   23.97    4.76   0
   3  18 -17   74.73    5.96   0
   4  -9   0  519.97   13.20   0
   4  -9   7  555.59   12.41   0
   4  -9   8  744.90   12.79   0
   4  -8  14  595.80    8.38   0
   4  -7  17    6.70    4.14   0
   4  -6  20  149.70    4.93   0
   4  -5  22  298.29    5.27   0
   4  -4 -13  299.52    4.83   0
   4  -4  23   22.07    4.17   0
   4  -3  25    6.95    3.27   0
   4  -2  26   12.22    4.02   0
   4  -1  27    5.69    4.13   0
   4   0  28  460.26    6.62   0
   4   1  29   18.21    3.64   0
   4   2 -19  155.31    4.12   0
   4   3  30   77.83    4.57   0
   4   4 -20 1052.06    7.82   0
   4   5  31   -1.37    3.78   0
   4   6 -21   10.38    3.73   0
   4   6  31   27.36    4.80   0
   4  14 -21   48.39    4.25   0
   4  15 -21  126.22    5.67   0
   4  17 -20    5.19    4.84   0
   4  19 -19  111.97    5.96   0
   5 -10  -2   13.12    4.79   0
   5  -9  -6   58.28    4.18   0
   5  -9  15   43.69    4.84   0
   5  -8  -9  217.59    5.43   0
   5  -8  18   78.60    4.44   0
   5  -7 -11  437.14    5.96   0
   5  -7  20   32.68    4.90   0
   5  -6 -13  532.02    6.42   0
   5  -6  22   31.89    4.40   0
   5  -5  24    9.22    4.27   0
   5  -4 -16  193.42    4.17   0
   5  -4  25  194.51    5.39   0
   5  -3 -17  126.06    3.80   0
   5  -1 -19   68.34    3.40   0
   5   0 -20    4.12    2.88   0
   5   1 -21  451.36    6.01   0
   5   1  30    7.56    4.49   0
   5   2  31    0.09    3.68   0
   5   3 -22   59.43    3.36   0
   5   5 -23    2.34    3.54   0
   5   6 -23  437.60    5.53   0
   5   9 -24   30.42    3.82   0
   5  10 -24    0.77    3.53   0
   5  11 -24   84.23    4.28   0
   5  15 -23   15.04    4.04   0
   5  18 -22   19.23    5.21   0
   6 -11  -3   37.70    5.43   0
   6 -10  -7   55.62    4.25   0
   6  -9 -10  902.28    8.70   0
   6  -9  18    2.54    3.89   0
   6  -8 -12  336.62    5.32   0
   6  -8  20   11.92    4.72   0
   6  -7 -14  506.20    6.02   0
   6  -7  22    6.32    4.74   0
   6  -6 -16  238.91    5.01   0
   6  -6  24   10.57    4.24   0
   6  -5 -17    2.19    2.69   0
   6  -4  27    0.81    3.33   0
   6  -3  28   61.23    5.02   0
   6  -2  29   -1.19    3.94   0
   6   0 -22  356.63    5.04   0
   6   1 -23   42.49    3.94   0
   6   3 -24  322.63    4.93   0
   6   5 -25   33.12    3.91   0
   6   6 -25  131.95    4.15   0
   6  10 -26  147.68    4.92   0
   6  11 -26    5.56    3.77   0
   6  15 -25  108.71    5.05   0
   6  16 -25   77.92    5.29   0
   6  18 -24    4.97    5.32   0
   7 -12   8  217.16   10.07   0
   7 -11  14   31.12    5.65   0
   7  -9 -13  582.66    7.12   0
   7  -9  20   54.32    4.81   0
   7  -8 -15  308.13    5.38   0
   7  -8  22   87.73    5.12   0
   7  -7  24   24.88    4.64   0
   7  -6 -18  116.70    3.86   0
   7  -4  28    2.55    4.64   0
   7   0 -24   -1.09    3.08   0
   7   1 -25   96.48    4.34   0
   7   3 -26    0.99    3.67   0
   7   6 -27   38.39    3.96   0
   7   7 -27  158.10    4.31   0
   7  14 -27   13.79    4.46   0
   7  15 -27   55.31    5.09   0
   8 -11 -11   56.94    4.71   0
   8 -10 -13  115.92    4.58   0
   8 -10  19   84.02    5.99   0
   8  -8 -17  173.04    4.12   0
   8  -8  23    4.61    5.16   0
   8  -7 -19    5.41    3.49   0
   8  -7  25    6.37    4.78   0
   8  -6 -20    9.03    3.07   0
   8  -1 -25    2.30    2.90   0
   8   0 -26  124.80    4.34   0
   8   2 -27    6.30    3.09   0
   8   4 -28  194.84    5.01   0
   8   5 -28   59.56    3.56   0
   8   7 -29   -0.67    4.14   0
   8   8 -29   39.50    4.42   0
   8   9 -29    1.61    3.87   0
   8  10 -29   70.78    4.00   0
   8  11 -29   10.43    3.41   0
   8  12 -29   77.13    5.12   0
   8  13 -29    8.69    4.48   0
   9 -14   0    0.43    6.91   0
   9 -13  -7  140.20    6.47   0
   9 -12  15    4.52    5.70   0
   9 -11 -13  101.26    4.56   0
   9 -11  18  127.58    6.74   0
   9  -8 -19   -2.25    3.70   0
   9  -6 -22   41.37    4.14   0
   9  -5 -23  171.02    4.32   0
   9  -4 -24   45.14    3.24   0
   9  -3 -25   21.84    3.14   0
   9  -2 -26   12.92    3.93   0
   9   1 -28   10.41    3.97   0
   9   3 -29   66.79    4.13   0
   9   6 -30   11.01    4.32   0
   9   7 -30   31.43    3.74   0
  10 -14  -5  115.06    6.63   0
  10 -11 -15   88.54    4.49   0
  10 -10 -17   16.29    3.15   0
  10  -9 -19   20.38    3.80   0
  10  -7 -22  129.67    4.04   0
  10  -2 -27    8.19    2.97   0
  10  -1 -28    3.43    3.73   0
  10   1 -29   -1.11    3.26   0
  10   2 -30  104.49    4.75   0
  10   3 -30   57.21    3.89   0
  10   5 -31   24.88    4.38   0
  10   6 -31   15.49    3.72   0
  11 -15  -1    0.24    7.18   0
  11 -15   0  121.92    9.79   0
  11 -14  -8  130.54    6.35   0
  11 -13  14   17.46    6.83   0
  11 -11 -17   16.84    4.04   0
  11 -10 -19   74.07    4.52   0
  11  -8 -22   12.67    3.95   0
  11  -5 -26    1.96    3.71   0
  11  -1 -29   42.46    3.64   0
  11   0 -30    1.44    3.98   0
  11   2 -31   44.94    4.42   0
  12 -15  -5   22.00    6.24   0
  12 -15  -4    2.44    5.61   0
  12 -14 -10    3.54    5.08   0
  12 -13 -13   53.53    4.64   0
  12 -12 -16  101.82    5.03   0
  12 -11 -18   34.81    4.30   0
  12 -10 -20   33.79    4.36   0
  12  -9 -22   39.64    4.67   0
  12  -8 -23   20.84    3.56   0
  12  -6 -26  118.97    5.24   0
  12  -5 -27    7.21    4.39   0
  12  -4 -28    5.35    4.02   0
  12  -1 -30    4.07    3.46   0
  13 -15  -7    4.61    6.11   0
  13 -14 -11   37.23    4.99   0
  13 -12 -17   38.69    4.59   0
  13 -11 -19   16.23    4.52   0
  13 -10 -21   48.38    4.76   0
  13  -9 -23   19.92    4.52   0
  13  -8 -24    8.98    3.60   0
  -1   3   6  927.72   10.75   0
  -1   3   7   -0.61    3.02   0
  -1   3   8   52.08    3.52   0
  -1   3   9  397.58    6.36   0
  -1   4  12  509.33    6.71   0
  -1   5  14  186.38    4.32   0
  -1   6  15  185.99    4.16   0
  -1   7  16  554.84    6.17   0
  -1   8  16    0.97    3.71   0
  -1   9  16   23.79    3.61   0
  -1   9  17   91.13    3.55   0
  -1  10  17   50.71    3.18   0
  -1  11  16  163.03    4.70   0
  -1  11  17  153.58    4.03   0
  -1  12  16   87.41    4.37   0
  -1  13  -1  157.73    9.08   0
  -1  13  15  314.33    5.74   0
  -1  13  16   70.22    3.58   0
  -1  14   0  674.94   13.39   0
  -1  14  15    5.38    3.61   0
  -1  15   1  412.71   10.34   0
  -1  15  13  102.38    4.45   0
  -1  15  14   64.95    4.23   0
  -1  16   3   87.57    6.27   0
  -1  16  11  246.84    5.85   0
  -1  16  12   94.31    4.56   0
   0  -1   5  299.01    8.49   0
   0  -1   6 1641.78   15.40   0
   0  -1   7   39.68    4.67   0
   0  -1   8   15.58    4.12   0
   0  -1   9    5.90    3.55   0
   0   0  13    5.78    3.62   0
   0   1  15   89.38    4.39   0
   0   2  -4 1088.12   16.55   0
   0   2  17   25.11    3.77   0
   0   3  18  128.34    4.46   0
   0   4  19  230.56    4.92   0
   0   5  20  565.40    6.39   0
   0   6  21  107.45    3.71   0
   0   7  21  173.16    4.69   0
   0   8  22  116.39    3.81   0
   0   9  -9  465.73    9.06   0
   0   9  22  127.13    3.92   0
   0  10  -9   28.00    4.90   0
   0  10  22  189.27    4.41   0
   0  11  -9  657.65   11.22   0
   0  11  22   15.21    3.14   0
   0  12  22  150.99    4.25   0
   0  13  21  169.13    4.94   0
   0  14  21  178.42    4.74   0
   0  15  20   91.61    4.57   0
   0  16  19  195.07    5.20   0
   0  17  18   19.30    4.14   0
   0  18  17    8.66    4.16   0
   0  19  15    2.05    4.02   0
   0  20   1  105.85    7.19   0
   0  20  12    6.17    4.92   0
   0  20  13   -0.04    3.82   0
   0  21   7   26.44    5.09   0
   0  21   8    1.17    4.20   0
   1  -3  12    0.31    3.86   0
   1  -2  15  768.88    7.45   0
   1  -1  18  106.19    4.12   0
   1   0  -7 6680.05   27.16   0
   1   0  19  275.48    5.05   0
   1   2  22    6.71    3.01   0
   1   4  23  544.51    6.40   0
   1   5  24   64.59    3.57   0
   1   6  24   15.83    3.91   0
   1   7  25   79.81    3.63   0
   1   8 -13  176.48    5.40   0
   1   8  25   88.75    3.75   0
   1   9  25  203.40    5.03   0
   1  10  25   55.75    4.19   0
   1  11  25  256.16    5.38   0
   1  12 -13   25.99    4.81   0
   1  12  25   17.02    3.55   0
   1  13 -13    2.71    4.91   0
   1  13  25   87.91    4.22   0
   1  14  24    3.85    4.01   0
   1  15  24   35.79    3.60   0
   1  16  23   67.55    4.73   0
   1  17 -11   43.02    7.01   0
   1  17  23    1.67    3.55   0
   1  18  22   96.03    4.78   0
   1  19  20   89.13    5.20   0
   1  19  21   31.85    4.14   0
   1  20  19    0.67    4.45   0
   1  21  17   12.65    4.38   0
   1  21  18   76.09    5.24   0
   1  22  15    8.88    4.26   0
   1  22  16   82.84    5.42   0
   1  23   1    2.55    6.56   0
   1  23  12    7.18    5.37   0
   1  23  13    3.73    4.53   0
   2  -5  13  319.52    6.40   0
   2  -4  -5    2.92    4.09   0
   2  -4  16  989.82    8.58   0
   2  -3  18 1477.81   10.00   0
   2  -2  -9  815.20    8.78   0
   2  -2  20  661.89    6.93   0
   2   0  23    2.46    2.92   0
   2   1  24   98.12    3.59   0
   2   2  25    6.49    2.99   0
   2   4 -15   27.81    3.45   0
   2   4  26  199.61    4.86   0
   2   6 -16  188.78    4.68   0
   2   6  27  101.22    4.01   0
   2   7  27    3.05    3.87   0
   2   9  28   43.53    3.53   0
   2  10  28   24.36    3.68   0
   2  11  28   90.46    4.12   0
   2  13  27    3.37    4.39   0
   2  14 -16   51.15    4.99   0
   2  14  27   47.74    4.19   0
   2  16  26   18.01    4.95   0
   2  17  25   70.17    4.85   0
   2  18 -14   32.11    6.16   0
   2  25  -1   85.35    8.55   0
   3  -6  15  311.16    6.25   0
   3  -5  -8   20.31    4.12   0
   3  -5  18   94.15    4.50   0
   3  -4 -10 1263.90   10.39   0
   3  -4  20   61.99    4.22   0
   3  -2 -13 1667.71   10.74   0
   3  -2  23  577.04    6.99   0
   3  -1 -14   62.15    3.43   0
   3  -1  24   20.32    3.82   0
   3   0 -15  467.59    5.86   0
   3   0  25   40.06    4.20   0
   3   1 -16   36.34    3.31   0
   3   1  26   19.98    3.95   0
   3   2 -17  360.91    5.47   0
   3   2  27  421.75    5.91   0
   3   4 -18   -1.03    3.55   0
   3   4  28   28.55    4.10   0
   3   6 -19  120.91    4.27   0
   3   6  29    9.47    3.43   0
   3   7 -19  271.23    4.76   0
   3   7  29  169.59    5.35   0
   3  14 -19    1.49    4.02   0
   4  -9   6  417.19   12.46   0
   4  -8  -5  235.30    6.54   0
   4  -8  13  281.91    6.54   0
   4  -7  -8  857.26    9.05   0
   4  -6 -10  923.04    8.42   0
   4  -6  19   35.37    3.99   0
   4  -5 -12  389.59    5.78   0
   4  -5  21   10.10    3.73   0
   4  -3 -15  110.14    4.17   0
   4  -3  24  214.19    5.30   0
   4  -2 -16 1691.41    9.95   0
   4  -2  25   16.80    4.01   0
   4  -1 -17    2.02    3.06   0
   4  -1  26  220.14    5.34   0
   4   0 -18  131.17    4.00   0
   4   0  27    2.92    4.29   0
   4   1 -19   35.78    3.84   0
   4   1  28   -0.91    4.17   0
   4   2  29   19.24    3.71   0
   4   3 -20   99.51    3.52   0
   4   3  29    6.24    4.22   0
   4   4  30    4.90    3.62   0
   4   5 -21   28.09    3.09   0
   4   5  30   84.42    4.94   0
   4   8 -22   55.03    3.91   0
   4   9 -22  279.38    5.41   0
   4  10 -22    0.11    3.70   0
   4  11 -22  128.45    4.67   0
   4  12 -22   18.18    3.91   0
   4  13 -22  112.54    5.09   0
   4  16 -21   90.71    5.77   0
   4  18 -20   59.40    5.51   0
   5 -10   9   55.93    6.47   0
   5  -9  14    1.78    4.50   0
   5  -8  17   72.20    4.79   0
   5  -5 -15  247.70    4.53   0
   5  -5  23  343.68    6.14   0
   5  -3  26   11.23    4.17   0
   5  -2 -19 1106.52    8.06   0
   5  -2  27   14.08    4.07   0
   5  -1  28    2.97    3.55   0
   5   0  29  121.81    4.74   0
   5   2 -22  346.08    5.40   0
   5   2  30    6.71    4.51   0
   5   4 -23  444.82    5.86   0
   5   7 -24   53.30    4.10   0
   5   8 -24   31.90    3.37   0
   5  12 -24   38.65    3.57   0
   5  13 -24   58.81    4.25   0
   5  14 -24   13.45    3.99   0
   5  16 -23   92.85    4.86   0
   5  20 -21    0.66    5.16   0
   6 -11  -4   11.31    4.67   0
   6 -11   9   21.18    6.12   0
   6 -10  -8  378.43    6.90   0
   6 -10  14  159.00    6.67   0
   6  -9  17   65.10    5.27   0
   6  -8 -13   43.44    3.83   0
   6  -5 -18  192.62    4.53   0
   6  -5  25    4.12    4.15   0
   6  -4 -19    0.31    2.94   0
   6  -4  26   90.61    4.97   0
   6  -3 -20 1113.66    7.90   0
   6  -3  27   39.48    4.57   0
   6  -2 -21   56.58    3.46   0
   6  -2  28   11.91    4.50   0
   6  -1 -22  310.40    4.81   0
   6  -1  29   11.69    4.28   0
   6   0 -23    4.46    3.73   0
   6   2 -24    2.20    2.92   0
   6   4 -25    7.55    3.03   0
   6   7 -26   19.93    4.15   0
   6   8 -26  248.44    4.70   0
   6   9 -26    3.03    3.08   0
   6  12 -26   30.48    3.68   0
   6  13 -26    7.57    3.94   0
   6  14 -26   34.63    4.44   0
   6  17 -25   33.31    5.19   0
   7 -12  -4   21.82    5.14   0
   7 -11  -8    1.15    3.56   0
   7 -10 -11  908.74    8.81   0
   7 -10  17    5.58    4.98   0
   7  -7 -17  252.52    4.64   0
   7  -7  23   39.81    5.03   0
   7  -6  25   21.71    4.27   0
   7  -5 -20    4.18    3.50   0
   7  -5  26    6.05    4.47   0
   7  -4 -21  335.65    4.93   0
   7  -4  27   28.54    4.79   0
   7  -3 -22   -0.87    2.80   0
   7  -2 -23  146.78    3.96   0
   7  -1 -24    6.12    3.81   0
   7   2 -26   11.71    3.69   0
   7   4 -27    5.62    3.47   0
   7   5 -27  163.61    4.14   0
   7   8 -28   28.67    4.25   0
   7   9 -28  100.02    4.81   0
   7  10 -28   39.62    4.29   0
   7  11 -28   43.51    4.60   0
   7  12 -28   22.24    4.59   0
   7  13 -28   15.43    4.43   0
   8 -13  -3    2.06    5.30   0
   8 -12  -8    9.54    4.44   0
   8 -12  12  207.74    8.56   0
   8 -11  16   15.75    4.85   0
   8 -10 -14  447.47    6.40   0
   8  -9 -16  209.29    4.96   0
   8  -9  21   24.94    4.71   0
   8  -8 -18  162.73    4.68   0
   8  -5 -22   31.84    3.69   0
   8  -4 -23   -0.00    2.90   0
   8  -3 -24  175.27    4.09   0
   8  -2 -25   16.22    3.73   0
   8   1 -27    3.00    3.10   0
   8   3 -28  104.58    3.98   0
   8   5 -29   12.03    4.03   0
   8   6 -29   33.53    3.52   0
   9 -14  -1   11.48    6.79   0
   9 -13  10   87.27    8.07   0
   9 -12 -11   -1.15    3.84   0
   9 -11 -14   56.66    4.38   0
   9 -10 -16   24.15    3.90   0
   9 -10  20   33.22    5.73   0
   9  -9 -18   78.34    4.09   0
   9  -9  22   11.37    4.90   0
   9  -7 -21   20.63    3.35   0
   9  -1 -27  235.94    4.86   0
   9   0 -28    1.52    3.87   0
   9   2 -29   39.30    3.22   0
   9   4 -30    7.23    3.90   0
   9   5 -30   24.85    3.55   0
   9   8 -31   46.95    4.50   0
   9   9 -31   -1.37    4.07   0
  10 -14  -6   82.76    6.28   0
  10 -13 -10   61.03    4.47   0
  10 -12 -13  139.17    4.92   0
  10 -12  16   22.48    6.32   0
  10 -11 -16   14.69    3.82   0
  10 -10 -18    1.79    3.69   0
  10  -9 -20    6.09    3.78   0
  10  -8 -21   76.75    3.52   0
  10  -6 -24  177.96    5.00   0
  10  -5 -25    7.47    3.09   0
  10  -4 -26    9.91    2.99   0
  10  -3 -27   15.51    3.29   0
  10  -2 -28  134.41    4.75   0
  10   0 -29   -3.28    3.21   0
  10   1 -30  140.79    5.02   0
  10   3 -31    1.71    4.08   0
  10   4 -31    6.47    3.31   0
  10   6 -32   33.25    4.75   0
  11 -15  -2   83.85    7.96   0
  11 -14  -9   30.70    5.13   0
  11 -14   9   10.71    8.49   0
  11 -13 -12   13.11    4.27   0
  11 -12 -15   23.59    4.08   0
  11  -9 -21   47.06    3.49   0
  11  -7 -24    3.14    3.92   0
  11  -6 -25    3.79    3.24   0
  11  -4 -27   51.95    3.81   0
  11  -3 -28   16.81    3.51   0
  11  -2 -29    8.83    3.35   0
  11  -1 -30    0.87    3.81   0
  11   1 -31    0.79    4.19   0
  12 -15  -6   31.32    5.98   0
  12 -14 -11   58.06    5.61   0
  12 -13 -14   61.65    4.86   0
  12 -11 -19    3.43    4.07   0
  12 -10 -21   -0.65    4.20   0
  12  -8 -24   31.82    4.31   0
  12  -7 -25    8.30    3.36   0
  12  -3 -29    0.56    3.43   0
  12  -2 -30   72.31    4.21   0
  13 -15  -8   24.99    6.36   0
  13 -14 -12   14.07    4.83   0
  13 -13 -15   19.71    4.50   0
  13 -12 -18   30.63    4.78   0
  13 -11 -20   41.79    4.74   0
  13 -10 -22   26.93    4.52   0
  13  -8 -25   23.65    4.43   0
  13  -7 -26    3.12    3.58   0
  -1   4  10  832.66    8.68   0
  -1   4  11 2710.07   14.00   0
  -1   5  12  144.07    4.65   0
  -1   5  13 1488.94    9.71   0
  -1   6  14  319.05    5.14   0
  -1   7  14  269.44    5.11   0
  -1   7  15  283.71    4.73   0
  -1   8  15  216.80    4.85   0
  -1   9  15  314.53    5.44   0
  -1  10  15  851.77    7.89   0
  -1  10  16    9.17    2.95   0
  -1  11  15  139.86    4.54   0
  -1  12  15   32.43    4.12   0
  -1  13  14    8.82    3.82   0
  -1  14  13  229.08    5.46   0
  -1  14  14  307.11    5.27   0
  -1  15   2  809.67   12.37   0
  -1  15  11   48.13    4.72   0
  -1  15  12  309.28    5.99   0
  -1  16   4  454.07    8.67   0
  -1  16   5   31.40    4.76   0
  -1  16   6  224.45    6.26   0
  -1  16   7  115.79    5.72   0
  -1  16   8    1.28    4.45   0
  -1  16   9  190.23    5.20   0
  -1  16  10  123.49    4.85   0
   0   0  12  516.61    6.71   0
   0   1  14  826.75    7.84   0
   0   2  16   26.14    3.71   0
   0   3  17  113.38    4.72   0
   0   5  19  242.28    5.04   0
   0   6  -8 2229.78   17.23   0
   0   6  20   83.40    3.67   0
   0   7  20  571.05    6.41   0
   0   8  -9  587.21    9.76   0
   0   8  21    3.05    2.98   0
   0   9  21  197.88    4.36   0
   0  10  21  107.85    3.94   0
   0  11  21  283.78    4.88   0
   0  12  -9  291.49    8.76   0
   0  12  21  117.76    4.22   0
   0  13  20  151.85    4.91   0
   0  14  20    0.79    3.38   0
   0  15  19   92.21    4.60   0
   0  16  18   80.13    4.33   0
   0  17  17  160.47    5.10   0
   0  18  -3  373.70   12.94   0
   0  18  16   16.11    4.23   0
   0  19  -1  328.69   10.67   0
   0  19  13  135.91    5.62   0
   0  19  14    5.37    3.95   0
   0  20   2    2.96    5.78   0
   0  20  10    1.14    4.67   0
   0  20  11  266.79    6.37   0
   1  -3  11  860.40    9.04   0
   1  -1  17 2703.43   12.23   0
   1   0  18    2.64    3.41   0
   1   1  20    8.58    3.11   0
   1   2 -10   75.41    4.55   0
   1   2  21   23.42    3.15   0
   1   3  22  111.18    3.77   0
   1   5 -12  144.47    4.48   0
   1   5  23   61.20    4.11   0
   1   7 -13  125.08    4.73   0
   1   7  24  237.20    4.63   0
   1   8  24   28.99    3.88   0
   1   9  24  110.62    4.43   0
   1  10  24   12.42    3.84   0
   1  11  24   55.70    4.18   0
   1  12  24    3.92    4.01   0
   1  13  24   30.99    3.55   0
   1  14 -13  246.64    7.54   0
   1  14  23   31.02    4.22   0
   1  15  23    0.80    4.10   0
   1  16  22   55.51    4.42   0
   1  17  22   69.26    4.36   0
   1  18  21   -2.26    3.70   0
   1  19  19    5.66    4.32   0
   1  20  18   41.70    4.48   0
   1  21  16   21.83    4.45   0
   1  22  14   27.07    4.72   0
   1  23   2  168.30    8.03   0
   1  23   9    9.69    5.41   0
   1  23  10  195.45    6.96   0
   1  23  11   -0.31    4.54   0
   2  -5  12    7.06    3.70   0
   2  -4  15  133.81    4.69   0
   2  -2  19   10.77    3.60   0
   2  -1 -11  321.58    5.89   0
   2  -1  21   85.58    3.59   0
   2   0 -12  217.64    4.93   0
   2   0  22    6.01    3.48   0
   2   1 -13   49.87    3.37   0
   2   1  23    9.04    3.52   0
   2   2 -14 1629.16   10.60   0
   2   2  24  225.33    4.61   0
   2   3  25   25.48    3.20   0
   2   4  25   72.78    4.04   0
   2   5 -16  987.88    8.44   0
   2   5  26   52.00    3.46   0
   2   6  26   77.42    4.27   0
   2   8 -17   31.02    3.69   0
   2   8  27   22.38    3.41   0
   2   9 -17    3.79    3.47   0
   2   9  27   44.01    3.55   0
   2  10 -17   58.03    4.20   0
   2  10  27   94.05    3.88   0
   2  11 -17   87.79    4.45   0
   2  11  27    3.42    3.42   0
   2  12 -17  222.78    5.96   0
   2  12  27   82.80    4.28   0
   2  14  26    9.98    4.53   0
   2  15 -16  168.34    6.10   0
   2  15  26    0.78    3.84   0
   2  16  25    0.37    4.56   0
   2  17 -15  396.65    8.46   0
   2  24  -4    5.57    8.83   0
   2  25   0    3.71    7.06   0
   3  -7  11  661.79    9.18   0
   3  -6  -6   96.97    4.93   0
   3  -5  17  168.03    4.81   0
   3  -4  19  117.90    4.56   0
   3  -3 -12   41.92    3.33   0
   3  -3  21  345.77    5.80   0
   3  -2  22   94.23    4.43   0
   3   2  26   17.76    4.02   0
   3   3 -18   42.64    3.69   0
   3   3  27   50.31    3.53   0
   3   5 -19  937.97    8.06   0
   3   5  28    4.45    3.10   0
   3   6  28   32.14    4.26   0
   3   8  29    8.89    3.61   0
   3   9 -20    3.68    3.74   0
   3   9  29   67.45    4.08   0
   3  10 -20   55.04    3.99   0
   3  10  29    0.18    3.43   0
   3  11 -20   20.88    3.61   0
   3  11  29   32.69    4.24   0
   3  12 -20  144.43    5.27   0
   3  12  29   -3.54    3.43   0
   3  15 -19   85.06    4.60   0
   3  17 -18  216.85    6.86   0
   3  20 -16  194.87    8.28   0
   3  21 -15   20.04    6.35   0
   3  22 -14   79.58    8.42   0
   4  -9   4  972.41   23.41   0
   4  -9   5  255.03   12.03   0
   4  -7  16  188.56    5.28   0
   4  -4 -14   63.04    3.30   0
   4  -4  22  189.23    4.96   0
   4   1  27   10.61    4.17   0
   4   2 -20  285.32    4.83   0
   4   2  28  312.03    6.41   0
   4   4 -21   80.35    3.37   0
   4   4  29    9.13    4.24   0
   4   6 -22  208.07    4.86   0
   4   6  30   -0.71    3.34   0
   4   7 -22  232.56    4.52   0
   4   7  30   99.74    5.27   0
   4   8  30    3.20    4.54   0
   4  14 -22    0.71    3.81   0
   4  17 -21  145.20    5.97   0
   4  20 -19  105.05    6.72   0
   4  21 -18   -1.82    6.04   0
   4  22 -17   39.43    6.96   0
   5 -10  -3   22.40    4.77   0
   5 -10   8   45.54    7.25   0
   5  -9  -7  192.53    5.53   0
   5  -8 -10   35.26    3.89   0
   5  -7 -12   50.11    3.22   0
   5  -7  19  539.99    7.44   0
   5  -6 -14  107.32    3.63   0
   5  -6  21  816.70    8.54   0
   5  -4 -17   17.17    3.02   0
   5  -4  24   69.29    4.65   0
   5  -3 -18   88.36    3.47   0
   5  -3  25    0.49    3.84   0
   5  -2  26    4.69    4.01   0
   5  -1 -20   19.59    3.04   0
   5  -1  27  282.56    6.08   0
   5   0 -21    4.76    2.98   0
   5   0  28    4.88    4.22   0
   5   1 -22   58.79    3.97   0
   5   1  29    3.78    3.64   0
   5   3 -23  160.69    4.48   0
   5   3  30    3.99    4.47   0
   5   5 -24   12.99    4.07   0
   5   6 -24    8.32    3.05   0
   5  15 -24   87.20    4.89   0
   5  17 -23    1.79    4.33   0
   5  19 -22   31.09    5.59   0
   6  -9 -11  222.25    5.25   0
   6  -8  19  237.99    6.26   0
   6  -7 -15   17.90    3.06   0
   6  -7  21   32.02    4.31   0
   6  -6 -17    8.57    3.33   0
   6  -6  23    9.13    4.18   0
   6  -5  24   64.00    4.45   0
   6   0  29   -1.59    4.34   0
   6   1 -24  433.81    5.91   0
   6   3 -25   50.58    3.24   0
   6   5 -26   63.13    4.02   0
   6   6 -26  193.70    4.53   0
   6  15 -26    2.11    4.13   0
   7 -11  -9  376.08    6.82   0
   7 -11  13  262.78    8.12   0
   7 -10 -12  155.81    4.98   0
   7 -10  16   10.79    5.60   0
   7  -9 -14   78.22    4.20   0
   7  -9  19   32.86    4.76   0
   7  -8 -16   29.40    3.88   0
   7  -8  21   -0.24    3.86   0
   7  -7 -18    2.34    3.57   0
   7  -6 -19  336.34    5.10   0
   7  -6  24   -0.32    4.14   0
   7  -3 -23  256.15    4.99   0
   7  -3  28    1.03    3.77   0
   7   0 -25  689.32    6.36   0
   7   1 -26   -1.93    3.52   0
   7   3 -27  178.61    4.71   0
   7   6 -28   14.68    4.00   0
   7   7 -28   97.76    4.03   0
   7  14 -28   34.38    4.48   0
   7  15 -28   42.49    5.10   0
   8 -13  -4  112.84    6.34   0
   8 -12  -9    2.65    4.22   0
   8 -11 -12  464.16    6.62   0
   8 -10  18   22.12    4.97   0
   8  -9  20   21.00    5.14   0
   8  -8  22   81.52    5.65   0
   8  -7 -20  250.49    4.93   0
   8  -7  24   36.41    5.03   0
   8  -6 -21   12.52    3.22   0
   8  -6  25    2.83    4.41   0
   8  -1 -26  153.11    4.06   0
   8   0 -27   -1.03    3.98   0
   8   2 -28  234.20    4.53   0
   8   4 -29   20.62    3.89   0
   8   7 -30  104.32    4.79   0
   8   8 -30   67.84    4.54   0
   8   9 -30   32.49    3.80   0
   8  10 -30   -2.74    3.31   0
   8  11 -30   61.89    4.69   0
   8  12 -30   19.25    4.78   0
   9 -14  -2  191.05    8.61   0
   9 -13  -8  300.79    6.98   0
   9 -12 -12   69.28    4.96   0
   9 -12  14   25.46    5.92   0
   9 -11  17   37.10    5.88   0
   9 -10 -17  366.50    5.89   0
   9  -8 -20   68.09    3.77   0
   9  -8  23   61.03    5.79   0
   9  -7 -22   30.37    3.98   0
   9  -6 -23   42.62    3.36   0
   9  -5 -24   13.74    2.90   0
   9  -4 -25  273.58    4.69   0
   9  -3 -26   30.38    3.14   0
   9  -2 -27  247.23    4.68   0
   9  -1 -28    7.49    3.80   0
   9   1 -29   92.77    3.75   0
   9   3 -30    0.44    3.12   0
   9   5 -31   91.76    4.94   0
   9   6 -31   82.99    4.25   0
   9   7 -31   43.34    4.05   0
  10 -14  -7    7.08    5.23   0
  10 -13 -11  117.09    5.31   0
  10 -13  12   38.69    6.70   0
  10 -12 -14   43.92    4.11   0
  10 -11  18    8.97    5.58   0
  10  -8 -22    0.29    3.77   0
  10  -7 -23    8.50    3.16   0
  10  -1 -29   -2.02    3.15   0
  10   0 -30   22.51    4.21   0
  10   2 -31    2.84    3.83   0
  10   5 -32   31.41    3.79   0
  11 -15  -3   86.54    7.38   0
  11 -13 -13   26.56    4.32   0
  11 -13  13    6.60    7.22   0
  11 -12 -16  179.83    5.24   0
  11 -11 -18   83.50    4.57   0
  11 -10 -20   39.55    4.11   0
  11  -9 -22    6.83    3.75   0
  11  -8 -23   94.01    4.16   0
  11  -6 -26    6.74    3.98   0
  11  -5 -27    5.70    3.93   0
  11  -4 -28    2.74    4.00   0
  11  -3 -29   50.23    4.25   0
  11   0 -31   77.22    4.91   0
  12 -15  -7   77.35    6.55   0
  12 -13 -15   24.42    4.91   0
  12 -12 -17   11.89    4.28   0
  12  -9 -23   45.08    4.79   0
  12  -7 -26   41.64    4.58   0
  12  -6 -27   26.91    4.53   0
  12  -5 -28   21.14    3.49   0
  12  -4 -29    6.93    3.37   0
  12  -3 -30    0.50    4.18   0
  13 -15  -9   31.32    6.41   0
  13 -14 -13    8.25    5.05   0
  13 -13 -16   13.48    4.42   0
  13  -9 -24    8.86    4.50   0
  -1   4   4 1765.27   16.68   0
  -1   4   7 3356.00   18.34   0
  -1   4   8   -1.76    3.95   0
  -1   4   9  306.06    5.79   0
  -1   5  11  169.49    4.95   0
  -1   6  12  248.03    5.15   0
  -1   6  13  606.56    6.50   0
  -1   7  13  122.75    4.10   0
  -1   8  14  281.16    4.64   0
  -1   9  14    2.42    3.42   0
  -1  10  14  684.70    7.22   0
  -1  11  14    3.21    3.63   0
  -1  12  13   22.59    3.78   0
  -1  12  14  335.19    5.20   0
  -1  13  13    2.10    3.78   0
  -1  14  11  274.97    5.79   0
  -1  14  12  113.65    4.81   0
  -1  15   3   12.16    5.72   0
  -1  15   9  443.08    7.23   0
  -1  15  10  185.18    5.29   0
   0   0  11    9.85    3.67   0
   0   1  13   37.00    4.28   0
   0   2  15   36.32    3.74   0
   0   4  -7  668.24   10.32   0
   0   4  18  611.27    6.22   0
   0   5  18   88.86    4.17   0
   0   6  19  262.57    4.60   0
   0   7  -9  856.52   11.00   0
   0   8  20   81.42    3.43   0
   0   9  20  347.99    5.13   0
   0  10  20    9.06    3.17   0
   0  11  20  319.71    5.10   0
   0  12  20   80.89    3.76   0
   0  13  -9  540.92   11.88   0
   0  13  19   56.46    4.33   0
   0  14  19  191.90    4.72   0
   0  15  -8   14.33    8.51   0
   0  15  18    8.85    4.01   0
   0  16  17   21.48    3.88   0
   0  17  16  104.11    4.64   0
   0  18  14    6.96    3.89   0
   0  18  15  153.77    5.22   0
   0  19  12   10.09    3.88   0
   0  20   3  155.89    6.90   0
   0  20   4   70.55    5.93   0
   0  20   5   80.47    5.98   0
   0  20   6    2.78    5.19   0
   0  20   7  308.34    7.29   0
   0  20   8   25.88    4.78   0
   0  20   9   -1.60    4.09   0
   1  -3  10  489.94    7.75   0
   1  -2  -4   43.71    5.46   0
   1  -2  14   11.87    2.76   0
   1  -1  -6    4.23    3.53   0
   1  -1  16   69.88    3.78   0
   1   1  -9  138.87    4.63   0
   1   1  19   32.23    3.13   0
   1   2  20   21.23    3.96   0
   1   3 -11  234.24    5.47   0
   1   3  21  516.72    5.88   0
   1   4 -12  535.01    7.37   0
   1   4  22   15.34    3.18   0
   1   5  22   28.54    4.14   0
   1   6 -13  735.56    8.18   0
   1   6  23  486.56    5.83   0
   1   7  23   63.81    4.16   0
   1   8  23  136.73    4.60   0
   1   9 -14    2.12    4.31   0
   1  10 -14  668.18    8.66   0
   1  11 -14    0.63    4.10   0
   1  12  23  143.21    4.57   0
   1  13  23    7.89    3.32   0
   1  15  22   25.62    4.42   0
   1  16 -12   99.16    6.89   0
   1  16  21    4.44    3.95   0
   1  17  21   48.68    3.81   0
   1  18  20   44.91    4.20   0
   1  19  18  101.78    4.74   0
   1  20  17    4.86    4.41   0
   1  21  15    0.92    4.26   0
   1  22  -2   59.73    7.83   0
   1  22  12  138.04    6.36   0
   1  22  13   21.90    4.46   0
   1  23   3    5.21    5.62   0
   1  23   4   12.53    5.76   0
   1  23   5    2.75    5.65   0
   1  23   6  223.69    7.14   0
   1  23   7    2.61    5.11   0
   1  23   8    0.98    5.09   0
   2  -5  -3   25.69    4.63   0
   2  -5  11  194.06    5.65   0
   2  -3  -8 2210.29   14.28   0
   2  -3  17  112.76    3.98   0
   2  -2 -10 2226.25   13.51   0
   2  -1  20   88.31    4.04   0
   2   0  21    6.68    3.56   0
   2   1  22  160.57    4.51   0
   2   2  23   75.40    4.03   0
   2   3 -15   13.19    2.75   0
   2   3  24  198.10    4.29   0
   2   5  25   48.03    3.36   0
   2   7 -17    3.90    3.45   0
   2   7  26  113.72    3.96   0
   2   8  26   72.88    3.95   0
   2   9  26  124.59    4.97   0
   2  10  26  152.62    4.93   0
   2  11  26   82.31    3.90   0
   2  12  26   51.05    3.56   0
   2  13 -17    8.47    4.38   0
   2  13  26   31.28    3.89   0
   2  14  25   -2.54    4.43   0
   2  15  25  111.25    4.76   0
   2  16 -16   34.72    5.39   0
   2  16  24   46.21    4.55   0
   2  17  24    2.07    3.59   0
   2  18  23   41.50    4.17   0
   2  19  22    6.65    4.64   0
   2  25   1   26.76    6.85   0
   3  -7  -3  315.47    7.96   0
   3  -7  10  302.22    7.15   0
   3  -6  14   13.46    3.85   0
   3  -5  -9    9.49    3.93   0
   3  -4 -11 1528.96   10.65   0
   3  -3  20   24.22    3.94   0
   3  -2 -14  166.95    4.66   0
   3  -1 -15  885.95    7.56   0
   3  -1  23    0.71    3.29   0
   3   0 -16   -1.98    2.76   0
   3   0  24    5.32    3.22   0
   3   1 -17  275.89    5.06   0
   3   1  25   30.28    2.95   0
   3   3  26    8.51    3.75   0
   3   4 -19   96.16    4.24   0
   3   4  27  382.85    5.56   0
   3   5  27   70.59    4.36   0
   3   7 -20    4.93    3.45   0
   3   7  28    1.88    3.25   0
   3   8 -20  115.26    3.95   0
   3   8  28   75.74    4.25   0
   3   9  28    1.72    4.43   0
   3  10  28    9.84    4.27   0
   3  11  28    3.62    4.14   0
   3  12  28   15.01    3.54   0
   3  13 -20    1.55    3.78   0
   3  13  28    5.82    3.64   0
   3  16 -19   34.19    4.84   0
   3  18 -18  141.86    6.68   0
   3  19 -17    9.63    5.30   0
   4  -9  -1  146.42    7.42   0
   4  -8  -6  656.37    9.04   0
   4  -8  12  542.74    8.40   0
   4  -7  -9   40.52    4.08   0
   4  -6 -11  119.01    3.79   0
   4  -6  18  174.94    4.90   0
   4  -5 -13   18.28    3.29   0
   4  -5  20   44.57    3.32   0
   4  -4  21   81.33    4.24   0
   4  -3 -16    6.11    3.62   0
   4  -3  23    9.68    3.08   0
   4  -2 -17    0.77    3.02   0
   4  -2  24  506.91    6.63   0
   4  -1 -18 1462.04    8.95   0
   4  -1  25    2.99    3.95   0
   4   0 -19   -0.43    2.86   0
   4   0  26    2.94    3.11   0
   4   1 -20   79.84    4.13   0
   4   2  27    6.87    4.05   0
   4   3 -21    2.71    2.79   0
   4   3  28   -3.26    3.39   0
   4   5 -22  331.62    5.43   0
   4   5  29    5.54    3.39   0
   4   6  29    4.25    4.26   0
   4   8 -23  146.74    4.59   0
   4   9 -23    9.36    3.56   0
   4   9  30   88.38    4.34   0
   4  10 -23   76.56    4.12   0
   4  11 -23    5.31    3.56   0
   4  12 -23  175.91    5.06   0
   4  15 -22  174.46    5.67   0
   4  19 -20    4.38    5.14   0
   5 -10  -4   89.46    5.54   0
   5  -9  -8   32.27    4.50   0
   5  -9  13  190.37    6.17   0
   5  -8  16    7.69    4.26   0
   5  -7 -13 1366.65    9.45   0
   5  -6  20  112.88    5.58   0
   5  -5 -16   53.34    3.35   0
   5  -5  22    5.82    3.88   0
   5  -3 -19   22.06    3.62   0
   5  -2 -20  215.14    4.89   0
   5  -1 -21  414.61    5.67   0
   5   1  28    7.14    4.27   0
   5   2 -23   40.07    3.87   0
   5   2  29   88.07    4.33   0
   5   3  29    7.92    4.42   0
   5   4 -24    5.69    3.69   0
   5   4  30    6.09    3.66   0
   5   5  30    3.18    4.53   0
   5   7 -25  345.49    5.92   0
   5   8 -25    4.58    3.60   0
   5   9 -25  141.86    3.94   0
   5  10 -25    5.14    3.10   0
   5  11 -25   59.18    3.60   0
   5  12 -25    9.18    3.91   0
   5  13 -25   65.92    4.52   0
   5  16 -24   37.74    4.41   0
   5  18 -23   10.38    5.12   0
   6 -11  -5   19.77    4.45   0
   6 -11   8  119.60    8.14   0
   6 -10  -9    1.14    3.65   0
   6 -10  13   39.72    5.47   0
   6  -9 -12  240.47    5.20   0
   6  -9  16  318.13    7.17   0
   6  -8 -14  168.82    4.70   0
   6  -7 -16  446.85    6.02   0
   6  -6  22  204.27    5.42   0
   6  -5 -19   68.79    3.88   0
   6  -4 -20  105.32    3.72   0
   6  -4  25   48.04    4.36   0
   6  -3 -21   94.83    3.59   0
   6  -3  26   22.21    4.27   0
   6  -2 -22 1681.51    9.36   0
   6  -2  27    2.59    4.30   0
   6  -1 -23   31.80    3.30   0
   6  -1  28  100.50    4.44   0
   6   0 -24    1.06    3.54   0
   6   2 -25   16.09    2.95   0
   6   4 -26  289.69    4.82   0
   6   7 -27   61.84    4.02   0
   6   8 -27    8.68    3.17   0
   6   9 -27   93.47    3.89   0
   6  10 -27   18.64    3.39   0
   6  11 -27   39.50    3.49   0
   6  12 -27   29.62    4.19   0
   6  13 -27   54.79    4.43   0
   6  16 -26   11.97    4.35   0
   7 -12  -5   18.93    4.71   0
   7 -12   7  103.98    8.96   0
   7  -9 -15    2.34    3.58   0
   7  -9  18   43.80    5.19   0
   7  -8 -17  124.62    4.41   0
   7  -7  22    1.09    4.08   0
   7  -6 -20   31.09    3.70   0
   7  -5 -21  361.53    5.02   0
   7  -5  25  103.73    5.43   0
   7  -4 -22   61.03    3.27   0
   7  -4  26   10.02    4.32   0
   7  -3  27   49.74    4.87   0
   7  -2 -24   13.13    3.09   0
   7  -2  28    5.55    4.55   0
   7  -1 -25   87.06    3.60   0
   7   0 -26   10.20    3.69   0
   7   2 -27   10.83    3.47   0
   7   4 -28   80.56    4.28   0
   7   5 -28   29.97    3.29   0
   7   8 -29  196.76    5.34   0
   7   9 -29   11.33    4.36   0
   7  10 -29   31.04    4.46   0
   7  11 -29    8.26    4.11   0
   7  12 -29   65.66    4.94   0
   8 -13  -5   79.43    6.03   0
   8 -11 -13  110.51    5.01   0
   8 -11  15    2.16    4.84   0
   8 -10 -15   57.60    4.06   0
   8  -9 -17  127.33    3.89   0
   8  -8 -19   36.55    3.85   0
   8  -7  23    5.56    4.94   0
   8  -6 -22  408.40    5.85   0
   8  -5 -23    1.49    2.82   0
   8  -5  26   33.94    4.96   0
   8  -4 -24  296.33    4.63   0
   8  -3 -25   61.14    3.36   0
   8  -2 -26  125.87    3.92   0
   8  -1 -27    5.61    3.90   0
   8   1 -28  256.24    4.64   0
   8   3 -29    2.89    2.92   0
   8   5 -30  104.40    4.75   0
   8   6 -30   69.92    3.85   0
   9 -14  -3   61.80    6.32   0
   9 -13  -9   67.48    5.18   0
   9 -11 -15  348.76    6.04   0
   9 -10  19   15.90    5.34   0
   9  -9 -19  387.32    5.45   0
   9  -9  21   33.00    5.25   0
   9  -8 -21  225.73    5.08   0
   9  -5 -25   37.02    3.76   0
   9  -4 -26    3.52    3.73   0
   9  -3 -27  220.38    5.09   0
   9   0 -29  160.47    4.25   0
   9   2 -30   22.31    3.44   0
   9   4 -31  110.51    5.01   0
   9   7 -32   -1.36    4.17   0
   9   8 -32   -4.83    4.12   0
  10 -13 -12   69.53    5.04   0
  10 -12 -15   19.29    3.87   0
  10 -12  15   -0.02    5.85   0
  10 -11 -17   12.34    3.78   0
  10 -10 -19   10.98    3.16   0
  10  -9 -21   36.80    4.10   0
  10  -7 -24    6.75    3.85   0
  10  -6 -25   53.40    3.61   0
  10  -5 -26  112.28    3.98   0
  10  -4 -27   18.22    3.32   0
  10  -3 -28   29.67    3.31   0
  10  -2 -29    1.86    3.10   0
  10  -1 -30  146.16    5.05   0
  10   1 -31   -2.00    4.11   0
  10   3 -32   30.00    4.34   0
  10   4 -32   26.46    3.82   0
  11 -15  -4   39.38    6.46   0
  11 -14 -10    1.88    4.15   0
  11 -13 -14  209.75    5.55   0
  11 -11 -19   99.25    4.93   0
  11 -10 -21    7.45    3.97   0
  11  -8 -24   29.43    4.19   0
  11  -7 -25  144.55    4.37   0
  11  -2 -30    4.25    3.35   0
  11  -1 -31    2.76    4.17   0
  12 -15  -8    0.74    5.48   0
  12 -14 -12   14.67    4.45   0
  12 -12 -18   35.87    4.58   0
  12 -11 -20   46.13    3.78   0
  12 -10 -22  119.67    5.58   0
  12  -9 -24   41.10    4.56   0
  12  -8 -25   35.83    3.78   0
  13 -15 -10   37.66    6.01   0
  13 -14 -14   38.34    5.45   0
  13 -13 -17    8.84    4.21   0
  13 -12 -19    3.08    4.34   0
  13 -11 -21   36.14    3.94   0
  13 -10 -23   54.09    4.18   0
  -1   4   5  116.05    5.21   0
  -1   4   6  418.57    7.47   0
  -1   5   9 2494.47   14.42   0
  -1   5  10  223.34    4.99   0
  -1   6   0  534.07   14.93   0
  -1   6  11 2215.66   12.52   0
  -1   7  12  603.72    6.82   0
  -1   8  13  166.12    4.03   0
  -1   9  13  648.70    6.81   0
  -1  10  13   70.54    4.05   0
  -1  11  13  224.96    5.15   0
  -1  12  -1  530.90   13.24   0
  -1  12  12    0.41    3.57   0
  -1  13   0  112.82    7.09   0
  -1  13  11  367.66    6.20   0
  -1  13  12  555.01    6.64   0
  -1  14   1    8.31    5.17   0
  -1  14  10  930.75    8.90   0
  -1  15   4  687.38   10.09   0
  -1  15   5   48.67    4.96   0
  -1  15   6   82.11    4.89   0
  -1  15   7   -0.22    4.09   0
  -1  15   8  190.36    5.35   0
   0   0   9   15.28    4.68   0
   0   0  10 1210.00   10.14   0
   0   1  12  926.80    8.69   0
   0   2  14  487.74    6.22   0
   0   3  -6  951.71   12.61   0
   0   3  16 1114.72    8.47   0
   0   4  17   74.90    3.65   0
   0   5  -8  410.03    7.98   0
   0   6  18 1092.09    8.29   0
   0   7  19   75.90    3.63   0
   0   8  19  450.31    5.67   0
   0   9  19  118.17    4.24   0
   0  10  19  182.51    4.65   0
   0  11  19  115.12    3.89   0
   0  12  19  255.58    4.70   0
   0  13  18  114.87    4.78   0
   0  14  18  256.67    4.82   0
   0  15  17  228.72    5.31   0
   0  16  16   15.50    3.85   0
   0  17  15   29.64    4.05   0
   0  18  13   17.22    3.95   0
   0  19   0    4.25    6.00   0
   0  19  10   18.64    4.65   0
   0  19  11    4.74    3.72   0
   1  -3  -1  302.37   11.56   0
   1  -3   9 1311.10   11.80   0
   1  -2  13   24.71    2.99   0
   1  -1  15   54.58    3.71   0
   1   0  -8    2.39    3.02   0
   1   0  17    6.07    2.85   0
   1   1  18  122.13    5.16   0
   1   2  19  752.75    7.16   0
   1   3  20   42.85    4.00   0
   1   4  21   16.20    3.00   0
   1   5 -13 1860.46   12.26   0
   1   6  22   44.84    3.41   0
   1   7  22    7.25    3.69   0
   1   8 -14  299.58    6.18   0
   1   9  23    3.61    3.14   0
   1  10  23  146.91    3.89   0
   1  11  23   20.60    3.18   0
   1  12 -14  346.05    7.19   0
   1  12  22   55.83    4.12   0
   1  13  22   73.83    4.14   0
   1  14  22   51.77    3.67   0
   1  15 -13  119.20    6.94   0
   1  15  21   35.65    4.06   0
   1  17  20   99.75    4.01   0
   1  18  19   23.44    3.63   0
   1  19  17   34.11    4.31   0
   1  20  16  193.88    6.01   0
   1  21  14  189.45    6.00   0
   1  22  11    6.20    4.60   0
   2  -5  10 2920.42   17.44   0
   2  -4  14    8.81    3.64   0
   2  -3  16   72.32    3.93   0
   2  -2  18  179.97    4.24   0
   2  -1  19   38.16    3.60   0
   2   0 -13    7.63    3.66   0
   2   1 -14  332.58    5.66   0
   2   2 -15  178.71    4.49   0
   2   3  23   14.23    3.60   0
   2   4 -16   47.33    2.92   0
   2   4  24  173.24    4.20   0
   2   5  24  137.04    4.65   0
   2   6 -17   38.99    3.75   0
   2   6  25    2.87    2.91   0
   2   7  25    8.02    3.19   0
   2   8  25   19.35    3.89   0
   2   9  25   60.44    4.34   0
   2  10 -18  369.86    6.43   0
   2  10  25   52.31    4.26   0
   2  11  25  126.91    4.95   0
   2  12  25    4.81    4.00   0
   2  13  25  108.16    4.37   0
   2  14 -17  137.14    5.52   0
   2  15  24   35.59    4.53   0
   2  17  23    8.66    3.58   0
   2  18 -15   57.56    6.49   0
   2  18  22    9.24    4.62   0
   2  19 -14    9.57    6.32   0
   2  19  21   83.65    5.37   0
   2  20 -13  228.67    9.91   0
   2  20  20   24.14    4.62   0
   2  25   2    0.65    5.87   0
   2  25   3  145.81    8.16   0
   2  25   4   -2.29    6.16   0
   2  25   5    1.34    5.85   0
   3  -7   9   98.42    5.67   0
   3  -6  -7  443.72    7.19   0
   3  -6  13 1029.77   10.14   0
   3  -5  16   48.44    3.99   0
   3  -4  18   86.30    4.48   0
   3  -3 -13   95.09    3.61   0
   3  -2  21  217.23    5.08   0
   3  -1  22   20.01    3.84   0
   3   0  23  323.83    5.70   0
   3   1  24   27.92    3.82   0
   3   2 -18   76.45    3.29   0
   3   2  25  159.46    4.40   0
   3   3 -19 1476.75    9.36   0
   3   4  26    6.52    3.34   0
   3   5 -20  343.05    5.64   0
   3   6 -20  103.09    3.65   0
   3   6  27  175.11    4.32   0
   3   7  27  151.00    4.84   0
   3   8  27  156.69    5.06   0
   3   9  27   35.61    4.28   0
   3  10 -21  317.48    5.72   0
   3  10  27   24.95    4.03   0
   3  11  27   16.66    4.18   0
   3  12  27    7.44    4.14   0
   3  13  27   19.78    3.69   0
   3  14 -20  173.47    5.06   0
   3  14  27   22.84    3.75   0
   3  15 -20    4.53    4.26   0
   3  15  26   77.58    5.41   0
   3  17 -19   23.98    5.52   0
   3  23 -13    5.96    9.14   0
   4  -9  -2    9.35    4.74   0
   4  -7  15  298.22    5.92   0
   4  -6  17  346.48    6.16   0
   4  -5  19   10.44    3.67   0
   4  -4 -15  150.29    3.94   0
   4  -3  22  252.30    5.38   0
   4  -2  23   17.74    4.29   0
   4  -1  24   85.91    4.60   0
   4   0  25   14.07    3.90   0
   4   1  26  251.15    5.48   0
   4   2 -21  387.01    5.32   0
   4   3  27   13.18    4.17   0
   4   4 -22    2.74    2.90   0
   4   4  28  203.92    4.84   0
   4   5  28    4.33    3.96   0
   4   6 -23   14.69    3.70   0
   4   7 -23   20.03    3.66   0
   4   7  29    8.70    3.42   0
   4   8  29   17.28    3.54   0
   4   9  29   35.83    3.79   0
   4  10  29    7.18    3.53   0
   4  13 -23   19.99    3.88   0
   4  14 -23   29.06    4.58   0
   4  16 -22    1.98    4.15   0
   4  18 -21   63.85    5.80   0
   5 -10   7  489.25   12.40   0
   5  -8 -11  944.77    8.60   0
   5  -7  18   -1.05    3.76   0
   5  -6 -15  737.43    6.77   0
   5  -5 -17  817.84    7.35   0
   5  -4 -18  143.96    3.94   0
   5  -4  23    0.89    2.92   0
   5  -3  24   -1.06    3.65   0
   5  -2  25  237.69    5.54   0
   5  -1  26   -1.16    4.09   0
   5   0 -22   -0.36    2.86   0
   5   0  27   31.12    3.72   0
   5   1 -23  256.01    5.11   0
   5   2  28    3.01    4.26   0
   5   3 -24    2.22    2.90   0
   5   4  29  106.74    5.25   0
   5   5 -25  610.19    6.58   0
   5   6 -25    0.51    3.04   0
   5   6  30    2.25    3.73   0
   5  14 -25    4.05    3.96   0
   5  15 -25   97.84    5.17   0
   5  17 -24   19.28    4.39   0
   5  19 -23    4.97    5.17   0
   6  -8  18  335.80    6.49   0
   6  -7  20  474.99    7.28   0
   6  -6 -18  719.50    6.50   0
   6  -5  23    0.13    3.92   0
   6  -4  24   42.95    4.41   0
   6  -3 -22  199.74    4.80   0
   6  -2 -23   91.53    4.49   0
   6  -1  27    3.11    4.41   0
   6   0  28   11.37    4.40   0
   6   1 -25    1.11    3.12   0
   6   1  29    6.53    3.62   0
   6   2  29    3.63    4.35   0
   6   3 -26  122.85    3.70   0
   6   5 -27   51.55    3.96   0
   6   6 -27   16.30    3.21   0
   6  14 -27   67.03    4.72   0
   6  15 -27   88.34    5.27   0
   6  17 -26    7.43    4.33   0
   7 -12  -6   23.96    4.71   0
   7 -11 -10    1.74    3.59   0
   7 -11  12   69.40    6.03   0
   7 -10 -13   57.95    4.17   0
   7 -10  15  452.36    8.91   0
   7  -8  20    2.65    4.18   0
   7  -7 -19  313.87    5.38   0
   7  -6  23  111.02    5.06   0
   7  -5 -22    2.18    3.51   0
   7  -4 -23   17.79    3.69   0
   7  -3 -24   41.99    3.87   0
   7  -2 -25  502.50    6.02   0
   7  -1  28    8.18    4.46   0
   7   1 -27  201.48    4.71   0
   7   3 -28   12.79    3.00   0
   7   5 -29    6.12    3.74   0
   7   6 -29  103.67    3.97   0
   7   7 -29   36.59    3.50   0
   7  13 -29   12.37    3.81   0
   7  14 -29   42.20    4.76   0
   8 -13  -6  136.63    6.53   0
   8 -12 -10  184.20    5.19   0
   8 -12  11   79.85    6.99   0
   8 -10 -16   34.26    3.84   0
   8 -10  17    3.62    4.87   0
   8  -9 -18    4.67    3.63   0
   8  -9  19    2.51    5.03   0
   8  -8  21   16.71    4.47   0
   8  -7 -21    2.23    3.08   0
   8  -6  24   13.17    4.32   0
   8  -4 -25   40.31    3.53   0
   8  -3 -26  239.17    4.92   0
   8   0 -28  297.48    4.95   0
   8   2 -29   16.05    3.07   0
   8   4 -30   19.33    3.40   0
   8   7 -31   15.11    4.34   0
   8   8 -31    5.61    4.01   0
   8   9 -31   56.14    3.94   0
   8  10 -31    3.21    3.45   0
   8  11 -31   44.40    4.02   0
   9 -14  -4   90.75    6.66   0
   9 -13 -10    6.74    4.33   0
   9 -13   9   20.68    7.26   0
   9 -12 -13  193.32    5.34   0
   9 -12  13   39.56    6.26   0
   9 -11 -16   20.06    3.78   0
   9 -11  16    6.22    5.06   0
   9 -10 -18   78.32    4.21   0
   9  -9 -20   45.99    4.05   0
   9  -8  22    5.59    4.46   0
   9  -7 -23  232.85    5.07   0
   9  -6 -24  111.86    4.06   0
   9  -2 -28    7.49    3.02   0
   9  -1 -29   90.18    4.42   0
   9   1 -30   11.71    3.22   0
   9   3 -31   66.66    3.81   0
   9   5 -32    3.95    4.30   0
   9   6 -32    1.42    3.46   0
  10 -14  -8   41.57    5.04   0
  10 -13  11   94.36    8.14   0
  10 -11 -18  147.38    4.86   0
  10 -11  17    3.69    5.65   0
  10 -10 -20  164.58    4.89   0
  10  -8 -23   79.27    3.60   0
  10  -6 -26   21.01    3.97   0
  10  -5 -27    5.15    3.94   0
  10  -4 -28  163.91    4.86   0
  10  -3 -29   -0.22    3.87   0
  10   0 -31    4.09    3.21   0
  10   2 -32   27.01    3.52   0
  11 -15  -6  116.77    6.70   0
  11 -15  -5   -1.22    5.66   0
  11 -14 -11   17.26    4.87   0
  11 -13 -15  100.99    5.51   0
  11 -12 -17   31.60    4.22   0
  11  -9 -23    5.99    3.06   0
  11  -7 -26    0.03    3.94   0
  11  -6 -27   20.64    3.20   0
  11  -5 -28    1.28    3.08   0
  11  -4 -29    1.36    3.26   0
  11  -3 -30   -1.97    3.06   0
  11  -2 -31   36.90    4.55   0
  11   0 -32    1.44    3.44   0
  12 -15  -9   40.38    6.43   0
  12 -14 -13    7.95    4.58   0
  12 -13 -16   16.71    4.25   0
  12 -12 -19   42.65    4.60   0
  12 -11 -21   61.61    4.73   0
  12 -10 -23   21.47    4.32   0
  12  -8 -26   53.81    4.77   0
  12  -7 -27    1.52    3.43   0
  12  -6 -28    6.54    3.55   0
  12  -5 -29   -2.36    3.49   0
  13 -15 -11    7.14    5.48   0
  13 -14 -15   25.59    5.60   0
  13 -13 -18    3.46    4.83   0
  13 -12 -20   -0.66    4.24   0
  13 -11 -22    6.25    4.50   0
  -1   5   2   32.01    5.23   0
  -1   5   7  823.95    9.62   0
  -1   5   8    1.29    3.92   0
  -1   6  10  127.46    4.18   0
  -1   7  11 1590.76   10.35   0
  -1   8  11 1168.65    9.09   0
  -1   8  12  163.70    4.02   0
  -1   9  12  445.75    5.83   0
  -1  10  12    4.41    3.52   0
  -1  11  11    7.14    3.55   0
  -1  11  12  733.67    7.27   0
  -1  12  11   90.36    4.37   0
  -1  13   9  453.38    7.14   0
  -1  13  10  154.87    4.88   0
  -1  14   2  276.70    7.94   0
  -1  14   3  977.02   11.86   0
  -1  14   7  324.29    6.69   0
  -1  14   8  188.32    5.14   0
  -1  14   9  109.48    4.89   0
   0   0   8  746.03    9.27   0
   0   1  -3  191.33    8.98   0
   0   1  11  406.86    6.93   0
   0   2  -5 1376.82   16.22   0
   0   2  13   -1.20    3.51   0
   0   3  15  142.62    4.17   0
   0   4  16   73.08    3.64   0
   0   5  17  296.56    4.95   0
   0   6  -9    4.10    4.41   0
   0   6  17    0.09    3.66   0
   0   7  18  133.96    3.93   0
   0   8  18  714.10    6.72   0
   0   9 -10 1318.45   13.12   0
   0   9  18    9.17    3.54   0
   0  10 -10  129.97    6.12   0
   0  10  18  590.77    6.57   0
   0  11 -10  738.23   11.06   0
   0  11  18   66.21    4.04   0
   0  12  18  161.94    4.19   0
   0  13  17  587.14    6.78   0
   0  14  -9   46.96    7.98   0
   0  14  17   24.35    3.31   0
   0  15  16   59.33    4.05   0
   0  16  15  295.65    5.75   0
   0  17  13  329.02    6.03   0
   0  17  14   18.90    3.89   0
   0  18  11  456.08    7.62   0
   0  18  12   -0.22    3.75   0
   0  19   1  329.62    8.93   0
   0  19   8    1.99    4.27   0
   0  19   9  225.98    5.57   0
   1  -3   8   -3.86    4.14   0
   1  -2  12    8.49    4.39   0
   1  -1  -7  119.04    5.12   0
   1  -1  14  166.54    5.02   0
   1   0  16   20.00    4.41   0
   1   1 -10    7.11    3.78   0
   1   1  17 2949.42   12.86   0
   1   2 -11 1511.91   11.39   0
   1   3 -12  139.46    4.97   0
   1   3  19   68.39    4.05   0
   1   4  20    2.13    3.62   0
   1   5  21  869.62    7.14   0
   1   6  21   20.39    3.68   0
   1   7 -14  292.83    5.94   0
   1   8  22   59.75    3.45   0
   1   9  22    5.70    3.04   0
   1  10  22   10.10    2.72   0
   1  11  22    7.41    3.00   0
   1  13 -14    6.50    4.42   0
   1  13  21   51.91    3.99   0
   1  14  21   16.11    3.30   0
   1  15  20   37.96    4.11   0
   1  16  20   49.96    3.57   0
   1  17 -12  300.27    9.66   0
   1  17  19    5.09    3.33   0
   1  18 -11   34.89    7.90   0
   1  18  18   91.57    4.02   0
   1  19  16   60.79    4.37   0
   1  20  15    3.12    3.99   0
   1  21  12    0.63    4.64   0
   1  21  13   20.95    4.20   0
   1  22  -1    0.32    6.34   0
   1  22   9    9.03    4.77   0
   1  22  10    2.72    4.36   0
   2  -4  13   19.65    5.00   0
   2  -3  -9 1106.17   10.02   0
   2  -3  15   43.74    3.98   0
   2  -2  17   51.69    4.15   0
   2  -1 -12 1519.02   10.32   0
   2   0  20  250.41    4.37   0
   2   1  21   77.96    3.44   0
   2   2  22   19.72    3.07   0
   2   3 -16 1047.48    8.43   0
   2   4  23   24.12    3.73   0
   2   5 -17   28.50    2.90   0
   2   6  24   57.71    3.30   0
   2   7 -18  371.21    5.79   0
   2   7  24   81.49    4.12   0
   2   8 -18  237.49    5.02   0
   2   9 -18   15.97    3.81   0
   2  11 -18   58.76    3.97   0
   2  12 -18  106.42    4.63   0
   2  12  24   61.93    4.23   0
   2  13  24    5.58    3.91   0
   2  14  24  100.09    4.21   0
   2  15 -17   69.75    5.03   0
   2  15  23    3.89    4.13   0
   2  16  23   93.84    4.21   0
   2  17 -16   91.51    6.27   0
   2  17  22   15.59    4.60   0
   2  18  21    2.80    4.21   0
   2  19  20    1.75    4.26   0
   2  20  19  103.06    5.43   0
   2  21 -12   29.53    9.40   0
   2  21  17   59.35    4.89   0
   2  21  18    7.38    3.65   0
   2  22  16    2.51    4.52   0
   2  23  13   11.67    5.20   0
   2  23  14    2.11    4.58   0
   2  24  10    0.07    5.20   0
   3  -7  -4  327.60    7.77   0
   3  -5 -10 1753.68   11.63   0
   3  -5  15 1134.00    9.52   0
   3  -4 -12  342.52    5.84   0
   3  -4  17  819.96    7.78   0
   3  -3  19  206.66    4.90   0
   3  -2 -15  540.88    6.46   0
   3  -2  20  198.74    4.87   0
   3  -1 -16   22.29    2.92   0
   3   0 -17  769.62    6.86   0
   3   1 -18  120.44    4.33   0
   3   2  24   76.26    4.09   0
   3   3  25  237.76    4.59   0
   3   4 -20   10.27    3.25   0
   3   4  25  173.52    4.73   0
   3   5  26   21.00    3.23   0
   3   6  26   17.08    3.98   0
   3   7 -21  161.45    4.64   0
   3   7  26    7.81    3.97   0
   3   8 -21  226.88    5.07   0
   3   9 -21  158.72    4.23   0
   3  11 -21   59.37    4.04   0
   3  12 -21   93.14    4.58   0
   3  13 -21   37.90    4.68   0
   3  13  26   66.57    4.89   0
   3  14  26    2.24    3.64   0
   3  16  25    5.93    3.70   0
   3  17  24    1.25    4.36   0
   3  20 -17   25.15    6.48   0
   4  -8  -7    3.16    3.61   0
   4  -8  11    0.80    4.27   0
   4  -7 -10  503.55    6.74   0
   4  -7  14  239.06    6.05   0
   4  -6 -12 1421.50    9.65   0
   4  -5 -14 1093.35    8.26   0
   4  -4  20  177.02    4.75   0
   4  -3 -17   11.51    2.91   0
   4  -2 -18  563.22    5.91   0
   4  -1 -19   23.86    3.03   0
   4   0 -20 1578.26    9.17   0
   4   1 -21   24.14    4.03   0
   4   2  26   10.69    3.89   0
   4   3 -22  168.28    3.78   0
   4   4  27   19.43    3.89   0
   4   5 -23  107.27    4.22   0
   4   6  28  125.77    4.33   0
   4   7  28   17.61    3.70   0
   4   8  28   78.37    4.81   0
   4   9 -24    6.14    3.49   0
   4   9  28    2.12    4.08   0
   4  10 -24  175.53    5.02   0
   4  10  28    5.49    4.38   0
   4  11 -24   27.43    3.80   0
   4  11  28    0.23    4.30   0
   4  12  28   34.47    4.62   0
   4  15 -23   17.52    4.56   0
   4  17 -22   15.08    5.01   0
   4  20 -20   42.58    6.12   0
   4  21 -19   57.12    6.43   0
   4  22 -18    0.85    6.39   0
   5 -10  -5  422.11    7.79   0
   5  -9  -9  250.55    5.62   0
   5  -9  12   35.38    4.62   0
   5  -8 -12  452.44    6.29   0
   5  -8  15   62.33    4.22   0
   5  -7 -14   19.19    3.53   0
   5  -7  17   98.03    4.91   0
   5  -6 -16  155.81    4.39   0
   5  -6  19   95.76    4.56   0
   5  -5  21   18.14    3.30   0
   5  -4  22   57.74    4.32   0
   5  -3 -20   78.25    3.96   0
   5  -2 -21  157.44    4.50   0
   5  -1 -22   59.30    3.94   0
   5   0  26   11.59    4.33   0
   5   1  27  252.07    5.32   0
   5   2 -24    7.42    3.46   0
   5   3  28   -3.43    4.25   0
   5   4 -25   10.32    3.60   0
   5   5  29    1.60    3.53   0
   5   6  29   95.23    5.12   0
   5   7 -26   23.77    4.01   0
   5   8 -26   12.43    3.90   0
   5   9 -26    9.47    3.08   0
   5  10 -26   41.48    3.47   0
   5  11 -26   28.62    4.01   0
   5  12 -26   76.43    4.52   0
   5  13 -26    4.71    3.85   0
   5  16 -25   -0.68    4.62   0
   5  18 -24   84.87    5.82   0
   6 -11  -6  745.82    9.44   0
   6 -11   7    0.33    7.28   0
   6 -10 -10  235.22    5.35   0
   6 -10  12    5.83    5.26   0
   6  -9 -13   31.75    3.63   0
   6  -9  15    7.87    4.60   0
   6  -8 -15  543.49    5.97   0
   6  -7 -17   52.85    3.82   0
   6  -6  21   46.55    4.28   0
   6  -5 -20  421.83    5.25   0
   6  -4 -21  473.32    5.42   0
   6  -3  25   11.11    3.37   0
   6  -2  26  113.03    4.52   0
   6  -1 -24  428.40    5.35   0
   6   0 -25    3.26    3.52   0
   6   1  28   88.66    5.24   0
   6   2 -26  213.59    4.15   0
   6   3  29    5.63    4.42   0
   6   4 -27   12.54    3.07   0
   6   7 -28  104.41    4.50   0
   6   8 -28    0.90    3.00   0
   6   9 -28  116.41    3.98   0
   6  10 -28    9.60    3.42   0
   6  11 -28   57.19    3.72   0
   6  12 -28    3.69    4.06   0
   6  13 -28   13.85    4.15   0
   6  16 -27   22.78    4.94   0
   7 -12  -7  729.48    9.43   0
   7 -11 -11   -2.34    4.05   0
   7 -10 -14  251.09    5.27   0
   7  -9 -16   67.95    4.10   0
   7  -9  17  370.40    7.56   0
   7  -8 -18  313.46    5.36   0
   7  -8  19  164.74    6.01   0
   7  -7  21  155.56    5.25   0
   7  -6 -21  122.70    3.77   0
   7  -5  24   11.93    3.79   0
   7  -4  25   33.76    4.43   0
   7  -3  26    6.88    4.53   0
   7  -2  27    6.37    3.80   0
   7  -1 -26    1.46    2.89   0
   7   0 -27    5.51    3.52   0
   7   2 -28   26.14    3.14   0
   7   4 -29   86.25    4.37   0
   7   7 -30    9.04    4.00   0
   7   8 -30   62.44    4.58   0
   7   9 -30   15.52    4.26   0
   7  10 -30   26.69    4.31   0
   7  11 -30   14.97    4.25   0
   7  12 -30   -2.49    4.17   0
   8 -13  -7  106.15    6.05   0
   8 -12 -11   70.83    4.29   0
   8 -11 -14   21.04    3.81   0
   8 -11  14  323.15    8.62   0
   8  -8 -20   47.79    3.44   0
   8  -7 -22  101.69    4.40   0
   8  -7  22   44.42    4.42   0
   8  -6 -23    1.46    3.06   0
   8  -5 -24  139.35    3.76   0
   8  -5  25    4.76    3.50   0
   8  -4  26   32.97    4.84   0
   8  -2 -27    4.62    2.99   0
   8  -1 -28  257.46    5.20   0
   8   1 -29    8.19    3.05   0
   8   2 -30   14.04    3.77   0
   8   3 -30   55.63    3.48   0
   8   5 -31   10.34    4.16   0
   8   6 -31   30.74    3.47   0
   9 -14  -5  118.56    6.54   0
   9 -12 -14   76.82    4.56   0
   9 -10 -19    0.07    3.50   0
   9 -10  18    7.27    5.20   0
   9  -9  20    1.47    4.44   0
   9  -8 -22   54.51    3.30   0
   9  -7  23    0.71    4.49   0
   9  -6 -25  163.02    4.71   0
   9  -5 -26    1.91    3.02   0
   9  -4 -27   95.97    3.96   0
   9  -3 -28   22.20    3.22   0
   9  -2 -29   37.10    4.03   0
   9   0 -30   -1.83    3.16   0
   9   1 -31   76.25    4.67   0
   9   2 -31  115.03    4.23   0
   9   3 -32    4.54    3.82   0
   9   4 -32    1.20    3.34   0
  10 -14  -9  164.34    6.42   0
  10 -13 -13   16.38    4.05   0
  10 -12 -16   43.68    4.05   0
  10 -12  14   71.84    6.49   0
  10 -10  19    1.97    4.43   0
  10  -9 -22  153.77    4.27   0
  10  -8 -24   60.25    4.26   0
  10  -7 -25   18.35    3.36   0
  10  -2 -30   94.60    3.92   0
  10  -1 -31    9.20    3.99   0
  10   1 -32   12.04    3.53   0
  11 -15  -7   89.57    6.28   0
  11 -14 -12  141.26    6.11   0
  11 -14   8    0.69    7.84   0
  11 -13  12   42.31    7.19   0
  11 -12 -18   30.47    4.12   0
  11 -12  15    1.10    6.08   0
  11 -11 -20   32.53    3.56   0
  11 -10 -22   69.26    3.78   0
  11  -9 -24   28.76    4.15   0
  11  -8 -25   -1.66    3.10   0
  11  -6 -28    5.82    4.18   0
  11  -5 -29   24.04    4.29   0
  11  -4 -30    8.78    4.06   0
  12 -15 -10   10.18    5.26   0
  12 -14 -14   20.58    4.52   0
  12 -13 -17   10.41    4.25   0
  12 -11 -22   12.33    4.44   0
  12  -9 -25   10.04    3.55   0
  12  -7 -28   47.43    4.76   0
  13 -15 -12   15.73    5.35   0
  13 -12 -21   21.44    4.47   0
  -1   5   3   72.91    5.13   0
  -1   5   4 1471.84   14.61   0
  -1   5   5 2934.34   18.95   0
  -1   5   6  606.05    8.99   0
  -1   6   8    4.55    3.86   0
  -1   6   9  104.24    4.08   0
  -1   7   9 1021.22    9.27   0
  -1   7  10   14.13    2.96   0
  -1   8  10  588.52    7.19   0
  -1   9  10    5.31    3.75   0
  -1   9  11  191.69    4.42   0
  -1  10  10  253.53    5.38   0
  -1  10  11 1464.25    9.81   0
  -1  11  -1  717.67   15.49   0
  -1  11  10   11.52    3.66   0
  -1  12   9  570.43    7.24   0
  -1  12  10  597.23    7.36   0
  -1  13   1  434.44    9.65   0
  -1  13   7  432.64    7.38   0
  -1  13   8  210.20    5.39   0
  -1  14   4  488.99    8.45   0
  -1  14   5   20.85    4.54   0
  -1  14   6  143.20    4.99   0
   0   0   7  139.51    5.47   0
   0   3  14  551.91    6.36   0
   0   4  15    2.14    2.87   0
   0   5  16  527.89    6.06   0
   0   6  16  286.80    5.09   0
   0   7  17  468.31    5.62   0
   0   8 -10  198.54    6.64   0
   0   8  17   15.87    3.88   0
   0   9  17  191.40    4.53   0
   0  10  17  119.36    4.20   0
   0  11  17  128.85    4.40   0
   0  12 -10  246.54    8.18   0
   0  12  17   17.70    3.21   0
   0  13  16   74.91    4.29   0
   0  14  16   80.13    3.85   0
   0  15  15   24.96    3.78   0
   0  16  14  163.80    4.97   0
   0  17  12  168.52    5.11   0
   0  18  -2   10.89    6.63   0
   0  18  10  133.10    4.95   0
   0  19   2   99.76    6.35   0
   0  19   3   46.35    5.58   0
   0  19   4    7.42    4.94   0
   0  19   5  115.90    5.49   0
   0  19   6   62.71    4.93   0
   0  19   7   45.25    4.26   0
   1  -3   7 2449.94   17.80   0
   1  -2  -5  420.07    8.66   0
   1  -2  11 1900.97   12.79   0
   1   0  -9 2105.41   14.16   0
   1   0  15 2713.33   13.14   0
   1   2  18   45.82    3.49   0
   1   4 -13  396.48    6.24   0
   1   4  19  810.05    7.21   0
   1   5  20  120.88    3.93   0
   1   6 -14  328.73    5.91   0
   1   6  20   29.70    3.75   0
   1   7  21  258.47    4.68   0
   1   8  21   -0.52    2.79   0
   1   9 -15  352.43    6.60   0
   1   9  21  192.28    4.70   0
   1  10 -15  954.18    9.82   0
   1  10  21    0.16    3.52   0
   1  11 -15  141.23    5.32   0
   1  11  21  205.73    4.35   0
   1  12  21   16.23    3.40   0
   1  13  20  182.22    5.06   0
   1  14 -14  318.52    8.02   0
   1  14  20    7.91    3.10   0
   1  15  19    1.69    3.83   0
   1  16 -13   48.14    6.04   0
   1  16  19   25.52    3.42   0
   1  17  18   98.90    4.13   0
   1  18  17    0.12    3.28   0
   1  19  15    1.35    3.91   0
   1  20  13   13.26    3.87   0
   1  20  14    7.51    3.95   0
   1  21  -4   78.68    8.65   0
   1  21  11    2.41    3.76   0
   1  22   0  207.98    8.38   0
   1  22   1    3.09    5.71   0
   1  22   6    2.26    4.59   0
   1  22   7    4.62    4.97   0
   1  22   8  176.74    5.79   0
   2  -5   9   97.83    5.03   0
   2  -4  -7   22.29    3.69   0
   2  -4  12 2622.28   14.58   0
   2  -2 -11  217.36    4.88   0
   2  -1  18  586.60    6.24   0
   2   0 -14 1685.99   10.70   0
   2   0  19   -0.26    3.32   0
   2   1 -15    2.97    3.24   0
   2   1  20   83.53    3.74   0
   2   2  21   41.38    3.77   0
   2   3  22   80.22    3.36   0
   2   4 -17   12.21    3.50   0
   2   4  22  117.66    4.33   0
   2   5  23    2.80    3.02   0
   2   6 -18  409.97    5.93   0
   2   6  23  238.59    4.97   0
   2   8  24   38.92    3.22   0
   2   9  24  166.69    4.26   0
   2  10  24   35.39    3.25   0
   2  11  24   71.24    3.69   0
   2  13 -18  163.20    5.07   0
   2  13  23   -3.32    3.99   0
   2  14 -18  134.23    5.56   0
   2  14  23  133.15    4.40   0
   2  15  22  158.76    4.99   0
   2  16 -17  291.21    7.47   0
   2  16  22   18.78    3.46   0
   2  17  21   50.62    4.48   0
   2  18  20   10.47    4.49   0
   2  19  19   16.72    4.37   0
   2  20  18   18.22    4.52   0
   2  21  16    1.36    4.29   0
   2  22  15   25.27    4.57   0
   2  23  12    5.48    4.59   0
   2  24  -3   31.84    7.82   0
   2  24   8    1.03    5.20   0
   2  24   9   60.57    5.30   0
   3  -7   8  394.45    8.53   0
   3  -6  -8  913.22    9.23   0
   3  -6  12  253.35    6.00   0
   3  -3 -14    1.64    2.63   0
   3  -3  18   51.25    3.83   0
   3  -1  21  643.10    6.57   0
   3   0  22   10.82    3.01   0
   3   1  23    4.38    3.02   0
   3   2 -19  113.48    3.77   0
   3   3 -20   34.67    3.68   0
   3   3  24    2.12    3.81   0
   3   5 -21   71.78    3.98   0
   3   5  25  134.42    4.51   0
   3   6 -21    1.69    2.93   0
   3   8  26    0.05    3.17   0
   3   9  26   33.87    3.39   0
   3  10  26   -3.07    3.08   0
   3  11  26   55.25    3.79   0
   3  12  26    0.53    3.32   0
   3  14 -21  148.35    5.42   0
   3  14  25   25.61    4.70   0
   3  15  25   48.82    4.05   0
   3  16 -20  181.73    6.24   0
   3  16  24   96.83    5.22   0
   3  18 -19   36.97    5.58   0
   3  19 -18  145.40    7.20   0
   3  21 -16   79.60    7.08   0
   4  -9  -3  170.48    6.54   0
   4  -8  10  488.08    8.86   0
   4  -6 -13  325.09    5.25   0
   4  -6  16   24.62    3.79   0
   4  -5  18   39.16    3.94   0
   4  -4 -16 1099.42    7.93   0
   4  -3  21   25.42    3.21   0
   4  -2  22  300.46    5.79   0
   4  -1 -20   71.17    3.97   0
   4  -1  23   14.70    3.81   0
   4   0  24  548.69    6.44   0
   4   1  25    5.61    3.29   0
   4   2 -22    2.78    2.93   0
   4   3  26  168.65    4.50   0
   4   4 -23  106.46    3.74   0
   4   5  27    0.31    2.94   0
   4   6 -24  402.03    5.90   0
   4   6  27   14.21    3.88   0
   4   7 -24   39.81    3.93   0
   4   7  27   42.24    4.35   0
   4   8 -24  281.18    4.80   0
   4  12 -24   66.51    4.28   0
   4  12  27   -1.22    4.23   0
   4  13 -24    8.36    3.70   0
   4  13  27   32.60    4.65   0
   4  16 -23  117.43    5.86   0
   4  19 -21   72.51    6.06   0
   5 -10  -6   94.87    5.03   0
   5  -5 -18   37.54    3.88   0
   5  -5  20   14.05    4.08   0
   5  -4 -19  926.41    7.23   0
   5  -3  23  221.57    4.65   0
   5  -2  24   18.81    3.32   0
   5  -1  25   -0.46    3.19   0
   5   0 -23  256.62    4.54   0
   5   1 -24   37.94    3.79   0
   5   1  26    4.68    4.13   0
   5   2  27   11.20    3.45   0
   5   3 -25  315.49    4.79   0
   5   4  28   31.51    3.64   0
   5   5 -26   31.43    4.08   0
   5   5  28    1.60    4.37   0
   5   6 -26   13.14    3.22   0
   5   7  29   11.29    3.74   0
   5   8  29   36.69    4.11   0
   5  14 -26   60.51    4.62   0
   5  17 -25   11.10    5.13   0
   6 -11  -7   27.92    4.25   0
   6 -10 -11  320.34    5.78   0
   6  -8 -16  375.83    5.58   0
   6  -8  17   23.04    4.08   0
   6  -7  19   47.81    4.51   0
   6  -6 -19  309.19    4.73   0
   6  -5  22    9.68    3.96   0
   6  -4 -22  584.99    6.32   0
   6  -4  23    7.99    4.12   0
   6  -3 -23   14.72    3.77   0
   6  -3  24  124.39    4.85   0
   6  -2 -24   -3.87    3.63   0
   6  -2  25   42.31    4.20   0
   6  -1 -25   16.09    3.67   0
   6  -1  26    4.00    3.97   0
   6   0  27    1.41    3.29   0
   6   1 -26   42.74    3.15   0
   6   2  28   14.38    4.34   0
   6   3 -27   25.75    3.07   0
   6   4  29    6.44    3.92   0
   6   5 -28  185.06    4.71   0
   6   5  29   22.25    4.59   0
   6   6 -28   12.04    3.13   0
   6  14 -28    2.64    4.15   0
   6  15 -28   18.60    4.42   0
   7 -12  -8   34.70    4.56   0
   7 -12   6    2.06    7.36   0
   7 -11  11   17.74    5.60   0
   7  -9 -17  316.03    5.37   0
   7  -7 -20   23.09    3.15   0
   7  -6  22   57.92    4.43   0
   7  -5 -23  268.99    4.92   0
   7  -5  23    2.07    3.96   0
   7  -4 -24    7.28    2.84   0
   7  -3 -25   66.33    3.37   0
   7  -2 -26    6.91    3.52   0
   7  -1 -27  216.84    4.68   0
   7  -1  27   23.15    4.56   0
   7   0  28   -0.26    3.49   0
   7   1 -28    4.14    2.85   0
   7   3 -29   29.75    3.29   0
   7   5 -30    7.89    3.83   0
   7   6 -30    7.88    3.28   0
   7  13 -30   40.13    4.07   0
   8 -12 -12    0.64    4.18   0
   8 -12  10    0.62    6.00   0
   8 -11 -15  265.23    5.50   0
   8 -10 -17  141.98    4.59   0
   8 -10  16  229.29    6.98   0
   8  -9 -19   79.67    3.57   0
   8  -9  18  139.66    6.36   0
   8  -8 -21  160.82    4.64   0
   8  -8  20  108.41    5.12   0
   8  -6 -24  249.59    5.10   0
   8  -6  23   12.34    4.22   0
   8  -5 -25   55.38    3.72   0
   8  -5  24   26.79    4.44   0
   8  -4 -26   88.03    3.48   0
   8  -3 -27   13.98    3.74   0
   8  -3  26   75.86    4.95   0
   8  -2 -28  248.89    5.46   0
   8   0 -29    0.72    3.11   0
   8   1 -30   94.04    4.22   0
   8   3 -31   12.14    4.06   0
   8   4 -31   15.95    3.28   0
   8   6 -32   40.88    4.50   0
   8   7 -32   27.18    4.44   0
   8   8 -32   48.25    3.93   0
   8   9 -32   -0.00    3.45   0
   9 -14  -6  132.82    6.47   0
   9 -13 -11   62.66    4.07   0
   9 -12 -15   14.93    3.70   0
   9 -11 -17    3.02    2.97   0
   9 -11  15  107.73    6.84   0
   9  -9 -21   10.52    3.18   0
   9  -8 -23    6.36    3.77   0
   9  -8  21   20.45    4.61   0
   9  -7 -24    4.90    3.10   0
   9  -6  24    2.69    4.38   0
   9  -1 -30   13.05    3.32   0
   9   0 -31  204.59    5.47   0
   9   2 -32    6.29    3.93   0
   9   5 -33   23.97    4.45   0
   9   6 -33    4.65    3.58   0
  10 -14 -10   74.35    5.31   0
  10 -13 -14   60.46    4.37   0
  10 -12 -17   64.01    4.43   0
  10 -11 -19   41.54    3.56   0
  10 -10 -21   23.55    3.35   0
  10  -9 -23    7.70    3.94   0
  10  -9  20    5.61    5.16   0
  10  -7 -26   63.50    4.43   0
  10  -6 -27   10.38    3.15   0
  10  -5 -28    0.12    3.26   0
  10  -4 -29    1.41    3.21   0
  10  -3 -30   58.32    3.73   0
  10  -2 -31    4.98    3.74   0
  10   0 -32   90.54    4.06   0
  10   1 -33    0.64    4.11   0
  10   2 -33    5.21    3.47   0
  11 -15  -8    0.39    5.19   0
  11 -14 -13   48.10    5.21   0
  11 -13 -16    9.73    3.98   0
  11 -12 -19   54.59    4.30   0
  11 -11 -21   46.75    4.30   0
  11 -10 -23   55.25    4.67   0
  11  -8 -26    8.17    3.85   0
  11  -7 -27   14.35    3.42   0
  11  -3 -31    3.46    3.39   0
  12 -15 -11    6.17    5.18   0
  12 -14 -15   76.84    4.99   0
  12 -14   9    1.41    8.11   0
  12 -13 -18   42.95    4.63   0
  12 -12 -20   23.78    3.51   0
  12 -10 -24    0.99    3.41   0
  12  -9 -26   -0.69    4.23   0
  12  -8 -27    9.84    3.41   0
  13 -15 -13    9.41    5.27   0
  13 -14 -16   15.68    4.58   0
  13 -13 -19    2.81    4.34   0
  -1   6   1    1.28    4.45   0
  -1   6   6  545.46    8.38   0
  -1   6   7 1594.18   12.86   0
  -1   7   8  269.28    5.85   0
  -1   8   9   44.25    3.60   0
  -1   9   9 1000.91    9.01   0
  -1  10   9   23.57    3.78   0
  -1  11   8  709.14    8.46   0
  -1  11   9  306.53    5.90   0
  -1  12   0 1085.50   15.53   0
  -1  12   7  426.09    7.32   0
  -1  12   8  219.37    5.49   0
  -1  13   2  648.29   10.43   0
  -1  13   3   97.23    5.76   0
  -1  13   4  579.21    8.85   0
  -1  13   5  692.95    9.42   0
  -1  13   6  609.28    8.11   0
   0   0   6  179.03    5.88   0
   0   1  10 2043.33   12.62   0
   0   2  12  371.02    5.67   0
   0   3  -7   56.90    4.57   0
   0   3  13  247.81    4.90   0
   0   4  -8  524.96    8.34   0
   0   4  14   20.04    3.60   0
   0   5  -9 1355.98   12.57   0
   0   5  15   85.70    3.48   0
   0   7 -10  808.37    9.93   0
   0   7  16  990.42    7.69   0
   0   8  16  180.20    4.64   0
   0   9  16  273.33    4.90   0
   0  10  16  233.57    4.72   0
   0  11  16  715.67    7.23   0
   0  12  16  198.28    4.45   0
   0  13 -10  499.38   10.99   0
   0  13  15  217.20    5.12   0
   0  14  15  223.38    4.65   0
   0  15  14   25.34    3.71   0
   0  16  13    6.77    3.79   0
   0  17  11    2.92    3.79   0
   0  18   8   24.14    4.69   0
   0  18   9   16.70    4.07   0
   1  -3  -2  532.07   12.49   0
   1  -1  13 1872.37   11.16   0
   1   1  16   82.97    4.10   0
   1   2 -12  119.93    4.73   0
   1   2  17  184.54    4.35   0
   1   3 -13 5196.28   19.34   0
   1   3  18   36.77    3.35   0
   1   5 -14  179.67    4.91   0
   1   5  19   -0.55    3.40   0
   1   7 -15  316.98    5.99   0
   1   7  20  115.32    3.80   0
   1   8 -15  206.82    5.22   0
   1   8  20   47.42    3.82   0
   1   9  20   64.57    4.02   0
   1  10  20  236.82    5.12   0
   1  11  20   53.76    3.87   0
   1  12 -15   37.86    4.63   0
   1  12  20   84.13    3.63   0
   1  14  19  150.82    4.89   0
   1  16  18  108.82    4.08   0
   1  17  17   59.93    3.77   0
   1  18  16  123.50    4.44   0
   1  19  14  124.90    4.53   0
   1  20  12  178.60    5.39   0
   1  21   9   -0.85    4.81   0
   1  21  10  177.61    5.69   0
   1  22   2   25.52    5.57   0
   1  22   3    0.55    5.07   0
   1  22   4  231.68    7.31   0
   1  22   5   28.76    5.01   0
   2  -5   8  544.03    9.03   0
   2  -3 -10   77.68    4.30   0
   2  -3  14 1790.31   11.60   0
   2  -2  16 1132.43    8.45   0
   2  -1 -13   58.42    3.34   0
   2  -1  17   29.19    3.56   0
   2   2 -16  421.69    5.41   0
   2   2  20  590.40    6.57   0
   2   3 -17   36.44    3.62   0
   2   3  21   32.94    3.62   0
   2   5 -18  222.67    4.81   0
   2   5  22  231.88    4.93   0
   2   7  23   69.97    3.62   0
   2   8 -19    9.72    3.56   0
   2   8  23  114.64    3.72   0
   2   9 -19   24.79    3.79   0
   2   9  23    1.66    3.10   0
   2  10 -19   26.74    3.93   0
   2  10  23   66.67    3.55   0
   2  11 -19  113.96    4.46   0
   2  11  23    2.80    2.99   0
   2  12 -19    3.44    4.14   0
   2  12  23   58.61    3.50   0
   2  14  22   -0.66    3.94   0
   2  16  21   12.20    3.51   0
   2  17  20    3.43    4.08   0
   2  18  19   82.08    4.98   0
   2  19  18   15.03    4.20   0
   2  20  17   52.63    4.74   0
   2  21  15   67.61    4.91   0
   2  22  14    1.01    4.17   0
   2  23  11   42.63    4.98   0
   2  24  -2    0.16    6.61   0
   2  24   6    4.66    5.14   0
   2  24   7   24.18    5.48   0
   3  -7  -5  858.27   10.34   0
   3  -5 -11  786.07    7.91   0
   3  -5  14  268.07    5.70   0
   3  -4 -13  756.08    7.38   0
   3  -4  16    0.62    3.49   0
   3  -2 -16   35.81    3.72   0
   3  -2  19  185.58    4.66   0
   3  -1 -17  240.10    4.67   0
   3  -1  20    4.40    3.79   0
   3   0 -18    1.29    2.70   0
   3   0  21  457.80    6.08   0
   3   1 -19 1456.66    9.39   0
   3   1  22   22.46    3.83   0
   3   2  23  513.96    5.84   0
   3   4 -21  122.33    4.17   0
   3   4  24   86.46    3.49   0
   3   6  25  145.25    4.08   0
   3   7 -22  215.32    4.88   0
   3   7  25  164.97    4.36   0
   3   8 -22    3.62    3.55   0
   3   8  25  184.87    4.91   0
   3   9 -22  103.51    4.08   0
   3   9  25  237.41    5.49   0
   3  10 -22   87.41    4.30   0
   3  10  25    9.58    3.95   0
   3  11 -22   83.19    4.36   0
   3  11  25  108.22    4.61   0
   3  12 -22    3.79    3.61   0
   3  12  25    3.99    3.38   0
   3  13  25   33.05    3.81   0
   3  14  24  102.77    4.81   0
   3  15 -21   57.67    5.09   0
   3  15  24    0.94    3.64   0
   3  16  23   39.91    4.37   0
   3  17 -20   31.43    4.75   0
   3  17  23   -1.19    3.60   0
   3  18  22    1.70    4.33   0
   3  19  21    8.14    4.51   0
   3  22 -15    4.88    6.88   0
   4  -9  -4 1121.25   12.56   0
   4  -8  -8  763.90    8.54   0
   4  -7 -11  358.28    5.63   0
   4  -7  13    1.32    4.24   0
   4  -5 -15  216.45    4.27   0
   4  -5  17    1.53    3.54   0
   4  -4 -17   -1.72    3.38   0
   4  -4  19    0.76    3.75   0
   4  -3 -18  827.34    6.98   0
   4  -3  20    1.38    3.46   0
   4  -2 -19  181.21    4.04   0
   4   0 -21    0.31    3.13   0
   4   0  23   10.09    3.92   0
   4   1 -22 1430.63    9.00   0
   4   1  24   93.25    4.35   0
   4   2  25   13.59    3.43   0
   4   3 -23   67.62    3.28   0
   4   3  25   10.39    3.65   0
   4   4  26   21.64    3.32   0
   4   5 -24  243.35    4.84   0
   4   5  26  189.18    5.26   0
   4   8  27   69.43    4.00   0
   4   9 -25   33.30    3.68   0
   4   9  27    4.03    3.48   0
   4  10 -25    1.30    3.60   0
   4  10  27   21.61    3.54   0
   4  11  27    6.31    3.33   0
   4  14 -24   76.92    4.35   0
   4  14  26   -3.32    4.35   0
   4  18 -22   -0.68    4.58   0
   5 -10   6  686.06   14.71   0
   5  -9 -10  328.75    6.04   0
   5  -9  11   58.54    4.85   0
   5  -8 -13  282.33    5.23   0
   5  -8  14    1.25    3.53   0
   5  -7 -15  223.56    4.38   0
   5  -7  16   86.25    4.71   0
   5  -6 -17   96.34    3.88   0
   5  -6  18  166.54    5.00   0
   5  -4 -20    6.00    3.75   0
   5  -4  21  596.34    7.23   0
   5  -3 -21  644.17    6.10   0
   5  -3  22   -3.53    3.66   0
   5  -2 -22  301.91    4.66   0
   5  -2  23   10.67    3.84   0
   5  -1 -23  244.50    4.85   0
   5  -1  24   17.90    3.86   0
   5   0 -24    1.59    3.71   0
   5   0  25  668.40    7.11   0
   5   2 -25   30.49    3.06   0
   5   2  26    5.50    4.14   0
   5   3  27  101.27    4.06   0
   5   4 -26   22.28    3.11   0
   5   4  27   20.08    4.28   0
   5   6  28   13.38    3.45   0
   5   7 -27   43.58    3.93   0
   5   7  28   20.30    3.59   0
   5   8 -27  134.09    4.39   0
   5   8  28   79.27    4.93   0
   5   9 -27   26.57    3.86   0
   5   9  28   -1.75    4.41   0
   5  10 -27  117.16    4.53   0
   5  10  28   44.83    4.93   0
   5  11 -27   36.04    4.03   0
   5  12 -27   72.88    4.45   0
   5  15 -26    5.80    4.03   0
   6 -11  -8  122.83    5.00   0
   6 -10  11   63.70    5.86   0
   6  -9 -14  378.26    5.45   0
   6  -9  14   14.12    4.33   0
   6  -7 -18  371.87    5.31   0
   6  -7  18   16.60    4.84   0
   6  -6 -20  219.61    4.67   0
   6  -6  20   48.20    4.36   0
   6  -5 -21   76.65    3.38   0
   6   0 -26  182.86    4.09   0
   6   0  26  190.78    5.46   0
   6   1  27    2.53    3.47   0
   6   2 -27   16.81    2.90   0
   6   3 -28  239.37    4.82   0
   6   3  28   57.30    4.15   0
   6   4 -28    1.49    2.84   0
   6   4  28   42.34    4.51   0
   6   6 -29   26.26    4.01   0
   6   7 -29   71.42    4.25   0
   6   8 -29   57.85    3.72   0
   6   9 -29   39.12    3.32   0
   6  10 -29    9.37    3.19   0
   6  11 -29   12.16    3.61   0
   6  12 -29    4.29    3.99   0
   6  13 -29    4.04    4.18   0
   7 -11 -12  262.65    5.68   0
   7 -10 -15   22.71    3.74   0
   7 -10  14   98.04    5.64   0
   7  -9  16  111.82    5.64   0
   7  -8 -19  172.93    4.02   0
   7  -8  18  145.51    5.63   0
   7  -7 -21  190.95    4.78   0
   7  -7  20   18.24    3.96   0
   7  -6 -22  137.93    3.81   0
   7  -4  24    4.22    3.33   0
   7  -3  25  124.87    4.60   0
   7  -2  26   21.81    3.41   0
   7   0 -28    2.68    3.09   0
   7   0  27   13.56    4.36   0
   7   1  28    4.28    3.58   0
   7   2 -29   39.22    3.40   0
   7   4 -30   11.91    3.23   0
   7   7 -31   80.51    4.59   0
   7   8 -31   15.13    4.37   0
   7   9 -31   48.03    4.47   0
   7  10 -31    1.08    4.22   0
   7  11 -31   67.91    5.11   0
   8 -13  -8  445.89    7.95   0
   8 -11  13   90.99    6.40   0
   8 -10 -18  185.39    4.76   0
   8  -9 -20  281.95    5.38   0
   8  -7 -23   11.33    2.96   0
   8  -7  21   12.77    4.26   0
   8  -4  25   23.16    3.86   0
   8  -1 -29    7.05    3.10   0
   8   0 -30    1.09    3.61   0
   8   2 -31    1.41    3.69   0
   8   4 -32   70.90    4.80   0
   8   5 -32   15.84    3.66   0
   9 -14  -7   22.66    4.72   0
   9 -13 -12   85.69    4.39   0
   9 -13   8   41.49    7.48   0
   9 -12  12   51.97    5.72   0
   9 -11 -18   46.31    4.05   0
   9 -10 -20   85.30    4.18   0
   9 -10  17  108.80    6.09   0
   9  -9 -22   22.25    3.89   0
   9  -9  19   57.23    4.94   0
   9  -7 -25   49.60    4.09   0
   9  -7  22   22.46    4.79   0
   9  -6 -26    8.33    3.03   0
   9  -6  23   66.00    5.59   0
   9  -5 -27  231.97    4.77   0
   9  -4 -28   25.99    3.26   0
   9  -3 -29   65.62    3.52   0
   9  -2 -30   21.78    3.30   0
   9  -1 -31   64.49    4.57   0
   9   1 -32    1.79    3.79   0
   9   3 -33   49.43    4.60   0
   9   4 -33   11.42    3.57   0
  10 -15  -4  117.65    7.69   0
  10 -15  -3  315.91   10.25   0
  10 -15  -2    0.55    6.48   0
  10 -15  -1   29.02    7.93   0
  10 -15   0   30.55   10.07   0
  10 -14 -11    2.86    4.66   0
  10 -13 -15  130.56    4.89   0
  10 -13  10   39.90    7.26   0
  10 -12 -18    7.13    3.76   0
  10 -11 -20   38.98    4.02   0
  10 -11  16   14.63    5.37   0
  10 -10 -22    9.92    3.77   0
  10 -10  18    1.52    5.13   0
  10  -9 -24    1.92    3.76   0
  10  -8 -25   67.78    3.58   0
  10  -8  21   13.20    5.60   0
  10  -6 -28   29.24    4.14   0
  10  -5 -29    2.95    3.92   0
  10  -4 -30   89.56    4.55   0
  10  -1 -32    8.12    3.49   0
  10   0 -33    2.16    4.09   0
  11 -15  -9   23.16    4.91   0
  11 -14 -14    1.28    4.57   0
  11 -13 -17   35.66    4.21   0
  11 -12  14   67.49    7.30   0
  11 -11 -22   36.24    4.52   0
  11  -9 -25   79.69    4.08   0
  11  -8 -27   45.98    4.42   0
  11  -7 -28    2.57    3.94   0
  11  -6 -29    4.39    3.44   0
  11  -5 -30   13.92    3.50   0
  11  -4 -31   55.37    4.06   0
  12 -15 -12    1.08    4.87   0
  12 -14 -16  123.64    5.82   0
  12 -13 -19    3.90    4.09   0
  12 -12 -21    3.93    4.20   0
  12 -11 -23   13.21    4.42   0
  12 -10 -25    2.08    4.23   0
  -1   6   2  530.18   10.77   0
  -1   6   4  609.22    9.72   0
  -1   6   5   21.28    4.20   0
  -1   7   0  320.62   11.72   0
  -1   7   6    6.78    3.62   0
  -1   7   7   84.36    4.41   0
  -1   8  -1   30.54    7.55   0
  -1   8   7   36.88    3.84   0
  -1   8   8  131.54    4.60   0
  -1   9   8  379.80    6.26   0
  -1  10  -1  685.80   15.48   0
  -1  10   7  600.19    7.96   0
  -1  10   8   70.48    4.18   0
  -1  11   7  345.57    6.38   0
  -1  12   1   48.90    5.57   0
  -1  12   2  166.93    6.79   0
  -1  12   4  210.46    6.59   0
  -1  12   5   36.25    4.67   0
  -1  12   6  234.56    5.83   0
   0   0   5    3.61    4.67   0
   0   1   9    8.33    2.97   0
   0   2  -6  715.51   10.73   0
   0   2  11   10.80    3.57   0
   0   3  12 1479.81   10.39   0
   0   4  13  113.73    4.24   0
   0   5  14  805.16    7.47   0
   0   6 -10 1729.10   13.86   0
   0   6  15  126.74    3.66   0
   0   7  15   43.18    3.65   0
   0   8  15   31.73    3.59   0
   0   9 -11  283.89    6.95   0
   0  10 -11  515.25    8.96   0
   0  11  15    4.09    3.85   0
   0  12  15  628.73    6.89   0
   0  13  14   51.22    4.15   0
   0  14  14   30.86    3.25   0
   0  15  13  150.86    4.70   0
   0  16  11  425.87    6.56   0
   0  16  12    1.42    3.67   0
   0  17  -4   49.46    8.78   0
   0  17   9  622.07    8.06   0
   0  17  10   25.26    4.02   0
   0  18  -1  247.57    8.82   0
   0  18   6    0.21    4.46   0
   0  18   7  371.97    7.11   0
   1  -3   6  137.41    5.80   0
   1  -2  -6  262.65    6.71   0
   1  -2  10    3.55    3.29   0
   1  -1  -8  160.21    4.71   0
   1  -1  12   53.85    4.99   0
   1   0 -10    1.13    3.54   0
   1   0  14    6.68    3.10   0
   1   1 -11   33.32    3.24   0
   1   1  15   56.44    3.96   0
   1   2  16  252.17    5.14   0
   1   3  17 1438.15    9.21   0
   1   4 -14   23.01    3.49   0
   1   4  18   29.91    3.19   0
   1   6 -15  176.22    4.78   0
   1   6  19  711.31    6.49   0
   1   7  19    1.55    3.53   0
   1  11  19   14.45    3.74   0
   1  12  19  231.46    5.04   0
   1  13 -15  342.49    7.33   0
   1  13  19    2.07    3.32   0
   1  14  18  183.85    5.10   0
   1  15 -14   70.15    5.82   0
   1  15  18   60.41    3.62   0
   1  16  17    5.97    3.11   0
   1  17  16  107.26    4.63   0
   1  18  15   53.55    3.66   0
   1  19  13   50.39    4.14   0
   1  20  11   64.27    4.53   0
   1  21   8    5.45    4.81   0
   2  -5  -5  236.11    6.38   0
   2  -4  -8  193.35    5.13   0
   2  -4  11  546.75    7.55   0
   2  -2 -12 1731.50   10.92   0
   2  -2  15  328.18    5.62   0
   2   0 -15   24.26    3.76   0
   2   0  18   17.98    2.69   0
   2   1 -16  731.25    7.07   0
   2   1  19   31.91    3.06   0
   2   4 -18  493.90    6.03   0
   2   4  21   76.73    3.50   0
   2   6 -19   25.72    3.69   0
   2   6  22   71.79    3.66   0
   2   7 -19  187.30    4.37   0
   2   7  22  163.19    4.68   0
   2   8  22  155.10    4.60   0
   2   9  22  356.31    5.65   0
   2  10  22    8.29    3.56   0
   2  11  22  282.34    5.09   0
   2  12  22   14.50    2.96   0
   2  13 -19   47.46    4.60   0
   2  13  22  138.73    4.10   0
   2  14  21   42.39    4.14   0
   2  15 -18   14.14    4.62   0
   2  15  21  144.74    4.52   0
   2  16  20   92.63    4.65   0
   2  17 -17    2.50    5.27   0
   2  17  19   23.93    3.92   0
   2  18 -16   27.34    5.46   0
   2  18  18    0.33    4.05   0
   2  19 -15  190.04    7.73   0
   2  19  17  133.15    4.84   0
   2  20 -14   95.86    8.32   0
   2  20  16   -0.80    3.98   0
   2  21  14    4.91    4.11   0
   2  22  12   17.52    4.97   0
   2  22  13   28.47    4.52   0
   2  23  -6    4.80    8.27   0
   2  23   9   43.07    5.57   0
   2  23  10    9.86    4.59   0
   2  24  -1   21.23    6.30   0
   2  24   0    1.17    6.10   0
   2  24   3    4.68    5.69   0
   2  24   4    1.10    5.69   0
   2  24   5  105.35    6.83   0
   3  -7  -6   17.20    4.48   0
   3  -7   7 1510.05   15.97   0
   3  -6  -9  495.08    6.73   0
   3  -6  11   12.60    3.47   0
   3  -3 -15 1148.20    8.43   0
   3  -3  17  104.14    4.31   0
   3   2 -20    7.17    3.01   0
   3   2  22  130.92    4.57   0
   3   3 -21    9.81    3.33   0
   3   3  23   80.16    3.64   0
   3   4  23  198.53    4.65   0
   3   5 -22  115.38    4.24   0
   3   5  24   -2.42    3.01   0
   3   6 -22   17.99    3.58   0
   3   6  24   70.31    3.53   0
   3   7  24    4.32    3.74   0
   3  11  24    1.34    3.85   0
   3  12  24  128.37    4.78   0
   3  13 -22  119.33    4.63   0
   3  13  24   10.32    3.40   0
   3  14 -22   40.65    4.55   0
   3  15  23   18.76    4.22   0
   3  16 -21    2.17    4.91   0
   3  17  22   84.62    4.19   0
   3  18  21    0.67    4.36   0
   3  19  20    2.71    4.36   0
   3  20  19    9.67    4.44   0
   4  -8  -9 1301.90   10.37   0
   4  -7 -12  234.59    5.05   0
   4  -6 -14  164.52    4.28   0
   4  -6  15   41.63    3.86   0
   4  -5 -16   27.86    3.37   0
   4  -4  18  375.23    5.90   0
   4  -2 -20  354.62    5.32   0
   4  -2  21    9.26    2.91   0
   4  -1 -21   21.41    3.87   0
   4  -1  22  342.72    5.36   0
   4   2 -23   65.79    3.20   0
   4   2  24  519.04    6.66   0
   4   4 -24  219.45    4.29   0
   4   4  25   21.26    3.81   0
   4   6 -25   11.01    3.77   0
   4   6  26    0.58    3.08   0
   4   7 -25   73.47    4.11   0
   4   7  26  229.61    4.87   0
   4   8 -25    0.53    2.81   0
   4   8  26   10.25    3.97   0
   4   9  26  122.88    4.99   0
   4  10  26   23.70    4.08   0
   4  11 -25   73.16    3.61   0
   4  11  26   71.33    4.59   0
   4  12 -25   -0.24    3.87   0
   4  12  26    6.28    3.43   0
   4  13 -25   50.28    4.16   0
   4  13  26   73.51    4.19   0
   4  14  25   56.17    4.61   0
   4  15 -24   34.45    4.15   0
   4  15  25    8.53    3.65   0
   4  17 -23   32.04    4.54   0
   4  19 -22   67.05    6.28   0
   4  20 -21   30.73    6.04   0
   4  21 -20    0.03    5.76   0
   5 -10  -7   32.21    3.93   0
   5  -9 -11  125.57    4.47   0
   5  -8 -14   94.43    4.07   0
   5  -7 -16   38.03    3.57   0
   5  -5 -19  196.09    4.33   0
   5  -5  19  643.39    7.41   0
   5   0  24    1.54    4.08   0
   5   1 -25  209.70    4.18   0
   5   1  25    4.60    3.88   0
   5   3 -26    5.29    2.86   0
   5   3  26   12.71    4.06   0
   5   5 -27   13.00    3.94   0
   5   5  27  131.02    4.26   0
   5   6 -27  114.39    3.84   0
   5   6  27   26.33    4.05   0
   5  13 -27   18.43    3.58   0
   5  14 -27   42.87    4.38   0
   5  16 -26   49.81    4.72   0
   5  18 -25    3.17    4.43   0
   6 -11  -9   40.49    4.31   0
   6 -10 -12  269.61    5.32   0
   6  -9 -15    6.18    3.57   0
   6  -8 -17    3.83    2.97   0
   6  -8  16   14.91    3.81   0
   6  -7 -19   -3.80    3.68   0
   6  -5 -22   85.26    3.96   0
   6  -5  21    0.19    3.67   0
   6  -4 -23   39.94    3.10   0
   6  -4  22  362.66    6.14   0
   6  -3 -24  323.71    4.65   0
   6  -3  23    1.82    3.70   0
   6  -2 -25   14.00    2.96   0
   6  -2  24  109.27    4.56   0
   6  -1 -26   41.53    3.85   0
   6  -1  25    6.52    3.37   0
   6   1 -27    3.77    3.00   0
   6   1  26    3.44    3.97   0
   6   2 -28    5.99    3.55   0
   6   2  27    5.76    3.58   0
   6   3  27   36.12    4.44   0
   6   5 -29   16.80    3.25   0
   6   5  28   76.87    4.82   0
   6   6  28   18.25    4.35   0
   6  14 -29  109.55    5.17   0
   7 -12  -9   32.34    3.76   0
   7 -11 -13  717.82    7.69   0
   7 -10 -16  153.10    4.47   0
   7  -9 -18   31.62    3.69   0
   7  -8 -20   22.61    4.03   0
   7  -6 -23   42.55    3.80   0
   7  -6  21   20.71    4.05   0
   7  -5 -24  103.62    3.46   0
   7  -5  22   53.66    4.33   0
   7  -4 -25  276.70    4.58   0
   7  -4  23  145.06    5.05   0
   7  -3 -26    2.57    2.75   0
   7  -3  24    4.19    3.96   0
   7  -2 -27    8.99    3.02   0
   7  -2  25   87.06    4.98   0
   7  -1 -28   -1.74    3.75   0
   7  -1  26    2.70    4.03   0
   7   1 -29  107.95    3.78   0
   7   1  27   24.21    4.29   0
   7   2 -30   14.32    3.86   0
   7   2  28    4.61    3.61   0
   7   3 -30    5.41    2.94   0
   7   3  28    8.67    4.41   0
   7   5 -31   59.40    4.34   0
   7   6 -31    4.87    3.18   0
   8 -13  -9  127.72    5.02   0
   8 -12 -13  124.12    4.63   0
   8 -11 -16  252.03    5.45   0
   8 -10  15  129.39    6.72   0
   8  -8 -22  170.90    4.24   0
   8  -8  19   88.20    5.21   0
   8  -7 -24  175.00    4.71   0
   8  -6 -25   96.67    3.61   0
   8  -6  22   23.58    4.26   0
   8  -5 -26  195.41    4.15   0
   8  -5  23    1.41    4.12   0
   8  -4 -27   33.03    3.29   0
   8  -4  24   44.65    4.52   0
   8  -3 -28  115.94    3.81   0
   8  -3  25    4.52    4.32   0
   8  -2 -29   17.54    3.13   0
   8  -2  26   43.67    4.96   0
   8  -1 -30   98.14    4.35   0
   8  -1  27    2.19    3.75   0
   8   1 -31    9.63    2.88   0
   8   3 -32   93.05    4.72   0
   8   6 -33    1.51    4.08   0
   8   7 -33   36.44    3.73   0
   9 -14  -8   16.89    4.68   0
   9 -13 -13   68.82    4.30   0
   9 -12 -16   37.43    4.03   0
   9 -11 -19  317.25    5.65   0
   9 -10 -21  121.57    4.47   0
   9  -8 -24  127.52    3.97   0
   9  -8  20   12.80    4.28   0
   9  -6 -27   59.08    4.11   0
   9  -5 -28    6.65    3.65   0
   9  -5  24    4.11    4.62   0
   9  -4 -29  112.72    4.56   0
   9  -3 -30    8.46    4.00   0
   9   0 -32   -0.58    3.19   0
   9   2 -33   19.22    3.34   0
  10 -15  -5   -0.14    5.07   0
  10 -14 -12   84.99    4.94   0
  10 -13 -16    1.92    3.63   0
  10 -12  13  128.37    7.46   0
  10 -11 -21   52.45    4.16   0
  10 -10 -23   35.96    4.07   0
  10  -9  19    9.34    5.35   0
  10  -8 -26   10.56    3.80   0
  10  -7 -27    7.41    3.10   0
  10  -3 -31    3.38    3.24   0
  10  -2 -32   35.51    3.61   0
  10  -1 -33    1.92    4.11   0
  11 -15 -10   45.58    4.98   0
  11 -14 -15   53.53    5.14   0
  11 -13 -18   38.54    4.44   0
  11 -13  11   28.47    7.21   0
  11 -12 -20   63.24    3.70   0
  11 -11  16   17.68    6.42   0
  11 -10 -24   39.48    3.93   0
  11  -9 -26   31.23    4.35   0
  11  -6 -30   29.28    4.62   0
  11  -5 -31   -1.67    4.12   0
  12 -16  -5   91.71    8.22   0
  12 -16  -4    9.19    6.98   0
  12 -16  -3    4.08    7.21   0
  12 -16  -2    2.14    8.04   0
  12 -15 -13   57.70    5.75   0
  12 -14 -17    0.48    4.82   0
  12 -12 -22   23.20    4.54   0
  12 -11 -24   12.07    4.25   0
  12 -10 -26    4.06    4.42   0
  12  -9 -27    3.62    3.24   0
  -1   7   5 1932.24   14.58   0
  -1   8   6   20.92    3.63   0
  -1   9  -1 2136.16   27.16   0
  -1   9   6   99.35    5.09   0
  -1   9   7  394.16    6.64   0
  -1  10   6  100.33    4.52   0
  -1  11   0  260.37    8.75   0
  -1  11   4  261.32    6.60   0
  -1  11   5  984.60   10.53   0
  -1  11   6  228.72    5.67   0
  -1  12   3  997.97   11.67   0
   0   0   3   14.61    6.78   0
   0   0   4 1845.59   18.86   0
   0   1  -4 3793.92   27.88   0
   0   1   8   16.08    3.02   0
   0   2  10 1878.02   12.01   0
   0   4  -9   72.15    4.45   0
   0   5  13  267.62    5.08   0
   0   6  14   82.39    3.32   0
   0   7 -11   71.10    4.85   0
   0   7  14  204.65    4.66   0
   0   8 -11   22.51    4.37   0
   0   9  15   15.14    2.88   0
   0  10  15    3.12    2.80   0
   0  11 -11   34.60    5.08   0
   0  11  14  109.84    4.42   0
   0  12  14 1027.33    8.27   0
   0  13  13   14.31    3.84   0
   0  14  13  109.25    4.57   0
   0  15  -9  249.88   11.45   0
   0  15  12   10.93    3.62   0
   0  16  10  108.80    4.56   0
   0  17   8   21.26    4.60   0
   0  18   0   29.48    5.85   0
   0  18   1  246.51    8.09   0
   0  18   2    6.88    5.86   0
   0  18   3  352.93    8.35   0
   0  18   4  134.83    6.34   0
   0  18   5   70.93    5.15   0
   1  -3  -3  354.55    9.52   0
   1  -3   5  264.57    8.02   0
   1  -2   9    1.08    3.76   0
   1   0  13   75.98    3.96   0
   1   2 -13  410.05    6.22   0
   1   4  17   21.24    3.58   0
   1   5 -15   88.51    4.01   0
   1   5  18   22.66    3.18   0
   1   6  18  176.23    4.60   0
   1   7 -16  577.78    7.08   0
   1   8 -16    2.16    3.32   0
   1   8  19  446.43    5.37   0
   1   9 -16   22.18    3.56   0
   1   9  19   18.48    3.00   0
   1  10 -16   14.12    3.56   0
   1  10  19  275.41    4.55   0
   1  11 -16  172.34    5.59   0
   1  12 -16   83.33    5.04   0
   1  12  18  338.57    5.69   0
   1  13  18  257.37    4.76   0
   1  14 -15    1.77    4.52   0
   1  14  17   19.58    3.90   0
   1  15  17  134.89    4.06   0
   1  16  16  135.11    4.72   0
   1  17  15    5.06    3.72   0
   1  18  14   19.18    3.29   0
   1  19  12   -0.27    3.71   0
   1  20  10    2.01    3.89   0
   1  21  -3    0.47    6.47   0
   1  21   6  270.52    7.01   0
   1  21   7    9.73    4.27   0
   2  -5  -6  842.98   10.11   0
   2  -5   7   29.26    4.41   0
   2  -4  -9  241.55    5.68   0
   2  -3 -11 1110.50    9.14   0
   2  -3  13  637.65    7.43   0
   2  -2 -13   48.12    4.17   0
   2  -1 -14  346.22    5.26   0
   2  -1  16  115.10    4.12   0
   2   0  17   35.62    3.80   0
   2   1  18  566.04    6.49   0
   2   2 -17  119.36    3.56   0
   2   2  19   13.69    3.21   0
   2   3 -18  235.80    4.58   0
   2   3  20  114.86    3.67   0
   2   4  20  901.22    7.47   0
   2   5 -19  199.12    4.65   0
   2   5  21   24.25    3.22   0
   2   6  21   43.41    3.96   0
   2   7  21  101.81    4.29   0
   2   8 -20  666.74    7.20   0
   2   9 -20   58.93    4.11   0
   2  10 -20  286.02    5.49   0
   2  11 -20    5.78    4.39   0
   2  12  21    7.13    3.58   0
   2  13  21   55.89    3.48   0
   2  14 -19   28.28    4.62   0
   2  15  20    6.27    3.25   0
   2  16 -18   30.58    5.33   0
   2  16  19  134.16    4.47   0
   2  19  16    4.41    4.11   0
   2  20  15  168.73    5.43   0
   2  21  13   82.53    5.55   0
   2  22  11    5.30    4.66   0
   2  23   8   28.65    5.41   0
   2  24   1  167.10    7.50   0
   2  24   2   -1.13    5.54   0
   3  -6 -10  506.44    6.79   0
   3  -5 -12  107.94    3.67   0
   3  -5  13   26.71    3.86   0
   3  -4 -14    1.81    2.50   0
   3  -4  15   27.77    3.54   0
   3  -3 -16   36.90    4.06   0
   3  -2 -17  289.71    4.80   0
   3  -2  18   61.68    3.46   0
   3  -1 -18  121.84    3.83   0
   3  -1  19  162.20    4.34   0
   3   0 -19   49.83    3.14   0
   3   0  20    3.35    2.86   0
   3   1 -20  196.81    4.39   0
   3   1  21  603.91    6.34   0
   3   2 -21  347.64    5.22   0
   3   3  22   12.73    3.61   0
   3   4 -22  106.89    4.26   0
   3   5  23   61.85    3.37   0
   3   6  23   34.99    3.78   0
   3   7 -23  184.62    4.70   0
   3   8 -23  248.30    4.99   0
   3   8  24  104.61    3.74   0
   3   9 -23   44.07    3.62   0
   3   9  24    0.56    3.21   0
   3  10 -23  103.93    4.31   0
   3  10  24  232.42    4.60   0
   3  11 -23   91.38    4.19   0
   3  12 -23   39.81    4.50   0
   3  13  23   45.08    4.37   0
   3  14  23   37.80    3.60   0
   3  15 -22  102.85    5.36   0
   3  15  22  227.00    5.37   0
   3  16  22   15.60    3.41   0
   3  17  21    5.72    4.42   0
   3  18 -20  117.97    5.96   0
   3  18  20   95.71    4.78   0
   3  19 -19   31.10    5.42   0
   3  19  19   14.17    4.26   0
   3  20 -18   50.14    6.00   0
   3  20  18    5.27    4.23   0
   3  21 -17   21.05    6.51   0
   3  21  17    1.15    4.33   0
   3  23 -14   63.56   10.70   0
   4  -9  -5   10.55    4.09   0
   4  -8 -10  400.45    6.25   0
   4  -8   9   61.40    4.87   0
   4  -7  12  742.33    9.24   0
   4  -6 -15  108.91    3.85   0
   4  -5  16  212.90    5.06   0
   4  -4 -18    4.40    2.81   0
   4  -3 -19    5.92    2.83   0
   4  -3  19   20.00    3.66   0
   4  -2  20  354.55    5.62   0
   4  -1  21    6.88    3.74   0
   4   0 -22  460.23    5.54   0
   4   0  22  238.64    5.09   0
   4   1 -23   18.77    3.07   0
   4   1  23    9.77    3.08   0
   4   3 -24   21.65    2.96   0
   4   3  24  218.18    4.52   0
   4   5 -25   39.43    3.92   0
   4   5  25    4.30    3.03   0
   4   6  25   50.30    4.15   0
   4   7  25   10.85    3.99   0
   4   9 -26   72.71    4.11   0
   4  10 -26   17.29    3.71   0
   4  12  25   68.87    4.60   0
   4  13  25    4.02    3.57   0
   4  14 -25   13.87    4.01   0
   4  15  24    6.57    4.32   0
   4  16 -24   32.19    4.39   0
   4  16  24   10.72    3.54   0
   4  17  23   86.63    5.36   0
   4  18 -23  113.98    6.59   0
   5 -10  -8  334.03    6.29   0
   5  -9 -12   10.97    3.36   0
   5  -9  10   29.95    5.14   0
   5  -8  13  117.34    4.73   0
   5  -7  15  124.50    4.87   0
   5  -6 -18  299.43    4.70   0
   5  -6  17  188.16    4.98   0
   5  -5 -20   -1.41    3.52   0
   5  -4 -21   78.21    3.43   0
   5  -4  20   71.97    4.22   0
   5  -3 -22   68.99    3.40   0
   5  -3  21  140.53    4.64   0
   5  -2 -23   37.20    3.17   0
   5  -2  22   10.90    3.88   0
   5  -1 -24   16.78    2.94   0
   5  -1  23  198.43    5.10   0
   5   0 -25    7.33    3.35   0
   5   2 -26   15.10    2.70   0
   5   2  25  232.85    5.27   0
   5   4 -27  152.74    4.19   0
   5   4  26    4.10    3.07   0
   5   5  26    0.32    3.71   0
   5   6 -28   14.94    3.80   0
   5   7 -28   82.35    4.28   0
   5   7  27   80.91    3.88   0
   5   8 -28    4.41    3.65   0
   5   8  27   11.06    3.40   0
   5   9 -28   21.19    3.09   0
   5   9  27   20.11    3.54   0
   5  10 -28   46.34    4.05   0
   5  10  27    9.11    3.49   0
   5  11 -28   44.04    4.17   0
   5  11  27   86.52    4.26   0
   5  12 -28   26.62    4.15   0
   5  15 -27    5.61    4.06   0
   5  17 -26   45.10    4.96   0
   6 -12  -2  220.52    8.89   0
   6 -12  -1  260.58   10.58   0
   6 -12   0  684.90   17.08   0
   6 -11   6  588.74   14.43   0
   6 -10 -13   83.49    4.08   0
   6  -9 -16  401.99    5.84   0
   6  -9  13   35.22    4.78   0
   6  -8 -18  814.52    7.24   0
   6  -7  17   46.65    4.79   0
   6  -6 -21   92.95    3.48   0
   6  -6  19   57.53    4.82   0
   6  -5  20  338.34    5.91   0
   6  -4 -24   14.70    3.58   0
   6  -3 -25   48.54    3.97   0
   6  -1  24   85.85    4.39   0
   6   0 -27   -1.22    2.71   0
   6   0  25   -0.42    3.91   0
   6   1 -28  301.56    5.14   0
   6   2  26  112.21    4.96   0
   6   3 -29   28.50    3.75   0
   6   4 -29   13.60    3.15   0
   6   4  27    3.49    4.12   0
   6   6 -30  101.54    4.58   0
   6   7 -30   33.07    4.16   0
   6   7  28   39.12    4.10   0
   6   8 -30   68.41    3.83   0
   6   8  28    4.69    3.61   0
   6   9 -30    3.11    3.22   0
   6  10 -30  132.92    4.66   0
   6  11 -30    3.77    3.42   0
   6  12 -30   72.64    4.82   0
   6  13 -30    4.19    4.12   0
   7 -13  -3  252.76    8.87   0
   7 -13  -2  128.15    8.04   0
   7 -13  -1  457.17   12.46   0
   7 -13   0    1.24    7.63   0
   7 -12 -10   18.31    3.85   0
   7 -11 -14  187.04    4.93   0
   7 -11  10   88.82    6.41   0
   7 -10  13    8.48    4.57   0
   7  -9 -19  350.06    5.45   0
   7  -8  17    1.47    4.44   0
   7  -7 -22   27.02    3.24   0
   7  -7  19   12.85    3.81   0
   7  -5 -25   54.35    3.69   0
   7  -4 -26    4.19    3.41   0
   7  -3 -27  165.88    4.53   0
   7  -2 -28   33.28    3.76   0
   7   0 -29   59.72    3.49   0
   7   0  26   -1.12    3.95   0
   7   1 -30   15.37    3.77   0
   7   2  27   14.02    4.39   0
   7   3 -31  157.47    4.81   0
   7   4 -31   13.11    3.22   0
   7   4  28    2.94    4.45   0
   7   6 -32    4.07    4.16   0
   7   7 -32    6.19    4.13   0
   7   8 -32   23.99    4.28   0
   7   9 -32   28.36    3.81   0
   7  10 -32   34.22    4.48   0
   8 -13 -10    6.61    3.57   0
   8 -13   4   24.07   10.34   0
   8 -12 -14  232.20    5.46   0
   8 -12   9  105.35    7.48   0
   8 -11 -17   67.36    3.96   0
   8 -10 -19   57.31    3.23   0
   8  -9 -21    2.84    2.94   0
   8  -9  17   84.56    5.18   0
   8  -8 -23   19.99    3.89   0
   8  -7  20   42.74    4.36   0
   8  -6 -26   60.58    3.98   0
   8  -5 -27   48.77    4.04   0
   8  -4 -28  183.95    4.80   0
   8  -3 -29    4.59    3.58   0
   8  -1  26   53.81    5.11   0
   8   0 -31    3.35    3.10   0
   8   0  27   -0.48    3.58   0
   8   2 -32   64.43    3.68   0
   8   4 -33    2.38    4.19   0
   8   5 -33   19.74    3.51   0
   9 -14  -9   65.03    5.05   0
   9 -13 -14   60.48    4.26   0
   9 -12 -17  196.18    4.98   0
   9 -12  11    8.50    5.61   0
   9 -11  14   68.16    5.21   0
   9 -10  16  106.50    5.82   0
   9  -9 -23  161.70    4.16   0
   9  -9  18   27.63    4.49   0
   9  -8 -25   96.63    4.46   0
   9  -7 -26   16.96    3.37   0
   9  -7  21   41.89    4.64   0
   9  -6  22    1.02    4.75   0
   9  -2 -31  114.47    4.20   0
   9  -1 -32    0.02    3.16   0
   9   1 -33   56.58    3.65   0
  10 -15  -7   79.46    6.16   0
  10 -15  -6   36.11    5.54   0
  10 -14 -13  169.94    5.62   0
  10 -13 -17   58.05    4.73   0
  10 -12 -19   56.01    3.51   0
  10 -11  15  108.78    6.33   0
  10 -10  17   34.35    5.34   0
  10  -9 -25    3.80    3.20   0
  10  -7 -28   18.15    4.21   0
  10  -6 -29    2.40    3.31   0
  10  -5 -30  126.36    4.32   0
  10  -4 -31    8.68    3.15   0
  10  -3 -32   38.34    4.40   0
  10  -2 -33    4.88    4.11   0
  11 -15 -11   12.70    4.76   0
  11 -14 -16   84.29    5.33   0
  11 -13 -19   30.23    4.14   0
  11 -12 -21   39.81    4.35   0
  11 -11 -23   43.76    3.59   0
  11 -10 -25    5.54    4.08   0
  11  -9 -27   -0.63    3.74   0
  11  -8 -28   11.42    3.42   0
  11  -7 -29   18.46    3.50   0
  12 -16  -7   12.20    5.73   0
  12 -16  -6    4.00    5.45   0
  12 -15 -14   31.44    5.10   0
  12 -13 -20   19.32    4.53   0
  12 -12 -23   20.83    4.51   0
  12 -11 -25   20.81    4.59   0
  -1   7   1 1600.80   19.10   0
  -1   7   2  269.36    8.12   0
  -1   7   3  769.05   11.13   0
  -1   7   4  560.05    8.96   0
  -1   8   0 1893.17   22.95   0
  -1   8   4  771.23   10.42   0
  -1   8   5   33.89    4.21   0
  -1   9   4  251.23    6.94   0
  -1   9   5 1585.92   12.93   0
  -1  10   0   24.82    5.75   0
  -1  10   4  367.46    7.64   0
  -1  10   5   11.61    3.85   0
  -1  11   1 1388.93   15.47   0
  -1  11   2   58.30    5.17   0
  -1  11   3   98.73    5.28   0
   0   1   7   36.07    4.24   0
   0   2   9  220.01    5.36   0
   0   3  -8  630.36    9.18   0
   0   3  11    8.81    3.10   0
   0   4  12  470.14    6.04   0
   0   5 -10  659.50    8.60   0
   0   6  13  228.94    4.82   0
   0   8  14  593.41    6.19   0
   0   9  14   61.66    3.24   0
   0  10  14 1311.02    8.77   0
   0  12 -11  435.72    9.16   0
   0  12  13  153.56    4.68   0
   0  14 -10   20.72    6.87   0
   0  14  12   16.57    3.82   0
   0  15  11  132.38    4.61   0
   0  16   9  355.55    6.18   0
   0  17   7   74.63    4.81   0
   1  -2  -7 1264.37   11.79   0
   1  -1  -9  133.83    4.23   0
   1  -1  11 1349.84   10.45   0
   1   0 -11 1508.24   11.14   0
   1   1 -12   16.51    3.11   0
   1   1  14  171.04    4.26   0
   1   2  15  825.01    7.20   0
   1   3 -14   17.98    2.92   0
   1   3  16    5.99    2.94   0
   1   4 -15  757.46    7.52   0
   1   5  17 1444.25    9.07   0
   1   6 -16   99.81    4.23   0
   1   7  18   26.42    3.09   0
   1   8  18  126.22    3.91   0
   1   9  18  517.01    5.70   0
   1  10  18   35.91    3.10   0
   1  11  18  101.03    3.59   0
   1  13 -16   75.73    5.24   0
   1  13  17  253.11    5.23   0
   1  15  16  171.05    4.75   0
   1  16 -14  530.55    9.81   0
   1  16  15   25.86    3.79   0
   1  17 -13   77.72    6.94   0
   1  17  14  219.82    5.32   0
   1  18 -12    9.38    7.05   0
   1  18  13   63.69    4.28   0
   1  19  11    0.62    3.87   0
   1  20   8  140.09    5.67   0
   1  20   9    3.96    3.80   0
   1  21  -2  194.83    8.42   0
   1  21   4    8.24    5.24   0
   1  21   5   -0.91    4.94   0
   2  -4  10   17.11    3.80   0
   2  -3  12    4.18    3.34   0
   2  -2  14   27.13    3.51   0
   2  -1 -15    5.82    3.56   0
   2   0 -16  687.96    6.88   0
   2   1 -17   76.46    3.76   0
   2   2 -18  154.51    4.29   0
   2   3  19   32.09    4.14   0
   2   4 -19   49.38    3.74   0
   2   5  20  137.20    4.24   0
   2   6 -20  243.31    4.90   0
   2   7 -20  152.74    4.53   0
   2   8  21   11.22    2.91   0
   2   9  21   66.25    3.52   0
   2  10  21    5.35    3.02   0
   2  11  21   56.96    3.27   0
   2  12 -20  160.56    4.92   0
   2  13 -20   61.19    4.80   0
   2  13  20    5.99    3.51   0
   2  14  20   69.47    3.64   0
   2  15 -19  142.10    5.74   0
   2  15  19   49.92    4.18   0
   2  17  18   31.05    3.39   0
   2  18  17   43.61    3.69   0
   2  20  14    8.32    4.06   0
   2  21 -13  110.01   10.56   0
   2  21  12    6.11    4.82   0
   2  22  10    2.53    4.61   0
   2  23   7   96.54    6.17   0
   3  -7  -7 2590.85   15.48   0
   3  -7   6  313.30    9.10   0
   3  -6  10    2.05    3.43   0
   3  -5 -13   -0.23    3.03   0
   3  -4 -15   80.47    3.85   0
   3  -3  16   33.38    4.35   0
   3  -2  17 1459.68    9.61   0
   3  -1 -19 1535.86    9.25   0
   3   0 -20   24.10    3.98   0
   3   1  20   11.26    3.69   0
   3   2  21  206.52    4.29   0
   3   3 -22   51.99    3.73   0
   3   4  22   36.62    3.31   0
   3   5 -23  139.93    4.39   0
   3   6 -23  108.64    3.71   0
   3   7  23  130.71    3.76   0
   3   8  23  119.04    4.27   0
   3   9  23   62.91    4.09   0
   3  10  23   33.59    3.88   0
   3  11  23   13.74    3.14   0
   3  12  23   40.69    3.47   0
   3  13 -23   26.41    3.85   0
   3  14  22    3.65    3.94   0
   3  16  21   36.84    4.23   0
   3  17 -21   26.56    4.99   0
   3  17  20    1.94    4.22   0
   3  20  17   25.69    4.55   0
   3  21  16    2.78    4.31   0
   3  22 -16  115.95    9.04   0
   3  22  15   -4.39    4.44   0
   4  -9  -6  235.20    5.77   0
   4  -7 -13    0.81    2.39   0
   4  -6  14  319.00    5.81   0
   4  -5 -17   -0.55    2.72   0
   4  -4  17    9.19    3.41   0
   4  -3 -20  103.54    4.10   0
   4  -2 -21  370.10    4.95   0
   4  -1 -22 1201.87    8.06   0
   4   0 -23    9.13    3.63   0
   4   1  22  371.08    5.80   0
   4   2 -24    5.62    2.74   0
   4   2  23   18.88    3.34   0
   4   3 -25   35.72    3.77   0
   4   4 -25   50.52    3.40   0
   4   4  24  391.26    5.26   0
   4   5  24   74.53    4.14   0
   4   6 -26   96.65    4.17   0
   4   7 -26  226.58    4.56   0
   4   8 -26   79.84    3.43   0
   4   8  25   60.64    3.55   0
   4   9  25   10.38    3.26   0
   4  10  25   45.99    3.43   0
   4  11 -26   33.71    3.89   0
   4  11  25    2.97    3.42   0
   4  12 -26   50.20    4.07   0
   4  13 -26   16.43    4.46   0
   4  13  24    2.07    4.11   0
   4  14  24   51.87    4.10   0
   4  15 -25   18.37    4.09   0
   4  16  23    1.66    4.31   0
   4  17 -24   -3.05    4.77   0
   4  17  22   23.15    4.47   0
   5 -10  -9   81.09    4.34   0
   5  -8 -15  689.83    6.92   0
   5  -7 -17  407.02    5.22   0
   5  -6 -19 1168.42    8.16   0
   5  -5  18   28.36    3.83   0
   5  -4 -22   13.67    3.55   0
   5  -3 -23  162.76    4.46   0
   5  -2 -24   11.17    3.60   0
   5  -1 -25  252.64    4.87   0
   5   0  23   31.35    4.08   0
   5   1 -26    8.78    2.85   0
   5   1  24   12.22    3.26   0
   5   2 -27  103.77    4.01   0
   5   3 -27   57.66    3.39   0
   5   3  25    4.17    3.05   0
   5   4  25  200.70    5.02   0
   5   5 -28   51.44    4.03   0
   5   6  26   -2.25    3.08   0
   5   7  26    4.39    4.12   0
   5   8  26   -0.74    3.91   0
   5   9  26   -0.21    4.19   0
   5  10  26    2.62    4.11   0
   5  11  26   -0.35    4.11   0
   5  12  26   24.48    3.76   0
   5  13 -28   45.46    4.42   0
   5  13  26   19.14    3.63   0
   5  14 -28    5.17    4.06   0
   5  16 -27    5.42    4.32   0
   6 -12  -4  285.37    8.28   0
   6 -12  -3   64.94    6.25   0
   6 -11 -10  161.99    4.86   0
   6 -10 -14   44.86    3.83   0
   6 -10  10  566.64    9.84   0
   6  -8  15  105.22    4.65   0
   6  -7 -20  426.97    5.35   0
   6  -6 -22  195.51    4.51   0
   6  -5 -23   -1.37    2.72   0
   6  -4  21   10.25    3.73   0
   6  -3  22    1.24    3.58   0
   6  -2 -26  208.27    4.19   0
   6  -2  23    9.41    4.12   0
   6  -1 -27    3.06    2.80   0
   6   0 -28   10.22    3.60   0
   6   1  25    7.37    4.00   0
   6   2 -29   -0.93    2.86   0
   6   3  26   17.08    4.26   0
   6   4 -30  151.69    4.71   0
   6   5 -30   35.06    3.49   0
   6   5  27   36.30    3.78   0
   6   6  27   -3.40    3.91   0
   6   7  27   53.10    4.58   0
   6   8  27    1.04    4.20   0
   6   9 -31   53.76    4.67   0
   6  10 -31   -0.68    4.11   0
   7 -13  -5  128.81    6.97   0
   7 -13  -4  204.14    7.33   0
   7 -12 -11  303.52    5.96   0
   7 -11 -15   45.57    3.73   0
   7 -10 -17   19.97    3.04   0
   7  -9  15    5.07    3.95   0
   7  -8 -21  224.80    4.42   0
   7  -7 -23  233.82    4.96   0
   7  -6 -24   63.01    3.29   0
   7  -6  20    1.20    3.81   0
   7  -5  21   92.56    4.59   0
   7  -4  22   13.40    4.21   0
   7  -3  23   46.04    4.21   0
   7  -2  24    1.47    4.10   0
   7  -1 -29  112.97    3.83   0
   7  -1  25  158.83    4.68   0
   7   0 -30    1.14    3.61   0
   7   1  26    4.75    4.06   0
   7   2 -31    0.00    3.35   0
   7   3  27   45.39    4.56   0
   7   4 -32    0.46    3.85   0
   7   5 -32   22.80    3.32   0
   8 -13 -11   65.17    4.21   0
   8 -12 -15   33.71    4.07   0
   8 -11 -18   94.34    4.24   0
   8 -11  12    3.03    5.16   0
   8 -10 -20   17.66    3.66   0
   8  -9 -22   55.94    4.12   0
   8  -8  18   23.04    4.88   0
   8  -7 -25    9.85    3.03   0
   8  -6  21    2.95    3.89   0
   8  -5  22  109.46    5.14   0
   8  -4  23   36.36    4.44   0
   8  -3  24   53.17    4.72   0
   8  -2 -30    7.50    3.02   0
   8  -2  25    3.67    4.16   0
   8  -1 -31   12.30    3.31   0
   8   0  26   66.45    4.95   0
   8   1 -32   11.00    3.10   0
   8   1  27   -1.46    3.65   0
   8   3 -33    4.74    3.24   0
   8   5 -34   47.68    5.00   0
   9 -14 -11   66.46    4.90   0
   9 -14 -10  413.49    7.71   0
   9 -13 -15   54.22    4.02   0
   9 -12 -18   14.37    3.86   0
   9 -11 -20   15.08    3.21   0
   9 -10 -22   49.74    3.49   0
   9  -9 -24   57.47    3.40   0
   9  -8  19   49.60    5.33   0
   9  -7 -27   50.88    4.02   0
   9  -6 -28   41.39    3.48   0
   9  -5 -29  107.46    4.11   0
   9  -5  23   27.44    4.98   0
   9  -4 -30    3.13    3.10   0
   9  -4  24   13.33    4.38   0
   9  -3 -31   50.21    3.46   0
   9  -2 -32   -1.70    3.95   0
   9   0 -33    0.98    3.27   0
   9   1 -34   -7.10    3.99   0
   9   2 -34    2.93    3.30   0
  10 -15  -9   13.48    5.32   0
  10 -15  -8   40.22    5.03   0
  10 -14 -14   19.03    4.24   0
  10 -12 -20   52.32    4.26   0
  10 -11 -22  123.11    4.04   0
  10 -10 -24   49.53    3.49   0
  10  -9 -26  117.08    4.85   0
  10  -8 -27   18.63    3.29   0
  10  -8  20   49.61    4.92   0
  10  -7  21   -1.73    4.38   0
  10  -6 -30   48.60    4.38   0
  10  -5 -31   33.67    4.24   0
  10  -4 -32   30.38    4.27   0
  11 -15 -12    1.66    4.77   0
  11 -14   7   19.13    7.67   0
  11 -12 -22   11.42    4.06   0
  11 -12  13   33.99    6.21   0
  11 -11 -24    9.67    3.95   0
  11 -10 -26    6.00    4.06   0
  11 -10  17   38.76    6.12   0
  11  -8 -29    0.12    4.12   0
  11  -7 -30    7.47    3.47   0
  12 -16  -9   56.62    6.18   0
  12 -16  -8    7.74    5.61   0
  12 -15 -15    0.74    5.19   0
  12 -14 -18   16.28    4.26   0
  12 -14   8   11.15    7.78   0
  12 -13 -21    6.73    4.42   0
  -1   8   1 1106.87   15.39   0
  -1   8   2  888.96   12.77   0
  -1   9   0  680.64   13.71   0
  -1   9   1 1903.71   19.18   0
  -1   9   2  183.96    7.11   0
  -1   9   3  130.56    6.09   0
  -1  10   1  263.96    8.11   0
  -1  10   2 1011.03   12.52   0
  -1  10   3 2451.88   17.95   0
   0   1  -5  243.68    7.69   0
   0   2  -7   38.96    3.84   0
   0   3  10 1763.40   11.45   0
   0   4  11   40.27    3.92   0
   0   5  12  201.73    4.42   0
   0   6 -11  805.02    9.20   0
   0   7  13  749.74    6.84   0
   0   8 -12  588.67    8.44   0
   0   8  13   34.39    3.52   0
   0   9 -12  232.56    6.30   0
   0   9  13   31.79    3.37   0
   0  10 -12  526.14    8.65   0
   0  10  13   16.78    3.62   0
   0  11  13  907.82    7.64   0
   0  12  12  422.40    6.02   0
   0  13 -11   81.89    6.76   0
   0  13  12  246.09    4.80   0
   0  14  11  116.49    4.53   0
   0  15  10  193.14    5.38   0
   0  16   8  608.73    7.58   0
   0  17  -3  279.64   10.67   0
   0  17   5  314.10    7.02   0
   0  17   6  273.23    6.10   0
   1  -3  -4  129.81    6.21   0
   1  -3   4  397.32   10.47   0
   1  -2   8   86.24    6.98   0
   1  -1 -10    3.51    3.27   0
   1  -1  10  710.33    8.52   0
   1   0  12    1.92    2.85   0
   1   1 -13 2452.31   12.96   0
   1   1  13 1864.83   11.10   0
   1   2 -14   32.60    3.58   0
   1   2  14   14.78    3.48   0
   1   3 -15  840.66    7.74   0
   1   3  15   27.63    3.96   0
   1   4  16  130.01    3.99   0
   1   5 -16   14.91    3.40   0
   1   6  17    0.21    2.77   0
   1   7  17  803.36    7.22   0
   1   8 -17  262.73    5.42   0
   1   8  17  109.12    4.19   0
   1   9 -17   95.81    4.33   0
   1   9  17  151.78    4.49   0
   1  10 -17   53.87    3.90   0
   1  10  17   61.18    3.72   0
   1  11 -17  160.68    5.40   0
   1  11  17  210.55    4.89   0
   1  12  17   44.23    3.30   0
   1  13  16  258.81    5.29   0
   1  14  16  211.28    4.68   0
   1  15 -15   77.43    5.77   0
   1  15  15  115.20    4.36   0
   1  16  14  162.11    4.72   0
   1  17  13   63.74    4.29   0
   1  18  12  189.98    5.22   0
   1  19  10  181.50    5.22   0
   1  20  -6  242.04   12.27   0
   1  20   7    4.99    4.28   0
   1  21  -1    2.21    5.59   0
   1  21   0   84.15    6.71   0
   1  21   1   30.83    5.56   0
   1  21   2  235.54    7.34   0
   1  21   3   20.17    4.87   0
   2  -5  -7  109.02    4.99   0
   2  -5   6  170.40    6.48   0
   2  -4 -10  905.15    8.53   0
   2  -3 -12 1570.61   10.46   0
   2  -2 -14 1603.02   10.14   0
   2  -1  15   24.05    2.95   0
   2   0  16 1647.12    9.69   0
   2   1  17   31.76    3.11   0
   2   2  18  162.29    4.06   0
   2   3 -19  182.06    4.55   0
   2   4  19   12.28    3.10   0
   2   5 -20   57.90    3.83   0
   2   6  20  314.95    4.72   0
   2   7  20   51.27    3.42   0
   2   8 -21    5.25    3.78   0
   2   8  20  586.12    6.44   0
   2   9 -21   49.33    3.90   0
   2   9  20    0.96    3.51   0
   2  10 -21   54.07    4.04   0
   2  10  20  333.13    5.38   0
   2  11  20    9.12    3.04   0
   2  12  20  258.51    4.89   0
   2  13  19    6.14    3.63   0
   2  14 -20   51.24    4.54   0
   2  14  19   40.70    3.40   0
   2  15  18   23.09    3.95   0
   2  16  18   -0.02    3.20   0
   2  17 -18   65.40    5.72   0
   2  17  17   45.04    4.12   0
   2  18 -17  352.56    8.62   0
   2  18  16   60.10    4.32   0
   2  19 -16   40.32    6.38   0
   2  19  15  114.27    4.29   0
   2  20  13   85.56    4.61   0
   2  21  11  105.65    5.51   0
   2  22   9   86.78    5.06   0
   2  23  -5   37.11    8.08   0
   2  23   5    3.98    4.99   0
   2  23   6    3.16    4.98   0
   3  -7  -8  717.33    8.42   0
   3  -6 -11  220.11    4.58   0
   3  -5  12    2.80    3.53   0
   3  -4  14    6.47    2.90   0
   3  -3 -17  115.44    4.20   0
   3  -2 -18   73.55    3.43   0
   3  -1  18    5.33    2.63   0
   3   0  19   62.59    3.23   0
   3   1 -21  105.50    3.77   0
   3   2 -22   20.10    3.60   0
   3   2  20  220.10    4.63   0
   3   3  21  334.67    4.84   0
   3   4 -23  246.96    4.93   0
   3   5  22   32.04    3.07   0
   3   6  22    2.46    2.98   0
   3   7 -24   16.89    3.83   0
   3   7  22   34.16    3.84   0
   3   8 -24   43.21    3.70   0
   3   9 -24    1.30    3.42   0
   3  10 -24   42.13    3.89   0
   3  11 -24    3.44    3.60   0
   3  11  22  100.51    4.30   0
   3  12  22    2.76    3.80   0
   3  13  22  164.17    4.42   0
   3  14 -23   30.00    4.25   0
   3  14  21   52.35    4.32   0
   3  15  21   24.77    3.50   0
   3  16 -22    3.79    4.04   0
   3  16  20  238.94    5.45   0
   3  18  19    5.07    3.37   0
   3  19 -20   76.47    6.22   0
   3  19  18  102.21    4.50   0
   3  21  15   -0.74    4.23   0
   3  22  14   19.46    4.37   0
   3  23  12   17.25    4.80   0
   3  24   9    1.38    5.21   0
   3  25  -6    3.86    8.46   0
   4  -9  -7  524.45    7.63   0
   4  -8 -11   -0.79    3.37   0
   4  -8   8  123.47    5.99   0
   4  -7 -14  822.20    7.47   0
   4  -7  11 1099.07   11.04   0
   4  -6 -16  526.77    5.80   0
   4  -5 -18 1347.77    8.93   0
   4  -5  15   41.57    3.64   0
   4  -4 -19  160.83    3.94   0
   4  -3  18  519.86    6.48   0
   4  -2  19   36.12    3.96   0
   4  -1  20   39.91    3.80   0
   4   0  21    3.28    2.84   0
   4   1 -24  250.64    4.39   0
   4   2 -25   -0.32    3.40   0
   4   2  22  292.50    5.25   0
   4   3  23    8.39    2.97   0
   4   4 -26  102.93    4.25   0
   4   4  23   26.16    3.85   0
   4   5 -26  232.62    4.49   0
   4   6  24  281.18    4.98   0
   4   7  24   95.95    3.85   0
   4   8 -27   12.00    3.84   0
   4   8  24  134.04    4.61   0
   4   9 -27   17.01    3.76   0
   4   9  24   17.73    4.05   0
   4  10 -27   29.03    4.01   0
   4  10  24  131.56    4.93   0
   4  11  24   -0.44    3.29   0
   4  12  24   68.96    3.77   0
   4  14 -26   31.90    4.20   0
   4  14  23    1.79    4.25   0
   4  15  23   38.47    4.03   0
   4  16 -25   15.88    4.34   0
   4  16  22   11.21    3.98   0
   4  18  21   69.67    4.52   0
   4  19 -23    7.84    5.45   0
   4  19  20    1.22    4.20   0
   4  20 -22    2.54    5.20   0
   5 -10 -10   54.77    4.02   0
   5 -10   5   47.39    7.60   0
   5  -9 -13  496.42    6.38   0
   5  -9   9  376.22    8.60   0
   5  -8 -16  112.33    4.03   0
   5  -8  12   47.00    4.62   0
   5  -7 -18  204.04    4.56   0
   5  -7  14    7.43    3.98   0
   5  -6  16    1.90    3.46   0
   5  -5 -21  731.63    6.41   0
   5  -4  19   67.00    3.52   0
   5  -3  20    1.28    3.49   0
   5  -2  21  580.07    6.76   0
   5  -1  22   19.18    3.36   0
   5   0 -26    3.22    2.97   0
   5   1 -27   26.29    3.56   0
   5   1  23  187.96    4.96   0
   5   2  24   16.07    3.19   0
   5   3 -28   26.92    3.78   0
   5   3  24    6.95    3.78   0
   5   4 -28    3.20    2.99   0
   5   5  25   23.27    3.32   0
   5   6 -29   34.38    3.99   0
   5   6  25  189.22    5.01   0
   5   7 -29   50.20    3.88   0
   5   8 -29   30.06    3.26   0
   5   9 -29   29.28    3.34   0
   5  10 -29   22.15    3.33   0
   5  11 -29   66.57    4.63   0
   5  12 -29   61.49    4.58   0
   5  12  25   95.41    4.73   0
   5  13  25    4.05    3.38   0
   5  14  25   10.73    3.74   0
   5  15 -28   38.69    4.60   0
   5  15  24   43.77    4.85   0
   6 -12  -5  379.53    8.42   0
   6 -11 -11   88.80    4.33   0
   6 -10 -15  196.53    4.82   0
   6  -9 -17   93.02    3.65   0
   6  -8 -19  174.35    4.12   0
   6  -7 -21  107.98    4.05   0
   6  -6  18 1061.54    9.44   0
   6  -5 -24  310.61    5.25   0
   6  -5  19    1.29    3.79   0
   6  -4 -25    5.70    2.88   0
   6  -3 -26   99.14    3.54   0
   6  -2 -27   15.14    3.42   0
   6  -1 -28  277.19    5.02   0
   6  -1  23    1.43    3.68   0
   6   0  24   74.60    3.69   0
   6   1 -29    7.86    2.93   0
   6   2  25   49.02    4.26   0
   6   3 -30   31.49    3.31   0
   6   4  26   88.22    4.16   0
   6   5 -31    3.38    3.88   0
   6   5  26   11.80    4.09   0
   6   6 -31    6.85    3.82   0
   6   7 -31   40.61    3.59   0
   6   8 -31   -1.59    2.96   0
   6   9  27   46.92    3.86   0
   6  11 -31    3.09    3.36   0
   6  12 -31    5.97    4.22   0
   7 -13  -6   94.75    6.01   0
   7 -12 -12   97.27    4.35   0
   7 -10 -18  283.38    5.06   0
   7 -10  12  304.82    7.92   0
   7  -9 -20   32.08    3.15   0
   7  -8 -22   25.22    3.78   0
   7  -7  18    4.51    3.83   0
   7  -6 -25  288.95    5.13   0
   7  -5 -26    3.94    2.82   0
   7  -4 -27    4.59    2.92   0
   7  -3 -28    8.92    3.00   0
   7  -2 -29   33.01    3.46   0
   7  -1 -30   13.61    3.71   0
   7  -1  24    7.43    3.95   0
   7   0  25   88.98    4.39   0
   7   1 -31  170.43    4.07   0
   7   2  26   19.18    4.21   0
   7   3 -32    2.36    3.84   0
   7   4  27   21.15    3.70   0
   7   5  27   13.10    4.24   0
   7   6 -33   38.96    4.30   0
   7   7 -33   10.05    3.44   0
   7   8 -33  129.95    4.64   0
   7   9 -33   -0.06    3.55   0
   8 -14  -5   45.61    5.96   0
   8 -14  -4   34.96    5.84   0
   8 -14  -3  372.72   10.21   0
   8 -14  -2  333.11   10.55   0
   8 -14  -1    9.75    7.75   0
   8 -13 -12  166.95    5.17   0
   8 -12 -16   25.64    3.84   0
   8 -11 -19   98.47    4.19   0
   8 -10 -21  127.71    4.34   0
   8 -10  14    6.64    4.57   0
   8  -9 -23   73.80    4.27   0
   8  -9  16   20.11    4.77   0
   8  -8 -24   89.82    3.60   0
   8  -7 -26  125.86    4.44   0
   8  -7  19    1.17    3.54   0
   8  -6 -27   16.37    3.18   0
   8  -5 -28   62.81    3.67   0
   8  -4 -29   15.97    2.94   0
   8  -3 -30   68.27    3.41   0
   8  -2 -31    2.15    3.71   0
   8  -1  25    1.07    4.05   0
   8   0 -32   61.42    3.70   0
   8   1 -33   11.44    3.92   0
   8   1  26   51.12    4.75   0
   8   2 -33    3.13    3.10   0
   8   3 -34   92.01    4.96   0
   8   4 -34    6.68    3.30   0
   9 -14 -12   66.51    4.97   0
   9 -13 -16   53.78    3.98   0
   9 -13   7  144.46    9.00   0
   9 -12 -19    9.76    3.64   0
   9 -11 -21   33.32    3.91   0
   9 -11  13    7.56    4.99   0
   9 -10 -23    5.52    3.59   0
   9 -10  15   10.34    5.31   0
   9  -9 -25    7.42    3.79   0
   9  -9  17   60.69    5.33   0
   9  -8 -26   -0.81    3.11   0
   9  -7 -28   -1.50    3.86   0
   9  -7  20    3.33    3.94   0
   9  -6 -29  109.58    4.73   0
   9  -6  21   19.92    4.87   0
   9  -5 -30   29.15    4.13   0
   9  -4 -31  113.98    4.77   0
   9  -3 -32    3.75    3.80   0
   9  -3  24    1.94    4.43   0
   9  -2  25   18.36    4.62   0
   9  -1 -33   51.40    3.86   0
   9   0 -34    6.14    3.98   0
  10 -15 -10   44.36    5.30   0
  10 -14 -15   26.41    3.94   0
  10 -14   5  130.62   11.23   0
  10 -13 -18    8.48    3.85   0
  10 -13   9    7.64    6.52   0
  10 -12 -21   42.33    4.09   0
  10 -12  12    6.45    5.68   0
  10 -11 -23   14.19    4.00   0
  10 -11  14   21.04    5.80   0
  10 -10 -25   43.51    4.19   0
  10 -10  16   50.18    5.63   0
  10  -9  18   15.20    4.60   0
  10  -8 -28   25.80    4.43   0
  10  -7 -29   13.91    3.59   0
  10  -6  22    7.37    4.47   0
  11 -15 -13   11.46    4.12   0
  11 -14 -17   19.98    4.09   0
  11 -13 -20    7.31    3.31   0
  11 -13  10    3.58    6.43   0
  11 -12 -23   19.21    4.20   0
  11 -11 -25   26.22    4.21   0
  11 -11  15   90.26    6.38   0
  11  -9 -28    1.43    3.54   0
  12 -16 -10   -1.08    4.95   0
  12 -15 -16   10.34    4.97   0
  12 -14 -19   28.96    4.39   0
  12 -13 -22   53.79    4.84   0
  12 -12 -24   15.54    3.62   0
   0   1   6 1463.77   13.26   0
   0   2   8  507.51    7.11   0
   0   3  -9   49.07    4.46   0
   0   3   9   51.23    3.90   0
   0   4 -10   21.19    3.85   0
   0   4  10   27.84    3.72   0
   0   5 -11   91.43    4.50   0
   0   5  11   97.32    4.22   0
   0   6  12   38.19    2.98   0
   0   7 -12  235.95    5.74   0
   0   7  12  240.80    4.76   0
   0   8  12  575.76    6.50   0
   0   9  12  230.24    4.76   0
   0  10  12  529.56    6.45   0
   0  11 -12  579.13    9.06   0
   0  11  12  600.41    6.77   0
   0  12 -12  482.89    9.52   0
   0  13  11   81.11    4.26   0
   0  14  10   15.70    3.75   0
   0  15   9  231.66    5.41   0
   0  16   7  170.06    5.22   0
   0  17   3  286.12    7.48   0
   0  17   4   48.24    5.09   0
   1  -2  -8  256.98    5.49   0
   1   0 -12   -5.37    3.15   0
   1   0  11  630.80    7.47   0
   1   4 -16    4.79    3.17   0
   1   4  15  688.38    6.95   0
   1   5  16  208.34    4.42   0
   1   6 -17  570.31    6.64   0
   1   6  16    1.43    3.42   0
   1   7 -17   94.03    3.69   0
   1  11  16  189.65    4.78   0
   1  12 -17  152.52    5.65   0
   1  12  16  372.99    5.68   0
   1  14 -16   17.08    4.61   0
   1  14  15  449.15    6.43   0
   1  15  14   75.31    4.10   0
   1  16  13   11.21    3.74   0
   1  17  12   74.58    4.23   0
   1  18  11   16.00    3.87   0
   1  19   9   -1.29    3.68   0
   1  20   6    0.62    4.39   0
   2  -5  -8 4525.98   19.94   0
   2  -4 -11  329.49    5.97   0
   2  -4   9    3.27    3.56   0
   2  -3 -13   76.18    4.39   0
   2  -3  11  411.92    6.72   0
   2  -2  13   21.34    2.98   0
   2  -1 -16  713.00    6.71   0
   2  -1  14 2701.35   12.95   0
   2   0 -17    2.13    2.74   0
   2   1 -18  153.94    3.76   0
   2   2 -19   59.49    3.77   0
   2   2  17   51.72    4.12   0
   2   3  18 1266.94    8.23   0
   2   4 -20  194.27    4.23   0
   2   5  19   28.17    3.16   0
   2   6 -21   25.30    3.80   0
   2   6  19    4.84    3.45   0
   2   7 -21    9.82    3.10   0
   2   7  19   29.35    3.67   0
   2  11 -21    5.76    3.65   0
   2  11  19   63.35    3.94   0
   2  12 -21  267.92    5.83   0
   2  12  19  146.15    4.64   0
   2  14  18   71.27    4.32   0
   2  16 -19    1.79    4.41   0
   2  16  17   87.10    4.31   0
   2  17  16    2.66    3.59   0
   2  18  15  107.73    4.72   0
   2  19  14   30.32    4.21   0
   2  20 -15   15.79    7.01   0
   2  20  12   55.60    4.31   0
   2  21  10   77.79    5.29   0
   2  22   8    1.40    4.16   0
   2  23   3  184.34    7.25   0
   2  23   4    4.37    4.91   0
   3  -7  -9 1177.01    9.97   0
   3  -6 -12  156.50    4.34   0
   3  -6   9  744.66    9.74   0
   3  -5 -14   18.87    2.83   0
   3  -4 -16   -0.21    2.62   0
   3  -4  13  890.65    8.47   0
   3  -3  15 1459.66    9.56   0
   3  -2 -19  116.89    4.12   0
   3  -2  16    2.08    3.79   0
   3  -1 -20  213.63    4.34   0
   3  -1  17  105.93    3.98   0
   3   0 -21 1529.31    9.26   0
   3   0  18   11.88    3.38   0
   3   1 -22   57.51    4.02   0
   3   1  19  161.19    4.20   0
   3   3 -23  324.72    5.39   0
   3   3  20   29.75    3.69   0
   3   4  21   51.08    3.20   0
   3   5 -24   13.34    3.59   0
   3   5  21  113.46    4.18   0
   3   6 -24    4.90    2.92   0
   3   8  22    8.99    2.91   0
   3   9  22   96.70    3.48   0
   3  10  22   -2.03    2.83   0
   3  12 -24  102.80    4.64   0
   3  12  21   57.16    3.92   0
   3  13 -24   41.69    4.11   0
   3  13  21   37.52    4.04   0
   3  15 -23    1.98    4.04   0
   3  15  20    1.69    3.99   0
   3  17 -22  147.13    6.30   0
   3  17  19   50.03    3.90   0
   3  18 -21   -0.09    4.73   0
   3  18  18    1.69    4.18   0
   3  19  17    5.65    4.45   0
   3  20 -19    2.81    5.49   0
   3  20  16  113.11    5.14   0
   3  21 -18  146.97    8.51   0
   3  21  14   96.74    5.10   0
   3  22  13    5.29    4.26   0
   3  23  11    1.21    4.18   0
   3  24   8   63.73    5.09   0
   4  -9  -8   91.16    4.42   0
   4  -8 -12  855.45    7.89   0
   4  -7 -15  218.77    4.59   0
   4  -6 -17    2.72    3.28   0
   4  -6  13  159.10    4.90   0
   4  -4 -20 1032.09    7.76   0
   4  -4  16  134.13    4.31   0
   4  -3 -21    0.88    2.79   0
   4  -2 -22    6.10    2.74   0
   4  -1 -23   -2.51    2.83   0
   4   0 -24  200.15    4.05   0
   4   1 -25    4.45    3.55   0
   4   1  21   15.30    3.67   0
   4   3 -26  304.95    5.31   0
   4   3  22  232.86    5.06   0
   4   5  23    0.69    2.99   0
   4   6 -27    3.28    3.72   0
   4   6  23    1.93    3.69   0
   4   7 -27    5.11    2.97   0
   4  11 -27   10.80    3.15   0
   4  12 -27  150.36    5.00   0
   4  12  23   36.83    4.09   0
   4  13 -27    3.09    4.45   0
   4  13  23  111.33    4.27   0
   4  15 -26   13.14    4.03   0
   4  15  22   61.93    4.76   0
   4  17 -25   97.57    6.22   0
   4  17  21    0.75    3.47   0
   4  18 -24    3.24    4.31   0
   4  18  20    5.23    4.28   0
   4  19  19   82.14    4.93   0
   4  20  18   14.07    4.45   0
   5 -11  -4   81.83    5.64   0
   5 -11  -3 1072.17   13.74   0
   5 -11  -2  167.47    7.32   0
   5 -11  -1    9.86    5.97   0
   5 -10 -11  240.65    5.22   0
   5  -9 -14  133.39    4.40   0
   5  -6 -20   14.92    2.84   0
   5  -5 -22  124.14    4.19   0
   5  -5  17  215.47    5.15   0
   5  -4 -23  377.49    4.93   0
   5  -4  18   62.54    3.99   0
   5  -3 -24    4.59    2.76   0
   5  -2 -25   22.13    2.98   0
   5  -1 -26   11.38    3.00   0
   5  -1  21  156.38    4.80   0
   5   0 -27  172.42    4.32   0
   5   0  22    7.95    4.02   0
   5   2 -28    2.12    3.39   0
   5   2  23    7.91    3.55   0
   5   4 -29   26.55    3.79   0
   5   4  24   69.68    4.25   0
   5   5 -29  274.87    4.71   0
   5   7  25    8.69    2.90   0
   5   8  25   62.94    3.73   0
   5   9 -30    1.40    4.00   0
   5   9  25    6.24    3.38   0
   5  10  25   99.66    4.33   0
   5  11  25    0.78    3.24   0
   5  13 -29   31.76    4.38   0
   5  14 -29    7.08    4.08   0
   5  14  24   11.14    3.46   0
   6 -12  -7   20.10    4.41   0
   6 -12  -6  203.79    6.45   0
   6 -11 -12   89.75    4.33   0
   6 -10   9   27.61    5.72   0
   6  -9 -18  156.62    4.62   0
   6  -9  12  288.58    6.99   0
   6  -8 -20    6.77    3.46   0
   6  -8  14  188.44    5.77   0
   6  -7 -22    3.06    3.51   0
   6  -7  16  504.69    7.11   0
   6  -6 -23   69.21    3.35   0
   6  -4  20    2.88    3.51   0
   6  -3  21   13.42    3.80   0
   6  -2  22  387.62    5.30   0
   6   0 -29    3.81    2.88   0
   6   1  24   94.97    3.83   0
   6   2 -30   71.08    3.56   0
   6   3  25   12.76    3.22   0
   6   4 -31    3.33    3.04   0
   6   4  25   53.94    4.34   0
   6   6  26  157.08    4.56   0
   6   7 -32   39.93    4.24   0
   6   7  26   40.15    3.84   0
   6   8 -32   14.26    4.18   0
   6   8  26   80.82    4.62   0
   6   9 -32   90.06    5.02   0
   6   9  26   14.36    4.38   0
   6  10 -32   -2.00    4.56   0
   6  10  26   85.08    5.11   0
   6  11 -32   12.32    4.44   0
   6  11  26    6.84    3.54   0
   7 -13  -8  127.03    6.04   0
   7 -13  -7   10.14    4.61   0
   7 -12 -13   24.78    3.72   0
   7 -12   5   89.13    9.22   0
   7 -11 -16  168.05    4.09   0
   7 -11   9  235.00    8.33   0
   7 -10 -19   68.25    3.96   0
   7  -9 -21   49.43    3.89   0
   7  -9  14  121.43    5.67   0
   7  -8 -23   34.30    4.00   0
   7  -8  16   86.41    4.56   0
   7  -7 -24   64.82    3.62   0
   7  -6  19  179.93    5.20   0
   7  -5 -27  156.51    4.52   0
   7  -5  20    5.60    3.72   0
   7  -4 -28   78.86    4.15   0
   7  -4  21   39.69    4.04   0
   7  -3 -29   29.85    3.97   0
   7  -3  22   18.61    3.99   0
   7  -2 -30    7.16    3.68   0
   7  -2  23   92.62    4.63   0
   7   0 -31   17.19    3.07   0
   7   1  25  122.74    4.26   0
   7   2 -32   17.99    3.30   0
   7   3  26   11.46    3.78   0
   7   4 -33   29.20    4.35   0
   7   4  26    6.75    4.20   0
   7   5 -33    4.99    3.35   0
   7   6  27   44.49    4.13   0
   7   7  27   18.03    3.66   0
   8 -14  -7  278.96    7.34   0
   8 -14  -6  176.89    6.88   0
   8 -13 -13   70.26    4.41   0
   8 -12 -17  165.28    4.69   0
   8 -11  11   87.62    6.47   0
   8  -8 -25   66.59    3.53   0
   8  -8  17   54.87    5.02   0
   8  -6 -28   85.07    4.21   0
   8  -6  20   61.70    4.32   0
   8  -5 -29    9.11    3.67   0
   8  -5  21   52.80    4.50   0
   8  -4 -30   18.96    3.69   0
   8  -4  22   99.49    4.91   0
   8  -3 -31   15.29    3.82   0
   8  -3  23    2.30    4.25   0
   8  -2  24   33.00    3.56   0
   8  -1 -32    7.89    3.30   0
   8   0 -33   -2.31    3.78   0
   8   0  25   -1.53    4.18   0
   8   2 -34   10.20    3.97   0
   8   2  26   33.36    4.60   0
   9 -14 -13   80.39    4.90   0
   9 -13 -17    8.50    3.65   0
   9 -12  10   70.64    6.62   0
   9 -11 -22   37.32    3.97   0
   9 -10 -24   21.57    3.98   0
   9  -8 -27   32.64    3.35   0
   9  -8  18    2.99    4.64   0
   9  -5  22   24.36    4.45   0
   9  -4  23   89.90    5.23   0
   9  -2 -33   18.62    3.46   0
   9  -1 -34    4.77    4.04   0
   9  -1  25   48.76    4.95   0
  10 -15 -11  164.09    6.09   0
  10 -14 -16   21.58    3.79   0
  10 -13 -19   96.21    4.80   0
  10 -12 -22    5.28    3.89   0
  10 -11 -24    3.65    4.12   0
  10 -10 -26   -0.10    3.80   0
  10  -9 -27    8.79    3.34   0
  10  -8 -29    1.35    4.07   0
  10  -8  19    7.96    4.27   0
  10  -7 -30   42.49    3.82   0
  10  -7  20   -0.33    5.01   0
  10  -6 -31   14.85    3.50   0
  10  -5 -32   28.34    3.77   0
  11 -16  -6   17.36    6.10   0
  11 -16  -5   45.63    7.10   0
  11 -16  -4   73.22    7.98   0
  11 -15 -15   36.17    5.07   0
  11 -15 -14   75.66    5.10   0
  11 -14 -18   24.15    4.25   0
  11 -13 -21   57.52    4.56   0
  11 -12 -24   19.56    4.31   0
  11 -10 -27   65.89    4.07   0
  11  -9  18    5.19    4.86   0
  12 -16 -12    7.72    5.29   0
  12 -16 -11   66.36    5.63   0
  12 -15 -17   60.67    5.49   0
  12 -14 -20   22.69    4.43   0
   0   1  -6 1451.31   14.13   0
   0   1   5  288.68    7.84   0
   0   2  -8  538.04    8.21   0
   0   2   7   39.74    4.13   0
   0   4 -11   41.72    3.90   0
   0   6 -12   47.91    3.92   0
   0   6  11  843.66    7.63   0
   0   7  11   66.80    3.62   0
   0   8 -13   39.42    4.49   0
   0   9 -13   32.22    4.50   0
   0  10 -13   17.77    4.98   0
   0  11  11   37.98    3.78   0
   0  12  11  420.34    5.70   0
   0  13  10  482.80    6.53   0
   0  14 -11  122.46    7.80   0
   0  14   9   42.32    4.14   0
   0  15 -10  222.97   10.31   0
   0  15   8   13.72    3.67   0
   0  16   6    5.87    3.55   0
   0  17  -2   18.03    6.02   0
   0  17  -1  472.15   10.72   0
   0  17   0    3.47    5.66   0
   0  17   1  475.36    9.59   0
   0  17   2   18.74    5.27   0
   1  -3  -5 4963.47   24.89   0
   1  -2  -9 2028.37   13.04   0
   1  -2   7 2614.92   17.62   0
   1  -1 -11   23.77    2.95   0
   1  -1   9  250.96    6.09   0
   1   1 -14  146.18    4.49   0
   1   1  12   53.49    3.59   0
   1   2 -15  273.63    4.92   0
   1   2  13   24.37    2.95   0
   1   3 -16  185.86    4.45   0
   1   3  14  537.68    6.15   0
   1   5 -17  281.04    5.09   0
   1   5  15  198.34    4.39   0
   1   7 -18    0.22    3.41   0
   1   7  16  112.67    3.66   0
   1   8 -18  130.38    4.45   0
   1   8  16   47.02    3.24   0
   1   9 -18   11.66    3.57   0
   1   9  16   77.01    3.59   0
   1  10 -18   32.51    3.83   0
   1  10  16   70.35    3.28   0
   1  11 -18   40.51    4.53   0
   1  12  15  933.89    7.90   0
   1  13 -17    2.15    4.11   0
   1  13  15  381.71    5.40   0
   1  14  14   67.67    4.09   0
   1  15 -16  420.53    8.27   0
   1  15  13  261.23    5.20   0
   1  16 -15  122.44    6.44   0
   1  16  12  340.33    5.73   0
   1  17 -14    0.31    5.95   0
   1  17  11   17.33    3.92   0
   1  18  10   16.96    3.90   0
   1  19   8   12.86    3.76   0
   1  20   4  296.26    6.89   0
   1  20   5   31.20    4.87   0
   2  -6  -3 2804.95   21.26   0
   2  -6  -1   19.60    5.62   0
   2  -6   0  131.88    9.59   0
   2  -5  -9   -2.41    3.87   0
   2  -2 -15  147.86    4.02   0
   2  -2  12 1594.24   10.77   0
   2   0 -18  222.33    4.56   0
   2   0  15    2.66    2.77   0
   2   1  16  110.59    3.57   0
   2   3 -20  802.04    6.81   0
   2   3  17  125.01    4.58   0
   2   4  18    2.42    2.77   0
   2   5 -21    2.21    2.82   0
   2   5  18  820.07    7.22   0
   2   8 -22  138.26    4.50   0
   2   8  19   70.20    3.35   0
   2   9 -22  337.94    5.66   0
   2   9  19   29.11    2.96   0
   2  10 -22  131.49    4.57   0
   2  10  19  107.58    3.59   0
   2  12  18   19.77    3.75   0
   2  13 -21    1.29    3.79   0
   2  13  18  119.79    3.75   0
   2  15 -20   62.14    5.05   0
   2  15  17   41.30    3.41   0
   2  16  16    2.68    3.67   0
   2  17  15  198.55    4.93   0
   2  18  14   27.02    4.09   0
   2  19  13   75.00    4.53   0
   2  20  11   42.16    4.12   0
   2  21   9   15.14    4.77   0
   2  22   7   12.87    3.98   0
   2  23  -4    0.63    6.27   0
   2  23   1   12.53    5.55   0
   2  23   2    3.50    4.84   0
   3  -8  -3   65.68    5.56   0
   3  -8  -2  633.47   11.55   0
   3  -8  -1  688.11   13.88   0
   3  -8   0  318.30   12.72   0
   3  -7 -10   47.02    3.74   0
   3  -7   5  153.46    7.92   0
   3  -6 -13 1267.24    8.98   0
   3  -5 -15 1559.58    9.57   0
   3  -5  11 1708.72   12.41   0
   3  -4 -17 1425.23    9.28   0
   3  -3 -18   33.94    3.12   0
   3   2 -23  174.10    3.90   0
   3   2  19  187.26    4.69   0
   3   4 -24    5.68    2.94   0
   3   4  20   54.27    3.91   0
   3   6 -25  307.50    5.44   0
   3   6  21   53.03    3.27   0
   3   7 -25  231.02    4.96   0
   3   7  21  132.01    3.77   0
   3   8 -25  174.78    4.44   0
   3   8  21   94.64    4.18   0
   3   9 -25  114.78    4.50   0
   3   9  21   49.91    3.93   0
   3  10 -25  158.94    4.69   0
   3  10  21  170.59    4.18   0
   3  11 -25   58.97    4.13   0
   3  11  21   40.67    3.18   0
   3  13  20   25.13    3.77   0
   3  14 -24   72.91    4.41   0
   3  14  20  217.87    4.69   0
   3  16 -23   27.68    4.83   0
   3  16  19    3.07    3.21   0
   3  17  18  131.70    5.11   0
   3  18  17   58.97    4.33   0
   3  19  16   15.90    4.17   0
   3  20  15   11.14    4.10   0
   3  22  12   63.65    4.95   0
   3  23  10   19.03    4.82   0
   3  24   7    7.20    4.47   0
   3  25  -5   -0.21    7.13   0
   3  25   1   13.71    6.43   0
   3  25   2    0.31    5.38   0
   4  -9  -9    3.19    3.61   0
   4  -8 -13  250.73    5.01   0
   4  -7  10    1.24    4.22   0
   4  -5 -19  157.54    4.08   0
   4  -5  14  243.50    5.20   0
   4  -3 -22  197.86    4.42   0
   4  -3  17   41.01    3.76   0
   4  -2 -23   71.73    3.81   0
   4  -2  18  153.10    4.42   0
   4  -1 -24  259.98    4.88   0
   4  -1  19    2.78    2.88   0
   4   0  20  446.18    5.56   0
   4   2 -26  105.58    4.17   0
   4   2  21   19.02    3.70   0
   4   4 -27    3.99    3.56   0
   4   4  22  188.54    4.12   0
   4   5 -27    9.58    2.94   0
   4   7  23   23.91    3.22   0
   4   8 -28   62.35    4.19   0
   4   8  23    1.26    3.07   0
   4   9 -28    7.64    3.72   0
   4   9  23  120.54    4.10   0
   4  10 -28  100.51    4.61   0
   4  10  23   38.37    3.35   0
   4  11  23  180.42    4.27   0
   4  13  22   83.84    4.84   0
   4  14 -27   53.86    4.44   0
   4  14  22    0.23    3.29   0
   4  15  21   10.12    4.16   0
   4  16 -26    3.44    4.11   0
   4  16  21   34.68    3.38   0
   4  17  20    4.36    4.23   0
   4  18  19    2.87    4.08   0
   4  19 -24   11.91    5.29   0
   4  21  16   15.92    4.44   0
   5 -11  -6  210.32    6.48   0
   5 -11  -5  101.20    5.18   0
   5 -11   0   37.62    7.69   0
   5 -10 -12  439.07    6.16   0
   5  -9 -15  169.94    4.46   0
   5  -8 -17   91.24    3.57   0
   5  -8  11  383.80    7.30   0
   5  -7 -19  104.07    3.39   0
   5  -7  13  206.74    5.46   0
   5  -6 -21   36.97    2.95   0
   5  -6  15  151.10    4.79   0
   5  -4 -24   13.86    3.60   0
   5  -3 -25  343.78    5.32   0
   5  -3  19  169.81    4.21   0
   5  -2 -26   14.81    3.50   0
   5  -2  20    9.40    3.16   0
   5   1 -28    5.28    2.94   0
   5   1  22   25.66    3.94   0
   5   3 -29  363.89    4.97   0
   5   3  23  225.74    4.87   0
   5   5 -30   15.75    4.03   0
   5   5  24   11.59    3.17   0
   5   6 -30    3.35    3.86   0
   5   6  24   21.02    3.36   0
   5   7 -30    2.83    2.94   0
   5   7  24   22.82    3.98   0
   5   8 -30    6.75    3.16   0
   5   8  24   17.85    3.81   0
   5   9  24   11.58    3.80   0
   5  10 -30   20.10    3.54   0
   5  10  24    5.58    4.03   0
   5  11 -30   11.13    4.01   0
   5  11  24   37.83    4.56   0
   5  12 -30   59.82    4.66   0
   5  12  24   27.69    3.60   0
   5  13  24   13.56    3.49   0
   5  14  23    7.11    4.30   0
   5  15 -29    3.89    4.42   0
   5  15  23   31.18    3.88   0
   6 -12  -8   18.72    4.21   0
   6 -11 -13  173.37    4.89   0
   6 -10 -16   74.80    3.47   0
   6  -9 -19   13.61    3.60   0
   6  -8 -21    3.01    3.49   0
   6  -6 -24   12.91    3.57   0
   6  -6  17    6.05    3.99   0
   6  -5 -25   25.46    2.92   0
   6  -5  18    5.63    3.78   0
   6  -4 -26  282.84    4.68   0
   6  -3 -27   19.52    2.92   0
   6  -2 -28   -1.43    2.94   0
   6  -2  21    3.68    3.79   0
   6  -1 -29    4.34    2.86   0
   6  -1  22    3.59    3.77   0
   6   0  23    4.08    3.15   0
   6   1 -30   53.07    3.58   0
   6   2 -31   19.42    4.03   0
   6   2  24   97.58    3.90   0
   6   3 -31   15.69    3.22   0
   6   5 -32  103.56    4.60   0
   6   5  25    8.14    3.19   0
   6   6 -32    2.70    3.31   0
   6   6  25   32.69    4.02   0
   6  11  25    3.56    4.31   0
   6  12  25   14.76    4.49   0
   7 -13  -9  226.22    6.20   0
   7 -12 -14  365.83    5.98   0
   7 -11 -17   11.00    3.57   0
   7 -10 -20    1.45    3.30   0
   7  -9 -22    6.20    3.72   0
   7  -7 -25   55.82    3.89   0
   7  -7  17  360.13    6.57   0
   7  -6 -26    7.90    2.81   0
   7  -1 -31  176.08    4.10   0
   7  -1  23   53.30    4.13   0
   7   0 -32    1.14    3.80   0
   7   0  24   -0.93    3.23   0
   7   1 -32   13.80    3.23   0
   7   2 -33   58.06    4.32   0
   7   2  25   94.03    4.08   0
   7   3 -33   -1.41    3.22   0
   7   3  25  127.18    5.07   0
   7   5 -34   15.77    4.18   0
   7   5  26    2.36    3.34   0
   7   6 -34    1.05    3.29   0
   7   6  26   17.30    4.32   0
   7   7 -34   18.11    3.79   0
   7   7  26    3.39    4.00   0
   8 -14  -9   68.15    5.36   0
   8 -14  -8    2.59    4.36   0
   8 -13 -14   38.15    4.02   0
   8 -12 -18  126.26    4.51   0
   8 -12   8  167.62    8.08   0
   8 -11 -20  108.64    3.71   0
   8 -10 -22   57.14    3.26   0
   8 -10  13   72.19    5.92   0
   8  -9 -24  143.62    3.92   0
   8  -9  15   39.59    4.81   0
   8  -8 -26   61.17    4.15   0
   8  -7 -27    4.35    3.01   0
   8  -7  18  143.90    5.44   0
   8  -2 -32   50.28    3.70   0
   8  -2  23    3.60    3.94   0
   8  -1 -33   11.90    3.89   0
   8  -1  24   86.62    4.99   0
   8   1 -34  120.89    4.00   0
   8   1  25    2.56    3.96   0
   8   3  26   45.42    4.89   0
   9 -15  -5    4.95    6.07   0
   9 -14 -14   41.40    4.50   0
   9 -13 -18   41.87    4.44   0
   9 -12 -20   48.60    3.56   0
   9 -11 -23   49.02    3.96   0
   9  -9 -26   10.76    3.27   0
   9  -9  16   11.59    4.93   0
   9  -8 -28   14.57    4.09   0
   9  -7 -29   92.59    3.88   0
   9  -7  19   35.44    4.36   0
   9  -6 -30    9.03    3.44   0
   9  -6  20   34.41    4.84   0
   9  -5 -31   75.09    3.93   0
   9  -4 -32    2.52    3.14   0
   9  -3 -33   62.23    3.57   0
   9  -3  23   19.88    4.48   0
   9  -2 -34    1.29    4.02   0
   9  -2  24    2.62    4.42   0
   9   0  25   31.67    4.67   0
  10 -15 -12   59.69    5.20   0
  10 -14 -17   98.12    4.77   0
  10 -13 -20   26.09    3.97   0
  10 -12 -23   57.71    4.44   0
  10 -12  11   58.13    6.54   0
  10 -11 -25   12.48    4.39   0
  10  -9 -28    9.73    3.37   0
  10  -9  17    0.24    4.07   0
  10  -7 -31   26.09    4.58   0
  10  -6 -32   31.14    4.55   0
  10  -6  21   10.76    4.40   0
  10  -5  22   91.87    5.49   0
  11 -16  -9   40.88    5.80   0
  11 -16  -8   75.13    6.40   0
  11 -16  -7    0.30    5.48   0
  11 -16  -3   -1.39    7.15   0
  11 -15 -16    2.15    4.91   0
  11 -14 -19   35.01    4.47   0
  11 -13 -22   67.44    4.70   0
  11 -12  12   18.61    5.92   0
  11 -11 -26   13.41    3.77   0
  11 -11  14   17.57    5.87   0
  11 -10 -28   27.48    4.50   0
  11 -10  16    8.53    5.21   0
  12 -16 -13    1.97    5.04   0
  12 -15 -18   14.26    4.55   0
  12 -14 -21    3.02    4.29   0
   0   1  -7   34.73    4.36   0
   0   2  -9  236.54    6.19   0
   0   3 -10 1751.50   12.98   0
   0   3   8  620.70    7.67   0
   0   4   9   72.43    4.22   0
   0   5 -12  191.55    5.15   0
   0   5  10  581.78    6.88   0
   0   6  10 1571.34   10.66   0
   0   7 -13  782.94    8.73   0
   0   8  11   14.08    2.69   0
   0   9  11  274.41    4.78   0
   0  10  11  471.44    5.89   0
   0  11 -13  901.41   10.74   0
   0  11  10  700.21    7.26   0
   0  12  10  253.11    5.32   0
   0  13 -12  260.60    8.14   0
   0  13   9  510.01    6.80   0
   0  14   8  656.63    7.59   0
   0  15   7   20.82    3.73   0
   0  16   4  140.87    5.48   0
   0  16   5   12.41    3.65   0
   1  -3  -6  802.67    9.76   0
   1  -1 -12   12.51    4.04   0
   1   0 -13  399.96    5.78   0
   1   0  10    2.72    3.67   0
   1   3  13 2621.63   12.71   0
   1   4 -17  506.94    6.17   0
   1   4  14   -2.46    2.89   0
   1   6 -18    9.26    3.44   0
   1   6  15  882.07    7.34   0
   1   7  15  199.72    4.19   0
   1   8  15 1157.13    8.44   0
   1   9  15   63.67    3.78   0
   1  10  15  963.30    7.60   0
   1  11  15   83.65    3.54   0
   1  12 -18   46.83    4.55   0
   1  13  14  333.75    5.69   0
   1  14 -17   57.96    4.71   0
   1  14  13  104.28    4.34   0
   1  17  10  276.18    5.71   0
   1  18 -13   16.30    7.01   0
   1  18   9   12.20    3.83   0
   1  19   7    6.22    3.74   0
   1  20   3   14.08    4.87   0
   2  -6  -4  627.76    9.74   0
   2  -5   5   31.57    5.10   0
   2  -4 -12  688.09    7.22   0
   2  -4   8  709.09    9.37   0
   2  -3 -14    1.13    2.65   0
   2  -3  10 3255.74   16.72   0
   2  -2 -16  402.90    5.65   0
   2  -1 -17   64.47    3.48   0
   2  -1  13  368.62    6.03   0
   2   0  14    2.09    3.16   0
   2   1 -19  101.12    3.59   0
   2   1  15   49.99    3.89   0
   2   2 -20   32.83    3.13   0
   2   2  16 1189.01    8.31   0
   2   3 -21  188.02    4.69   0
   2   4 -21    0.11    2.77   0
   2   4  17   17.40    3.60   0
   2   6 -22  335.77    5.48   0
   2   6  18   25.35    2.94   0
   2   7 -22  465.55    5.78   0
   2   7  18  953.86    7.39   0
   2   8  18   27.44    3.66   0
   2   9  18  328.65    5.33   0
   2  10  18   69.64    3.82   0
   2  11 -22  162.25    4.98   0
   2  11  18  166.14    4.00   0
   2  12 -22  246.48    5.68   0
   2  13  17  381.31    5.94   0
   2  14 -21  212.44    5.64   0
   2  14  17   32.05    3.25   0
   2  15  16   54.19    4.33   0
   2  16 -20   54.52    5.13   0
   2  16  15  147.05    4.48   0
   2  17 -19   99.59    5.78   0
   2  18 -18    4.05    5.01   0
   2  18  13  185.63    5.01   0
   2  19 -17   23.29    6.07   0
   2  19  12    9.92    3.85   0
   2  20  10   12.92    4.55   0
   2  21 -14    1.91    8.97   0
   2  21   8    4.25    4.53   0
   2  22   5  274.05    6.79   0
   2  22   6   13.09    4.10   0
   2  23  -3   47.02    6.68   0
   2  23  -2    0.99    5.84   0
   2  23  -1  177.56    8.04   0
   2  23   0    0.02    5.36   0
   3  -8  -5 2289.06   16.22   0
   3  -8  -4  240.88    6.91   0
   3  -6   8  169.72    6.13   0
   3  -5 -16   41.08    4.27   0
   3  -3 -19 1373.98    8.71   0
   3  -3  14  164.71    4.21   0
   3  -2 -20    1.36    2.83   0
   3  -2  15  210.70    4.70   0
   3  -1 -21  106.86    3.62   0
   3  -1  16   69.31    3.92   0
   3   0 -22   18.23    3.26   0
   3   0  17  565.39    6.29   0
   3   1 -23  595.34    6.29   0
   3   1  18   10.17    2.69   0
   3   3 -24    1.75    2.99   0
   3   3  19  214.37    4.67   0
   3   5 -25  107.53    4.23   0
   3   5  20    6.98    2.82   0
   3   6  20  163.82    4.47   0
   3  11  20    9.33    3.54   0
   3  12 -25   70.07    4.29   0
   3  12  20   49.45    3.21   0
   3  13 -25   12.17    3.67   0
   3  14  19   18.94    3.89   0
   3  15 -24   21.20    4.25   0
   3  15  19  113.14    3.98   0
   3  16  18   12.98    3.96   0
   3  17 -23   10.91    5.08   0
   3  17  17   11.22    3.99   0
   3  18 -22    5.55    5.02   0
   3  18  16  121.77    4.97   0
   3  19 -21   26.88    5.73   0
   3  19  15   23.66    4.08   0
   3  20 -20  143.74    7.64   0
   3  20  14   12.07    4.17   0
   3  21  13    9.03    3.34   0
   3  22 -17    0.80    6.98   0
   3  22  11    6.42    4.14   0
   3  23   9    4.51    4.27   0
   3  24   6   54.01    4.99   0
   3  25  -4   23.03    6.67   0
   3  25  -3    1.61    6.18   0
   3  25  -2    7.17    6.25   0
   3  25  -1   16.32    6.12   0
   3  25   0  196.06    8.08   0
   4  -9 -10  666.94    7.68   0
   4  -8 -14    4.44    3.20   0
   4  -8   7  106.12    5.96   0
   4  -7 -16    2.65    2.70   0
   4  -6 -18    4.02    2.84   0
   4  -6  12  264.23    5.93   0
   4  -5 -20    3.34    3.50   0
   4  -4 -21   86.70    3.57   0
   4  -4  15  218.85    5.06   0
   4   0 -25   -0.81    2.72   0
   4   0  19    7.62    3.60   0
   4   1 -26  313.42    4.65   0
   4   1  20   43.04    3.25   0
   4   3 -27    8.83    3.07   0
   4   3  21   26.47    3.11   0
   4   5 -28  116.76    4.51   0
   4   5  22  306.73    4.76   0
   4   6 -28   96.25    3.62   0
   4   6  22  195.32    4.20   0
   4   7 -28   85.90    3.64   0
   4   7  22  205.76    4.80   0
   4   8  22   19.99    3.85   0
   4   9  22  154.15    4.64   0
   4  10  22   15.67    3.80   0
   4  11 -28   22.67    3.40   0
   4  11  22  104.26    3.85   0
   4  12 -28  118.66    4.77   0
   4  12  22    5.82    3.30   0
   4  13 -28   53.34    5.11   0
   4  14  21  118.43    4.68   0
   4  15 -27    1.64    4.03   0
   4  16  20   32.98    4.13   0
   4  17 -26   31.60    5.28   0
   4  18 -25   10.91    5.18   0
   4  19  18    9.46    3.62   0
   4  20  17   60.55    4.24   0
   4  22  14    2.61    4.46   0
   5 -11  -7  406.74    7.34   0
   5 -10 -13  189.30    4.70   0
   5  -9 -16   91.58    4.00   0
   5  -9   8 1029.24   13.21   0
   5  -8 -18   57.41    3.25   0
   5  -7 -20   12.35    2.86   0
   5  -6 -22   77.29    3.88   0
   5  -5 -23    1.22    2.87   0
   5  -5  16   67.03    4.12   0
   5  -4  17  195.98    4.92   0
   5  -1 -27   33.14    3.02   0
   5  -1  20   25.99    3.79   0
   5   0 -28    1.67    2.78   0
   5   0  21  782.11    7.18   0
   5   2 -29   75.05    3.34   0
   5   2  22   11.65    3.61   0
   5   4 -30    9.38    3.85   0
   5   4  23    2.66    2.85   0
   5   5  23  347.54    5.68   0
   5   7 -31   28.67    4.36   0
   5   8 -31   48.88    4.54   0
   5   9 -31   13.62    4.07   0
   5  10 -31   79.58    4.54   0
   5  12  23    3.54    3.95   0
   5  13 -30   55.46    4.82   0
   5  13  23  112.14    4.38   0
   5  14 -30   36.04    4.74   0
   5  15  22    8.46    4.27   0
   5  16  22   50.42    3.74   0
   5  17  21    3.96    4.39   0
   5  18  20    5.76    4.34   0
   6 -12  -9    7.26    3.44   0
   6 -11 -14  228.34    5.10   0
   6 -11   5  434.41   13.58   0
   6 -10 -17    8.68    3.60   0
   6  -9  11    7.67    4.81   0
   6  -8  13   17.67    4.46   0
   6  -7 -23    0.73    2.72   0
   6  -7  15   85.54    4.40   0
   6  -5 -26   56.18    3.83   0
   6  -4 -27    7.86    2.82   0
   6  -4  19   40.09    4.16   0
   6  -3 -28  216.68    4.35   0
   6  -3  20  276.78    4.77   0
   6  -2 -29   -2.71    3.74   0
   6   0 -30   30.28    3.13   0
   6   0  22  316.48    5.73   0
   6   1 -31    8.98    3.61   0
   6   1  23    0.79    2.94   0
   6   3 -32  172.71    5.10   0
   6   3  24  116.75    4.08   0
   6   4 -32   22.96    3.35   0
   6   4  24   46.89    4.35   0
   6   6 -33    1.53    4.07   0
   6   7 -33   14.75    4.12   0
   6   7  25    2.92    3.25   0
   6   8 -33   24.50    4.37   0
   6   8  25   61.37    3.96   0
   6   9 -33    0.73    4.17   0
   6   9  25    3.48    3.42   0
   6  10  25   21.86    3.45   0
   6  13  24   14.46    4.22   0
   7 -13 -10   12.16    4.17   0
   7 -12 -15    4.55    3.40   0
   7 -11 -18    2.45    3.48   0
   7 -10  11  314.01    7.94   0
   7  -9  13  587.91    8.73   0
   7  -8 -24   30.94    3.13   0
   7  -8  15  475.86    7.43   0
   7  -7 -26   18.99    3.68   0
   7  -6 -27   20.71    3.05   0
   7  -6  18   12.38    3.77   0
   7  -5 -28   28.63    3.13   0
   7  -5  19   44.91    4.09   0
   7  -4 -29   76.51    3.52   0
   7  -4  20   10.61    3.81   0
   7  -3 -30   -0.53    2.95   0
   7  -3  21  276.39    5.74   0
   7  -2 -31    1.41    2.98   0
   7  -2  22   13.63    3.25   0
   7  -1 -32   21.62    3.90   0
   7   0  23   49.77    4.01   0
   7   1 -33    4.23    3.78   0
   7   1  24   11.45    3.27   0
   7   3 -34    7.94    4.17   0
   7   4 -34    8.35    3.28   0
   7   4  25   34.37    4.47   0
   7   8  26   43.51    3.98   0
   7   9  26    4.03    3.44   0
   8 -14 -10   95.99    5.07   0
   8 -13 -15  181.44    5.24   0
   8 -11 -21    5.78    3.56   0
   8 -10 -23    0.67    2.89   0
   8  -9 -25    4.92    3.76   0
   8  -7 -28   94.26    4.32   0
   8  -6 -29   31.91    3.38   0
   8  -6  19   19.59    3.99   0
   8  -5 -30   96.51    3.78   0
   8  -5  20   18.41    4.04   0
   8  -4 -31   10.00    3.25   0
   8  -4  21    0.73    4.12   0
   8  -3 -32  106.77    3.91   0
   8  -3  22  114.37    4.89   0
   8  -2 -33    2.08    3.81   0
   8   0 -34    2.64    3.34   0
   8   0  24   27.43    4.36   0
   8   1 -35    7.92    4.00   0
   8   2  25   -5.03    4.41   0
   8   4  26   47.31    3.88   0
   8   5  26   36.24    4.76   0
   9 -15  -8  216.94    7.24   0
   9 -15  -7   15.09    5.20   0
   9 -15  -6   29.97    5.51   0
   9 -15  -4   49.55    6.30   0
   9 -15  -3   21.69    6.79   0
   9 -14 -15    1.84    4.15   0
   9 -12 -21   25.03    3.95   0
   9 -11  12   37.58    5.67   0
   9 -10 -25   47.83    3.67   0
   9 -10  14   21.27    4.79   0
   9  -9 -27   50.73    4.15   0
   9  -7 -30   32.40    4.35   0
   9  -6 -31   81.60    4.52   0
   9  -5 -32    2.03    3.21   0
   9  -5  21   39.12    4.44   0
   9  -4 -33   16.64    4.26   0
   9  -4  22   17.84    3.52   0
   9  -1  24    1.87    4.29   0
   9   1  25   56.40    4.94   0
  10 -15 -14   84.35    5.65   0
  10 -15 -13    7.74    4.29   0
  10 -14 -18    0.19    4.04   0
  10 -13 -21   26.42    4.02   0
  10 -13   8   48.83    7.15   0
  10 -11  13    3.86    4.87   0
  10 -10 -27   44.58    3.70   0
  10 -10  15    7.17    5.10   0
  10  -9 -29   46.00    4.49   0
  10  -8 -30   15.46    3.57   0
  10  -8  18   20.98    4.69   0
  10  -7  19   10.99    4.96   0
  10  -3  23    7.55    4.72   0
  11 -16 -11    3.04    5.42   0
  11 -16 -10   14.34    5.13   0
  11 -16  -2   36.20    9.91   0
  11 -15 -17   27.70    4.92   0
  11 -14 -20   20.90    4.21   0
  11 -13 -23   20.56    4.45   0
  11 -12 -25   -1.97    3.38   0
  11 -11 -27    1.10    3.44   0
  11  -9  17    2.01    5.21   0
  12 -16 -14   10.64    5.23   0
  12 -15 -19    3.45    4.35   0
  12 -14   7   28.69    8.07   0
  12 -13  10    7.41    6.41   0
   0   0  -3   13.30    5.71   0
   0   1   4 3583.13   24.90   0
   0   2   6  703.36    9.53   0
   0   3 -11   11.55    4.01   0
   0   4 -12  552.46    7.51   0
   0   5   9 1260.83   10.22   0
   0   6 -13  221.83    5.25   0
   0   7  10  788.60    7.85   0
   0   8 -14  648.80    8.43   0
   0   8  10  202.67    4.77   0
   0   9 -14   72.95    4.75   0
   0   9  10 1253.14    9.40   0
   0  10  10  125.19    4.34   0
   0  12 -13  163.82    6.77   0
   0  12   9  275.26    5.65   0
   0  13   8  691.74    7.70   0
   0  14   7  108.47    4.47   0
   0  15   6  231.32    5.50   0
   0  16   3  285.46    6.82   0
   1  -3  -7   -0.04    2.86   0
   1  -2 -10   69.75    3.62   0
   1  -2   6    3.53    3.80   0
   1  -1   8  319.63    7.02   0
   1   0 -14   12.56    3.45   0
   1   1 -15  358.98    5.15   0
   1   1  11 1644.23   10.83   0
   1   2 -16   13.01    2.67   0
   1   2  12    0.44    2.93   0
   1   3 -17  338.27    5.20   0
   1   5 -18    4.64    2.72   0
   1   5  14  996.15    7.81   0
   1   6  14   -1.95    3.51   0
   1   7 -19  824.82    7.80   0
   1   8 -19  286.95    5.61   0
   1   9 -19  458.31    6.58   0
   1  10 -19   72.29    4.13   0
   1  11  14  424.87    5.84   0
   1  12  14    2.92    3.01   0
   1  13 -18   67.96    5.02   0
   1  13  13  219.93    5.11   0
   1  15  12   63.83    4.04   0
   1  16  11  174.28    4.87   0
   1  17   9  149.63    5.24   0
   1  18   8  466.45    6.98   0
   1  19   5    6.10    4.48   0
   1  19   6  257.53    5.84   0
   1  20  -5    5.19    7.25   0
   1  20   1   56.51    5.63   0
   1  20   2   66.76    5.32   0
   2  -6  -6 2060.05   14.86   0
   2  -6  -5  181.81    5.74   0
   2  -5 -10  332.54    5.61   0
   2  -4 -13 1405.83    9.72   0
   2  -3 -15    7.05    2.89   0
   2  -1 -18  192.71    4.56   0
   2   0 -19    4.88    2.75   0
   2   1 -20  357.76    5.53   0
   2   2 -21    2.36    3.56   0
   2   3  16   69.97    3.34   0
   2   4 -22  151.42    4.51   0
   2   5 -22  246.68    4.61   0
   2   5  17  352.50    4.96   0
   2   6  17    6.26    3.37   0
   2   7 -23  124.75    4.37   0
   2   8 -23   -2.73    3.52   0
   2   9 -23  166.91    4.74   0
   2  10 -23    9.23    3.85   0
   2  11  17   99.63    4.07   0
   2  12  17    4.17    3.10   0
   2  13 -22   36.22    4.02   0
   2  14  16  178.98    4.90   0
   2  15 -21    2.07    4.45   0
   2  15  15  121.43    4.43   0
   2  17  14   11.43    3.06   0
   2  19  11  259.98    5.56   0
   2  20 -16    2.04    6.90   0
   2  20   9  167.24    5.65   0
   2  21   7  130.04    5.78   0
   2  22   4   17.44    5.06   0
   3  -8  -7  973.71   10.07   0
   3  -8  -6 1550.09   12.74   0
   3  -7 -11  985.17    8.22   0
   3  -6 -14   -1.96    2.45   0
   3  -5  10  979.45    9.93   0
   3  -4 -18   21.02    3.02   0
   3  -4  12  210.32    5.21   0
   3  -3 -20   39.15    4.06   0
   3  -2 -21  363.95    5.30   0
   3  -1 -22   49.36    3.89   0
   3   0 -23  575.66    6.12   0
   3   2 -24  230.20    4.37   0
   3   2  18   65.96    3.32   0
   3   3 -25  648.64    6.72   0
   3   4 -25  271.19    4.59   0
   3   4  19  136.05    3.77   0
   3   5  19  223.97    4.70   0
   3   6 -26    9.44    3.91   0
   3   7 -26  186.59    4.74   0
   3   7  20    1.87    2.88   0
   3   8 -26    3.05    2.84   0
   3   8  20    1.92    2.94   0
   3   9 -26  268.35    5.28   0
   3   9  20   48.05    3.39   0
   3  10 -26   11.10    3.69   0
   3  10  20  114.52    3.66   0
   3  11 -26  151.69    4.79   0
   3  12 -26    3.89    4.13   0
   3  12  19  144.45    4.53   0
   3  13  19  116.24    3.83   0
   3  14 -25    2.18    3.97   0
   3  15  18  210.96    4.60   0
   3  16 -24  171.39    6.42   0
   3  16  17  166.18    4.71   0
   3  20  13   -2.51    3.85   0
   3  21 -19    2.90    6.60   0
   3  21  12   14.41    4.26   0
   3  22  10   87.98    4.84   0
   3  23   8   33.79    4.64   0
   3  24   4   29.76    5.39   0
   3  24   5   -2.26    4.35   0
   4  -9 -11  170.74    4.71   0
   4  -7 -17   -2.92    3.15   0
   4  -6 -19  361.75    5.29   0
   4  -5  13   48.26    4.65   0
   4  -4 -22    7.16    2.88   0
   4  -3 -23   78.17    3.37   0
   4  -3  16  291.68    5.29   0
   4  -2 -24    4.93    2.86   0
   4  -2  17   20.30    3.53   0
   4  -1 -25    3.25    2.96   0
   4  -1  18  302.58    4.89   0
   4   0 -26  160.49    4.50   0
   4   2 -27    7.61    2.83   0
   4   2  20  383.61    5.07   0
   4   3 -28  189.14    4.70   0
   4   4 -28   90.63    3.65   0
   4   4  21   80.58    3.49   0
   4   5  21   14.36    3.72   0
   4   7 -29   47.51    4.14   0
   4   8 -29    5.21    3.56   0
   4   9 -29   60.53    4.17   0
   4  10 -29    8.16    3.93   0
   4  11 -29  140.12    5.07   0
   4  12  21  180.07    5.01   0
   4  13  21   14.19    3.45   0
   4  14 -28   24.74    4.27   0
   4  15  20   30.33    3.63   0
   4  16 -27   35.84    5.30   0
   4  16  19   33.55    4.21   0
   4  17  19  208.78    4.85   0
   4  18  18    7.09    3.46   0
   4  19  17   -0.08    4.29   0
   4  20  16   -5.86    4.37   0
   4  21  15   61.62    4.42   0
   4  22  13  162.61    5.26   0
   5 -11  -9   25.94    4.38   0
   5 -11  -8   17.92    3.69   0
   5  -9 -17  880.46    7.54   0
   5  -8 -19  449.58    5.72   0
   5  -7 -21  277.36    4.89   0
   5  -6  14  138.65    4.82   0
   5  -5 -24    5.41    3.41   0
   5  -4 -25   14.38    2.95   0
   5  -3 -26    0.39    2.88   0
   5  -3  18   77.99    3.51   0
   5  -2 -27   87.93    3.42   0
   5  -2  19   99.86    3.63   0
   5  -1 -28    1.75    3.44   0
   5   1 -29  333.36    4.96   0
   5   1  21  162.85    4.14   0
   5   2 -30   20.09    3.68   0
   5   3 -30   43.38    3.48   0
   5   3  22   -1.09    2.80   0
   5   5 -31   33.19    4.15   0
   5   6 -31  171.84    4.24   0
   5   6  23    3.32    3.03   0
   5   7  23  176.40    4.38   0
   5   8  23   11.47    4.00   0
   5   9  23  149.80    4.93   0
   5  10  23   -0.22    3.12   0
   5  11 -31   10.60    3.52   0
   5  11  23  163.46    4.33   0
   5  12 -31    1.08    4.01   0
   5  13 -31    1.06    4.26   0
   5  13  22   88.47    4.60   0
   5  14  22   27.07    3.56   0
   5  16  21   13.60    3.75   0
   5  17  20  117.68    4.91   0
   6 -12 -11  715.75    8.23   0
   6 -12 -10   61.00    4.02   0
   6 -11 -15    5.54    3.56   0
   6 -10 -18  351.98    5.46   0
   6  -9 -20  648.12    6.24   0
   6  -8 -22  216.98    4.47   0
   6  -7 -24  178.23    4.48   0
   6  -6 -25  111.49    3.57   0
   6  -6  16  108.30    4.44   0
   6  -5  17   21.77    4.01   0
   6  -4 -28    4.86    3.56   0
   6  -2  20    9.28    3.58   0
   6  -1 -30   57.20    3.36   0
   6  -1  21   24.73    4.15   0
   6   0 -31    5.74    3.48   0
   6   1  22   -1.01    3.70   0
   6   2 -32   43.12    3.56   0
   6   2  23    7.22    3.16   0
   6   3  23    1.30    3.80   0
   6   4 -33    0.62    3.88   0
   6   5 -33   26.77    3.22   0
   6   5  24   71.67    3.76   0
   6   6  24    8.69    3.07   0
   6   7  24  152.68    4.80   0
   6   8  24    4.61    3.93   0
   6   9  24  123.02    5.02   0
   6  10  24    6.06    3.98   0
   6  11  24   89.55    4.15   0
   6  12  24   -3.42    3.18   0
   6  14  23   33.41    4.74   0
   7 -13 -12  178.05    5.44   0
   7 -13 -11   19.23    3.71   0
   7 -12 -16    0.86    3.48   0
   7 -11 -19   14.35    3.43   0
   7 -11   8   -0.70    5.35   0
   7 -10 -21   34.55    3.16   0
   7  -9 -23  218.44    4.39   0
   7  -8 -25  202.67    4.73   0
   7  -7  16   35.72    4.28   0
   7  -6 -28   14.10    3.74   0
   7  -5 -29    4.41    3.57   0
   7  -4 -30   19.36    3.59   0
   7  -3 -31  158.42    4.79   0
   7  -1  22    6.30    3.72   0
   7   0 -33   45.17    3.49   0
   7   1  23   57.80    4.41   0
   7   2 -34    0.51    3.16   0
   7   2  24    0.55    3.29   0
   7   3  24   13.76    4.03   0
   7   4 -35   -0.61    4.33   0
   7   5  25  109.05    4.28   0
   7   6  25   10.62    3.37   0
   7   7  25   70.02    4.72   0
   7   8  25   39.64    4.45   0
   7   9  25   38.60    4.66   0
   7  10  25    4.22    4.24   0
   8 -14 -11  146.36    5.57   0
   8 -13 -16  233.60    5.30   0
   8 -12 -19   15.15    3.01   0
   8 -11 -22   49.79    4.00   0
   8 -11  10  366.17    8.79   0
   8 -10 -24   35.58    3.94   0
   8  -9 -26  212.14    5.13   0
   8  -9  14  313.77    7.23   0
   8  -8 -27   28.01    3.35   0
   8  -8  16  141.70    5.12   0
   8  -7 -29    3.62    3.68   0
   8  -7  17    7.92    4.24   0
   8  -6 -30   65.59    4.13   0
   8  -5 -31    6.10    3.76   0
   8  -4 -32   62.46    4.33   0
   8  -3 -33   -3.00    3.99   0
   8  -2  22   80.55    4.67   0
   8  -1 -34  103.86    4.24   0
   8  -1  23    8.71    4.00   0
   8   1  24   86.08    4.85   0
   8   3  25    2.66    3.56   0
   8   4  25   17.92    4.44   0
   9 -15 -10    6.21    4.54   0
   9 -15  -9   37.35    5.03   0
   9 -15  -2    1.54    7.38   0
   9 -14 -16   34.46    4.00   0
   9 -13 -19  121.94    4.53   0
   9 -12 -22   10.30    3.70   0
   9 -11 -24    4.89    3.12   0
   9 -10 -26    2.86    3.12   0
   9  -9 -28    6.24    3.64   0
   9  -8 -29   41.23    3.48   0
   9  -8  17  189.72    5.89   0
   9  -7  18   22.51    3.98   0
   9  -6 -32   -3.17    4.06   0
   9  -5 -33   28.64    4.06   0
   9  -3  22    4.72    4.05   0
   9  -2  23   67.69    4.78   0
   9   0  24    2.41    4.16   0
   9   2  25   22.41    4.54   0
  10 -15 -15  147.09    5.85   0
  10 -14 -19   56.75    4.47   0
  10 -13 -22   49.90    4.46   0
  10 -12 -24   51.48    3.44   0
  10 -11 -26  124.16    4.44   0
  10 -10 -28  142.98    5.55   0
  10  -9  16    3.69    4.76   0
  10  -6  20   85.55    5.20   0
  10  -5  21    1.91    4.28   0
  10  -4  22    2.40    4.16   0
  11 -16 -12   88.04    5.80   0
  11 -15 -18   43.94    5.09   0
  11 -14 -21    7.40    4.28   0
  11 -14   6   76.79    8.73   0
  11 -13 -24   16.50    4.31   0
  11 -13   9   24.51    6.43   0
  11 -12 -26   10.50    4.28   0
  11 -10  15    4.73    5.22   0
  11  -8  18    2.64    4.66   0
  11  -7  19  109.70    6.01   0
  12 -16 -16   12.41    5.26   0
  12 -16 -15   54.51    5.28   0
  12 -12  12    3.48    5.25   0
   0   0  -4 2291.37   21.19   0
   0   1  -8   16.05    3.18   0
   0   2 -10 1770.66   12.81   0
   0   3   7   56.29    3.55   0
   0   4   8  529.79    7.16   0
   0   5 -13  268.08    5.55   0
   0   6 -14   78.16    4.61   0
   0   6   9   -0.32    3.61   0
   0   7 -14  218.96    5.43   0
   0   7   9  740.52    7.89   0
   0  10 -14 1350.72   11.62   0
   0  10   9   22.73    3.64   0
   0  11 -14  126.73    5.88   0
   0  11   9  663.22    7.38   0
   0  12   8  662.01    7.62   0
   0  13   7   25.27    4.50   0
   0  14 -12   15.53    5.98   0
   0  14   6   52.23    4.45   0
   0  15   5  212.80    5.38   0
   0  16   2   15.70    4.50   0
   1  -3  -8   40.81    3.27   0
   1  -2 -11 1363.84    9.96   0
   1  -1 -13 2339.97   12.26   0
   1   0 -15  514.36    6.09   0
   1   0   9   19.51    3.84   0
   1   1 -16  241.98    4.90   0
   1   2 -17  706.81    6.86   0
   1   3  12   12.63    4.02   0
   1   4 -18    2.88    2.58   0
   1   4  13   18.31    2.87   0
   1   5 -19  613.00    6.66   0
   1   5  13  268.20    5.11   0
   1   6 -19  154.32    4.56   0
   1   7  14  295.26    4.67   0
   1   8  14  144.96    3.93   0
   1   9  14  468.83    5.68   0
   1  10  14   24.55    3.12   0
   1  11 -19  188.62    5.04   0
   1  12 -19   88.07    4.89   0
   1  12  13  317.74    5.43   0
   1  14 -18  274.65    6.96   0
   1  14  12   13.44    3.72   0
   1  15 -17   11.17    4.36   0
   1  15  11   46.40    3.99   0
   1  16 -16    7.65    4.90   0
   1  16  10   54.19    4.28   0
   1  17 -15   51.60    6.17   0
   1  18   7    3.98    3.75   0
   1  19   4   70.56    4.83   0
   1  20  -4  209.54    9.25   0
   1  20  -3   19.99    6.35   0
   1  20  -2  254.15    8.55   0
   1  20  -1    9.14    5.74   0
   1  20   0  249.02    7.48   0
   2  -6  -7  139.66    5.09   0
   2  -5 -11   70.13    3.47   0
   2  -4 -14 2559.28   12.49   0
   2  -4   7  114.14    5.22   0
   2  -3 -16 1173.46    8.60   0
   2  -3   9   10.21    3.59   0
   2  -2 -17  115.04    3.80   0
   2  -2  11  115.22    3.92   0
   2  -1  12  376.97    5.98   0
   2   0 -20   99.37    4.06   0
   2   0  13    7.03    3.21   0
   2   1  14 2897.98   13.09   0
   2   2  15  260.94    4.58   0
   2   3 -22 1289.35    8.64   0
   2   4  16  963.25    7.40   0
   2   5 -23  164.17    4.75   0
   2   6 -23   24.51    3.13   0
   2   7  17  138.36    3.89   0
   2   8  17   71.46    3.50   0
   2   9  17  542.53    5.88   0
   2  10  17  191.70    4.19   0
   2  11 -23  383.18    6.16   0
   2  12 -23    8.44    3.75   0
   2  12  16  154.98    4.59   0
   2  13  16    0.85    3.08   0
   2  14 -22   70.36    4.52   0
   2  14  15  740.83    7.21   0
   2  16 -21   88.78    5.80   0
   2  16  14    3.78    3.96   0
   2  17 -20   16.01    5.05   0
   2  17  13  106.31    4.50   0
   2  18 -19   17.69    5.30   0
   2  18  12   69.74    4.25   0
   2  19  10  111.25    4.66   0
   2  21   6    8.31    4.93   0
   2  22   3    3.57    4.54   0
   3  -8  -8  236.74    5.56   0
   3  -7 -12   75.67    3.34   0
   3  -6 -15   86.46    3.29   0
   3  -5 -17    6.79    2.66   0
   3  -4 -19   90.14    3.95   0
   3  -3  13   34.43    3.11   0
   3  -2  14    9.51    3.08   0
   3  -1  15 1384.01    9.38   0
   3   0  16    3.59    3.23   0
   3   1 -24   34.98    3.29   0
   3   1  17  105.70    3.63   0
   3   2 -25  299.87    5.15   0
   3   3  18   51.01    3.22   0
   3   4 -26    8.30    3.85   0
   3   5 -26  374.21    5.30   0
   3   6  19   43.01    3.15   0
   3   7  19   82.88    3.99   0
   3   8 -27  180.87    4.83   0
   3   8  19  223.93    4.66   0
   3   9 -27  112.94    4.67   0
   3   9  19  461.81    5.99   0
   3  10  19   29.39    3.71   0
   3  11  19  309.47    4.88   0
   3  13 -26  123.76    4.90   0
   3  13  18   32.35    3.70   0
   3  14  18   18.15    3.18   0
   3  15 -25   10.76    4.23   0
   3  15  17   37.29    4.22   0
   3  17  16   66.27    3.60   0
   3  18 -23   -1.08    5.43   0
   3  18  15   20.42    4.03   0
   3  19 -22  121.33    6.58   0
   3  19  14  223.84    5.20   0
   3  20  12  152.47    5.19   0
   3  21  11   24.31    4.32   0
   3  22   9    8.77    3.90   0
   3  23   7   -1.59    4.23   0
   3  24   3    7.63    5.44   0
   4 -10  -5  304.03    7.31   0
   4 -10  -4  359.71    7.99   0
   4 -10  -3  122.43    6.20   0
   4  -9 -12  313.18    5.49   0
   4  -8 -15   38.67    3.14   0
   4  -7 -18  733.23    6.61   0
   4  -7   9   28.10    4.30   0
   4  -6 -20  364.36    5.30   0
   4  -6  11   20.95    4.51   0
   4  -5 -21   11.14    2.79   0
   4  -4 -23  125.09    4.18   0
   4  -4  14  641.90    7.28   0
   4  -3 -24   28.28    3.66   0
   4  -2 -25    5.69    3.47   0
   4  -1 -26  381.11    5.41   0
   4   0  18  215.73    4.67   0
   4   1 -27   16.61    2.89   0
   4   1  19    4.19    2.80   0
   4   2 -28  268.39    4.94   0
   4   3  20    0.56    2.72   0
   4   4 -29   20.64    3.63   0
   4   4  20  167.47    4.43   0
   4   5 -29   67.80    4.02   0
   4   6 -29    9.68    3.07   0
   4   6  21   94.05    3.68   0
   4   7  21    2.99    2.94   0
   4   8  21  132.96    3.84   0
   4   9  21   -1.00    2.83   0
   4  10  21  121.26    3.92   0
   4  11  21    2.97    3.05   0
   4  12 -29    8.04    4.15   0
   4  13 -29   73.34    4.83   0
   4  13  20   38.09    4.16   0
   4  14  20   37.35    3.51   0
   4  15 -28   -1.59    4.10   0
   4  15  19  286.21    5.65   0
   4  17  18    8.73    4.16   0
   4  18  17  164.52    5.59   0
   4  19  16    5.44    3.84   0
   4  20  15    6.63    4.19   0
   4  21  14    7.74    4.38   0
   4  22  12    5.99    4.20   0
   4  23  11   73.75    5.21   0
   5 -11 -10 1433.36   10.70   0
   5 -10 -14   24.06    3.02   0
   5 -10   4  248.55   11.56   0
   5  -8 -20   56.85    3.73   0
   5  -8  10  257.39    6.37   0
   5  -7 -22  252.93    4.86   0
   5  -7  12   91.50    4.33   0
   5  -6 -23  404.19    4.98   0
   5  -5  15   99.91    4.17   0
   5  -4 -26   36.31    3.88   0
   5  -3 -27   63.04    3.74   0
   5  -2 -28    1.00    3.48   0
   5  -1  19  392.83    5.70   0
   5   0 -29   44.20    3.26   0
   5   0  20    6.89    3.24   0
   5   1 -30    7.08    3.83   0
   5   2  21  580.48    6.19   0
   5   3 -31  113.78    4.43   0
   5   4 -31  200.81    4.56   0
   5   4  22   56.73    3.36   0
   5   5  22   -0.55    3.07   0
   5   6 -32   12.29    4.03   0
   5   6  22   47.66    4.01   0
   5   7 -32   22.34    4.04   0
   5   8 -32    2.76    4.09   0
   5   9 -32   13.86    4.07   0
   5  10 -32    3.77    4.11   0
   5  11 -32   47.68    4.75   0
   5  11  22   61.02    4.31   0
   5  12  22   43.90    3.55   0
   5  14  21   77.42    4.61   0
   5  15  21    4.44    3.40   0
   5  16  20    4.68    4.07   0
   5  18  19    4.02    3.65   0
   5  19  18   -1.56    4.28   0
   6 -12 -12   70.46    4.28   0
   6 -11 -16  136.81    4.50   0
   6 -10 -19   51.86    3.87   0
   6 -10   8  338.84    8.52   0
   6  -9 -21  107.14    3.84   0
   6  -8 -23   80.96    3.55   0
   6  -7 -25  100.05    4.22   0
   6  -7  14   75.53    4.29   0
   6  -6 -26  163.10    3.86   0
   6  -5 -27   42.61    3.08   0
   6  -4  18  783.67    7.50   0
   6  -3 -29   24.82    3.13   0
   6  -3  19    2.88    2.91   0
   6  -2 -30   64.30    3.59   0
   6  -1 -31    4.33    3.78   0
   6   0  21    3.23    3.81   0
   6   1 -32  268.61    4.87   0
   6   2  22  387.45    6.08   0
   6   3 -33    3.86    3.28   0
   6   4  23   14.25    3.04   0
   6   5  23    4.02    3.62   0
   6   6 -34   62.89    4.65   0
   6   7 -34   35.04    4.31   0
   6   8 -34   66.82    4.04   0
   6  12  23    1.57    3.94   0
   6  13  23   14.62    3.40   0
   6  15  22    0.24    4.16   0
   7 -13 -13  312.91    6.21   0
   7 -12 -17   77.42    4.16   0
   7 -11 -20  120.37    4.58   0
   7 -10 -22  162.63    4.18   0
   7  -9 -24   60.43    3.53   0
   7  -8 -26   39.83    3.79   0
   7  -8  14  234.71    6.17   0
   7  -7 -27  156.48    4.09   0
   7  -6  17   17.13    3.94   0
   7  -5  18   15.09    3.97   0
   7  -4  19  367.84    6.15   0
   7  -3  20    0.78    3.54   0
   7  -2 -32   15.58    3.19   0
   7  -2  21   89.37    3.66   0
   7  -1 -33    4.79    3.04   0
   7   0  22    6.46    3.72   0
   7   1 -34    5.91    3.32   0
   7   2  23   86.19    4.45   0
   7   3 -35   80.62    3.93   0
   7   4  24   14.36    3.38   0
   7   5  24   15.31    4.18   0
   7  11  24   48.03    4.68   0
   7  12  24    1.59    4.36   0
   8 -14 -13  127.99    5.16   0
   8 -14 -12   30.35    3.82   0
   8 -13 -17    5.20    3.68   0
   8 -12 -20   23.69    3.13   0
   8 -11 -23   52.89    4.00   0
   8 -10 -25   43.11    4.11   0
   8 -10  12  239.15    6.60   0
   8  -8 -28  109.76    4.02   0
   8  -6  18   19.31    3.84   0
   8  -5  19    5.58    3.68   0
   8  -4  20  207.93    5.52   0
   8  -3  21   23.51    4.05   0
   8  -2 -34    5.71    3.30   0
   8  -1 -35    5.72    4.03   0
   8   0  23   -0.33    3.81   0
   8   2  24   24.65    3.46   0
   8   5  25    3.45    3.58   0
   8   6  25    0.44    4.21   0
   8   7  25    6.90    4.27   0
   8   8  25    1.62    4.08   0
   9 -15 -12  127.06    5.68   0
   9 -15 -11   95.31    5.48   0
   9 -14 -17   43.24    4.03   0
   9 -13 -20   85.54    4.36   0
   9 -13   6   17.68    7.25   0
   9 -12 -23   35.00    4.02   0
   9 -12   9  229.52    8.56   0
   9 -11 -25   44.63    4.28   0
   9 -10 -27   37.43    4.04   0
   9  -9  15   69.02    4.90   0
   9  -8 -30    0.61    3.97   0
   9  -7 -31   38.09    3.85   0
   9  -6  19   38.73    4.20   0
   9  -5  20    3.40    3.83   0
   9  -4  21    1.40    3.17   0
   9  -1  23   57.23    5.00   0
   9   1  24    3.23    4.27   0
   9   3  25   48.31    4.15   0
  10 -15 -16    5.54    4.10   0
  10 -14 -20   41.04    4.39   0
  10 -13 -23   32.45    4.09   0
  10 -12 -25    5.29    4.12   0
  10 -12  10   67.54    6.52   0
  10 -11 -27    1.30    4.05   0
  10 -10 -29    2.82    4.16   0
  10 -10  14   19.23    4.94   0
  10  -9 -30   58.81    4.01   0
  10  -8  17    2.45    4.60   0
  10  -3  22   53.02    5.05   0
  10  -2  23    1.69    3.63   0
  11 -16 -14    4.46    4.99   0
  11 -16 -13   24.00    4.83   0
  11 -15 -19    0.65    3.98   0
  11 -14 -22    3.98    4.27   0
  11 -13 -25   56.09    4.99   0
  11 -12  11   38.30    6.10   0
  11 -11  13   11.44    5.15   0
  11  -9  16   29.13    5.53   0
   0   0  -6  175.44    6.27   0
   0   0  -5    7.66    4.39   0
   0   1  -9    9.17    3.81   0
   0   2 -11    2.25    3.97   0
   0   2   5 1342.61   13.72   0
   0   3 -12 1363.25   10.53   0
   0   4 -13   99.87    4.20   0
   0   5 -14  764.79    7.97   0
   0   5   8  379.11    6.21   0
   0   8 -15   34.73    4.38   0
   0   8   9  580.66    6.71   0
   0   9 -15   17.83    4.15   0
   0   9   9  486.30    6.28   0
   0  11   8   52.46    3.99   0
   0  12 -14 1065.47   11.94   0
   0  13 -13    7.42    5.06   0
   0  14   5  115.23    5.05   0
   0  15 -11  147.40    8.58   0
   0  15   4   28.80    3.73   0
   0  16  -5   17.36    8.48   0
   0  16   0   35.25    5.80   0
   0  16   1  337.52    7.75   0
   1  -3  -9  385.96    6.20   0
   1  -2 -12  149.70    5.05   0
   1  -1 -14  166.40    5.14   0
   1   1  10  637.64    7.29   0
   1   2  11 1589.59   10.50   0
   1   3 -18   68.74    3.43   0
   1   4 -19   49.55    3.70   0
   1   4  12   21.91    3.68   0
   1   6 -20    0.08    3.45   0
   1   6  13  302.74    4.85   0
   1   7 -20  456.24    6.44   0
   1   7  13  629.76    6.62   0
   1   8 -20   20.14    3.91   0
   1   8  13  192.93    4.49   0
   1   9 -20  720.54    7.59   0
   1   9  13  499.83    6.19   0
   1  10 -20   94.66    4.34   0
   1  10  13   21.69    3.43   0
   1  11  13  863.28    7.31   0
   1  12  12  555.93    6.35   0
   1  13 -19  123.22    5.38   0
   1  13  12   23.15    3.05   0
   1  14  11    2.07    3.56   0
   1  15  10  277.44    5.43   0
   1  16   9    2.50    3.62   0
   1  17   8   13.00    3.80   0
   1  18 -14  318.07   10.53   0
   1  18   6    0.49    3.62   0
   1  19   3   34.58    4.64   0
   2  -6  -8 1345.09   11.03   0
   2  -5 -12 1517.35    9.87   0
   2  -5   4 1190.84   18.07   0
   2  -4 -15   -0.03    3.88   0
   2  -2 -18  132.90    3.81   0
   2  -1 -19  100.36    3.52   0
   2   1 -21   43.02    3.14   0
   2   2 -22  360.92    5.33   0
   2   3  15   17.93    3.15   0
   2   4 -23   64.85    3.53   0
   2   5  16  337.92    4.85   0
   2   6 -24  187.77    4.76   0
   2   6  16 1036.96    7.58   0
   2   7 -24  175.38    4.50   0
   2   7  16   34.80    3.70   0
   2   8 -24  467.87    6.05   0
   2   8  16  606.04    6.42   0
   2   9 -24   25.39    3.70   0
   2   9  16   31.06    3.77   0
   2  10 -24  242.66    5.30   0
   2  10  16   26.55    3.60   0
   2  11 -24  111.98    5.19   0
   2  11  16   38.78    3.17   0
   2  13 -23  238.97    5.56   0
   2  13  15  116.41    4.29   0
   2  15 -22   52.33    5.22   0
   2  15  14  495.44    6.60   0
   2  16  13  216.19    5.02   0
   2  17  12   72.03    4.32   0
   2  18  11   43.62    4.06   0
   2  19 -18   40.20    6.27   0
   2  20   8   22.10    4.08   0
   2  21   5   37.68    5.19   0
   2  22   1  198.22    7.38   0
   2  22   2    2.17    4.64   0
   3  -8  -9 1052.68    9.38   0
   3  -7 -13    2.27    2.37   0
   3  -6 -16  499.77    6.00   0
   3  -6   7  227.47    7.08   0
   3  -5 -18   28.39    2.99   0
   3  -4 -20   10.33    3.44   0
   3  -4  11   59.38    3.92   0
   3  -3 -21   12.51    2.78   0
   3  -2 -22   12.88    2.95   0
   3  -1 -23  617.14    5.97   0
   3   0 -24    7.41    2.97   0
   3   1 -25  587.71    6.22   0
   3   1  16   52.05    3.77   0
   3   2  17 1327.70    8.63   0
   3   3 -26   54.19    3.49   0
   3   4  18   80.82    3.49   0
   3   5 -27   62.97    4.09   0
   3   5  18   89.63    4.04   0
   3   6 -27  152.01    4.56   0
   3   7 -27   48.80    3.24   0
   3  10 -27  161.21    4.92   0
   3  11 -27   63.52    4.16   0
   3  11  18  144.34    4.54   0
   3  12 -27  116.13    4.76   0
   3  12  18    5.30    2.90   0
   3  14 -26    2.16    3.89   0
   3  14  17   -3.64    3.77   0
   3  16 -25   14.38    4.97   0
   3  16  16   24.89    3.13   0
   3  17 -24    2.62    4.87   0
   3  17  15   47.31    4.11   0
   3  18  14   65.39    4.33   0
   3  19  13    4.95    3.95   0
   3  20 -21   16.48    5.92   0
   3  21  10  147.98    5.00   0
   3  22 -18    7.34    7.16   0
   3  22   8   54.09    4.51   0
   3  23   6   13.03    4.32   0
   3  24   2   58.59    6.11   0
   4 -10  -8  387.49    7.01   0
   4 -10  -7   60.45    4.69   0
   4 -10  -6   55.85    4.69   0
   4 -10  -2  909.87   13.76   0
   4  -9 -13   36.55    3.58   0
   4  -8 -16  343.13    5.12   0
   4  -7 -19  138.13    4.12   0
   4  -5 -22  301.90    4.55   0
   4  -3  15   15.44    3.51   0
   4  -2  16  450.60    6.13   0
   4  -1  17   43.55    3.00   0
   4   0 -27    2.64    2.99   0
   4   1 -28  239.38    4.73   0
   4   2  19   27.84    2.96   0
   4   3 -29   30.02    3.71   0
   4   5  20   43.66    3.19   0
   4   6 -30  106.81    4.42   0
   4   6  20  149.18    4.48   0
   4   7 -30  131.40    4.62   0
   4   8 -30  100.51    4.36   0
   4   9 -30   67.00    4.18   0
   4  10 -30   90.56    4.64   0
   4  10  20  150.76    4.49   0
   4  11 -30   39.12    4.28   0
   4  11  20    6.71    3.70   0
   4  12  20   66.37    3.46   0
   4  14 -29   22.78    4.34   0
   4  14  19    1.81    3.68   0
   4  16 -28   19.01    5.27   0
   4  16  18   84.92    4.00   0
   4  17 -27    3.69    4.40   0
   4  17  17   13.03    4.15   0
   4  20  14   20.51    4.09   0
   4  21  13    4.93    4.05   0
   4  23  10   10.10    4.61   0
   5 -11 -11  205.73    5.11   0
   5 -10 -15  230.03    4.59   0
   5  -9 -18  146.99    3.92   0
   5  -6 -24    2.90    3.54   0
   5  -6  13  347.27    6.32   0
   5  -5 -25  525.21    5.91   0
   5  -4  16    0.33    2.69   0
   5  -3  17   58.05    3.38   0
   5  -2  18    0.58    2.91   0
   5  -1 -29  345.26    4.95   0
   5   0 -30    4.18    3.53   0
   5   1  20   17.90    3.17   0
   5   2 -31  107.08    3.87   0
   5   3  21  128.75    3.75   0
   5   4 -32   23.29    4.08   0
   5   4  21  537.69    6.06   0
   5   5 -32   53.05    3.50   0
   5   7  22    3.90    3.18   0
   5   8  22  178.59    4.29   0
   5   9  22   19.67    3.27   0
   5  10  22   96.61    3.77   0
   5  13  21   24.29    3.42   0
   5  15  20   35.86    4.22   0
   5  17  19   10.19    3.45   0
   5  18  18   95.90    4.94   0
   5  19  17    0.42    4.29   0
   5  20  16    0.03    4.43   0
   6 -12 -13   31.14    3.69   0
   6 -11 -17   32.98    3.61   0
   6 -10 -20   57.54    3.94   0
   6  -9 -22    3.31    3.55   0
   6  -9  10  334.47    7.69   0
   6  -8 -24   52.42    3.97   0
   6  -8  12   68.49    4.61   0
   6  -6 -27   14.25    3.50   0
   6  -6  15  148.92    4.64   0
   6  -5 -28  164.01    3.97   0
   6  -4 -29    9.96    3.01   0
   6  -3 -30   30.70    3.20   0
   6  -2 -31   14.51    3.59   0
   6  -2  19    9.02    3.51   0
   6  -1  20  490.85    6.37   0
   6   0 -32   18.36    2.97   0
   6   1 -33    1.24    3.77   0
   6   1  21   20.85    4.00   0
   6   2 -33    0.44    3.16   0
   6   3 -34   34.23    4.29   0
   6   3  22   -2.52    3.59   0
   6   4 -34   41.75    3.69   0
   6   5 -34   14.23    3.33   0
   6   6  23    6.13    3.27   0
   6   7  23   30.72    3.27   0
   6   8  23   23.36    3.25   0
   6   9  23    9.33    3.15   0
   6  10  23   12.53    3.33   0
   6  11  23   22.21    3.37   0
   6  13  22   10.34    3.96   0
   6  14  22    6.48    3.30   0
   6  16  21   10.16    3.75   0
   6  17  20   20.21    4.51   0
   7 -13 -14   97.46    4.42   0
   7 -12 -18  225.00    5.14   0
   7 -11 -21  153.50    4.35   0
   7 -10 -23  120.59    4.31   0
   7 -10  10   23.70    5.14   0
   7  -9 -25   36.30    3.81   0
   7  -9  12   76.18    5.06   0
   7  -7 -28   97.81    4.45   0
   7  -7  15   -0.30    4.21   0
   7  -6 -29  104.22    3.93   0
   7  -5 -30    0.77    2.88   0
   7  -4 -31   13.90    3.03   0
   7  -3 -32    0.10    3.06   0
   7  -2 -33   53.89    3.65   0
   7  -1 -34    4.44    3.73   0
   7  -1  21   92.93    4.36   0
   7   0 -34   -0.36    3.15   0
   7   1 -35  105.46    4.97   0
   7   1  22   -1.98    3.73   0
   7   2 -35   -0.31    3.49   0
   7   3  23   52.55    4.21   0
   7   6  24    2.42    3.18   0
   7   7  24   17.68    3.49   0
   7   8  24    9.30    3.42   0
   7   9  24   26.29    3.55   0
   7  10  24   -1.98    3.31   0
   7  13  23    8.80    4.21   0
   8 -14 -14  138.21    4.69   0
   8 -13 -18   14.07    3.70   0
   8 -12 -21   95.53    4.39   0
   8 -12   7   38.17    6.23   0
   8 -11 -24   72.36    4.18   0
   8  -9 -27   37.36    3.41   0
   8  -8 -29   37.55    4.16   0
   8  -8  15  150.21    5.17   0
   8  -7 -30  101.34    3.98   0
   8  -6 -31   28.68    3.51   0
   8  -5 -32   10.87    3.30   0
   8  -4 -33   -2.45    3.04   0
   8  -3 -34  130.35    4.13   0
   8  -2  21    7.62    3.98   0
   8  -1  22  108.83    3.96   0
   8   1  23    1.10    3.39   0
   8   3  24   56.14    3.87   0
   8   4  24   33.72    4.68   0
   9 -15 -13    8.99    4.48   0
   9 -14 -18   80.67    4.38   0
   9 -13 -21   13.46    3.85   0
   9 -12 -24   60.88    4.62   0
   9 -11 -26   61.19    4.42   0
   9 -11  11  218.16    7.33   0
   9 -10 -28   34.62    4.32   0
   9 -10  13   53.01    5.30   0
   9  -9 -29   66.82    4.09   0
   9  -8 -31   36.53    4.25   0
   9  -8  16   58.80    4.68   0
   9  -7 -32    7.36    4.10   0
   9  -6 -33    8.70    3.29   0
   9  -3  21   56.55    4.34   0
   9  -2  22    2.32    3.26   0
   9   0  23   76.98    4.81   0
   9   2  24    4.92    3.53   0
  10 -16 -10   87.61    6.23   0
  10 -16  -9  132.17    6.89   0
  10 -16  -8   70.43    6.06   0
  10 -16  -7   15.42    5.37   0
  10 -16  -6   94.90    7.21   0
  10 -16  -5  341.32   10.83   0
  10 -15 -17    6.09    4.04   0
  10 -14 -21   92.86    4.77   0
  10 -13 -24   21.11    4.21   0
  10 -12 -26   19.14    4.28   0
  10 -11 -28    8.50    4.25   0
  10 -11  12   50.42    5.24   0
  10  -7  18   48.95    4.60   0
  10  -6  19   11.63    4.08   0
  10  -5  20   16.63    4.38   0
  10  -4  21    4.37    3.41   0
  10  -1  23    4.90    4.49   0
  11 -16 -15   16.62    5.12   0
  11 -15 -20   27.49    4.57   0
  11 -14 -23   30.63    4.48   0
  11  -8  17   60.89    5.80   0
  12 -17 -10   27.94    6.06   0
  12 -17  -9   29.43    6.76   0
  12 -17  -8    0.82    6.25   0
  12 -17  -7   75.46    7.93   0
  12 -13   9   45.08    7.20   0
  12 -12  11    4.58    5.98   0
  12 -11  13    4.04    5.62   0
   0   0  -7   89.97    4.85   0
   0   1 -10 2362.53   14.16   0
   0   1   3  222.86    8.22   0
   0   3 -13  270.39    5.43   0
   0   3   6 1030.49   10.71   0
   0   4 -14   17.46    3.21   0
   0   4   7  510.18    7.34   0
   0   6 -15  148.83    4.68   0
   0   6   8 2416.10   13.75   0
   0   7 -15   28.91    3.97   0
   0   7   8  517.44    7.15   0
   0   8   8 1208.14    9.73   0
   0   9   8  210.59    5.14   0
   0  10 -15    2.38    4.05   0
   0  10   8  872.99    8.41   0
   0  11 -15    2.81    4.40   0
   0  12   7  563.43    7.41   0
   0  13   6  305.34    5.96   0
   0  15   3  224.27    6.29   0
   0  16  -2   21.02    6.14   0
   0  16  -1  352.67    9.15   0
   1  -3 -10  357.11    5.75   0
   1  -3   2   41.11    8.03   0
   1  -2 -13  434.89    6.25   0
   1  -2   5 2146.09   18.61   0
   1  -1 -15  361.99    5.60   0
   1   0 -16   31.14    3.10   0
   1   1 -17  842.41    7.16   0
   1   2 -18   12.66    2.72   0
   1   3 -19 1452.65    9.33   0
   1   3  11  861.93    8.17   0
   1   5 -20  338.59    5.38   0
   1   5  12   13.49    3.36   0
   1  11 -20  346.63    5.98   0
   1  11  12   43.36    3.79   0
   1  12 -20   25.96    4.37   0
   1  13  11  210.75    4.78   0
   1  14 -19   97.10    5.52   0
   1  15 -18    2.81    4.91   0
   1  16 -17   97.99    6.02   0
   1  16   8  845.02    8.70   0
   1  17 -16  243.00    8.71   0
   1  17   7   20.40    3.80   0
   1  18   5   31.64    4.34   0
   1  19   2  178.73    5.86   0
   2  -6  -9    2.64    2.94   0
   2  -5 -13   -1.62    2.58   0
   2  -3 -17   30.11    3.37   0
   2  -2 -19   64.32    3.76   0
   2  -2  10  153.09    4.78   0
   2  -1 -20  293.02    4.58   0
   2  -1  11    4.04    3.41   0
   2   0 -21    3.38    2.84   0
   2   0  12 1871.20   11.23   0
   2   1 -22  490.16    6.11   0
   2   1  13  351.79    5.56   0
   2   2  14   31.58    3.02   0
   2   3 -23  134.90    4.00   0
   2   4 -24  436.38    5.89   0
   2   4  15  112.29    3.72   0
   2   5 -24  402.49    5.65   0
   2   5  15   74.81    4.21   0
   2  11  15   57.27    3.68   0
   2  12 -24  174.03    5.08   0
   2  12  15  799.37    6.88   0
   2  14 -23    4.36    3.59   0
   2  14  14   24.21    3.07   0
   2  15  13  349.19    5.81   0
   2  16  12  257.24    5.23   0
   2  17 -21    2.42    5.03   0
   2  17  11  147.10    4.77   0
   2  18  10   26.31    3.76   0
   2  19   9   20.84    3.90   0
   2  20 -17  227.28    9.60   0
   2  20   7   26.00    3.95   0
   2  21 -15  298.95   14.07   0
   2  21   4    2.34    4.72   0
   2  22   0    4.29    5.15   0
   3  -8 -11  184.49    4.82   0
   3  -8 -10  521.31    6.74   0
   3  -7 -14    0.61    2.42   0
   3  -6 -17 1162.55    8.37   0
   3  -5 -19  961.49    7.44   0
   3  -5   9    1.79    3.59   0
   3  -3 -22   48.03    3.74   0
   3  -3  12   43.99    3.92   0
   3  -2 -23  157.77    3.78   0
   3  -2  13  553.74    6.72   0
   3  -1 -24   30.61    3.30   0
   3  -1  14   29.72    3.34   0
   3   0 -25  135.90    4.21   0
   3   0  15    2.65    2.97   0
   3   2 -26    5.00    2.80   0
   3   3 -27  475.89    6.08   0
   3   3  17   81.61    3.42   0
   3   4 -27   63.09    3.62   0
   3   4  17  906.65    7.39   0
   3   6  18  258.32    4.43   0
   3   7 -28   -1.97    3.68   0
   3   7  18  140.72    3.69   0
   3   8 -28   85.78    4.23   0
   3   8  18   22.85    3.09   0
   3   9 -28   15.09    3.83   0
   3   9  18  215.82    4.30   0
   3  10 -28  106.55    4.66   0
   3  10  18   34.28    3.06   0
   3  12  17  175.54    4.50   0
   3  13 -27   49.04    4.20   0
   3  13  17   12.16    3.04   0
   3  15 -26   99.11    5.96   0
   3  15  16  168.74    4.37   0
   3  16  15    5.43    3.74   0
   3  17  14   28.92    3.90   0
   3  18  13   72.35    4.43   0
   3  19  12   92.07    4.44   0
   3  20  11    1.57    3.98   0
   3  21 -20    5.29    6.22   0
   3  21   9    0.28    3.90   0
   3  22   7    3.96    4.65   0
   3  23   5   11.79    4.54   0
   3  24   0    2.20    5.70   0
   3  24   1    1.09    4.88   0
   4 -10  -9 1090.21    9.73   0
   4 -10  -1  189.47    9.00   0
   4  -9 -14  871.59    7.75   0
   4  -8 -17   63.58    3.30   0
   4  -8   6 1002.95   13.90   0
   4  -6 -21    7.31    2.73   0
   4  -5 -23  107.46    4.04   0
   4  -5  12  998.62    9.44   0
   4  -4 -24  200.05    4.00   0
   4  -3 -25   22.24    3.08   0
   4  -2 -26  106.17    3.67   0
   4  -1 -27   18.06    3.01   0
   4   0 -28  212.30    4.58   0
   4   0  17   -0.29    3.06   0
   4   1  18  318.55    4.66   0
   4   2 -29   13.26    2.89   0
   4   3  19    9.85    2.98   0
   4   4 -30   35.44    3.90   0
   4   4  19    1.66    3.56   0
   4   5 -30  132.60    4.05   0
   4   7  20    7.52    2.86   0
   4   8  20  151.46    3.83   0
   4   9  20   54.27    3.38   0
   4  12 -30   93.08    4.84   0
   4  12  19   22.96    3.67   0
   4  13 -30   21.67    4.37   0
   4  13  19  263.80    4.66   0
   4  15 -29   13.85    4.31   0
   4  15  18   69.58    3.77   0
   4  16  17  173.89    4.95   0
   4  18  16   39.73    3.49   0
   4  19  15  217.17    5.11   0
   4  21  12    0.40    4.16   0
   4  22  11   26.66    4.79   0
   4  23   9   48.16    5.04   0
   5 -11 -13  329.73    5.69   0
   5 -11 -12   17.51    3.58   0
   5 -10 -16  164.18    4.07   0
   5  -9 -19    3.35    2.83   0
   5  -9   7    7.92    5.18   0
   5  -8 -21  121.83    3.61   0
   5  -7 -23   22.27    3.04   0
   5  -7  11  646.65    8.50   0
   5  -6 -25    3.82    3.34   0
   5  -5 -26    6.82    3.01   0
   5  -5  14    7.93    3.34   0
   5  -4 -27  145.49    3.67   0
   5  -3 -28   18.19    2.96   0
   5  -2 -29   62.71    3.41   0
   5  -1 -30    6.95    3.63   0
   5  -1  18   12.59    3.48   0
   5   0  19  320.85    4.96   0
   5   1 -31  129.03    3.98   0
   5   2 -32   11.67    3.87   0
   5   2  20    7.91    3.07   0
   5   3 -32   29.43    3.35   0
   5   5 -33  109.87    5.30   0
   5   5  21   15.22    2.90   0
   5   6 -33   71.05    4.74   0
   5   6  21  760.99    7.21   0
   5   7 -33   21.38    4.17   0
   5   7  21   72.66    4.03   0
   5   8 -33   75.06    3.91   0
   5   8  21  209.44    4.97   0
   5   9 -33   42.20    4.35   0
   5   9  21    7.77    3.66   0
   5  10 -33   19.93    4.34   0
   5  10  21  176.50    4.98   0
   5  11  21   34.87    3.25   0
   5  12  21   62.30    3.76   0
   5  14  20   14.62    3.20   0
   5  16  19    0.98    3.45   0
   5  17  18   17.99    4.21   0
   6 -12 -14  101.18    4.16   0
   6 -11 -18  197.87    4.71   0
   6 -10 -21   27.68    3.78   0
   6  -9 -23    2.44    3.75   0
   6  -8 -25   23.89    3.59   0
   6  -7 -26   20.89    2.97   0
   6  -5 -29   19.44    3.62   0
   6  -5  16  775.54    7.93   0
   6  -4 -30  138.38    4.58   0
   6  -4  17   29.44    3.83   0
   6  -3 -31    2.25    3.62   0
   6  -3  18   81.45    4.05   0
   6  -1 -32  226.11    4.66   0
   6   0 -33    2.25    3.84   0
   6   0  20    5.03    3.61   0
   6   2 -34   36.15    4.20   0
   6   2  21   11.20    3.76   0
   6   4  22  348.64    4.97   0
   6   5 -35    6.35    4.19   0
   6   5  22   11.49    3.67   0
   6   6 -35   28.37    3.74   0
   6   6  22  208.04    5.04   0
   6  10  22  114.07    4.56   0
   6  11  22    4.53    3.96   0
   6  12  22   69.14    3.83   0
   6  14  21   23.82    4.47   0
   6  15  21   60.77    4.11   0
   6  16  20    6.91    4.27   0
   7 -13 -15  124.47    4.69   0
   7 -12 -19  100.72    4.29   0
   7 -11 -22    0.51    3.67   0
   7 -10 -24   30.06    3.58   0
   7  -9 -26   30.99    3.98   0
   7  -8 -27   66.82    3.55   0
   7  -7 -29   25.25    3.88   0
   7  -6 -30   -2.79    3.32   0
   7  -6  16   85.16    4.58   0
   7  -5 -31   57.77    3.47   0
   7  -5  17  576.38    7.20   0
   7  -4 -32    1.42    3.11   0
   7  -4  18   34.50    4.00   0
   7  -3 -33   -2.57    3.81   0
   7  -3  19    1.09    3.55   0
   7  -2 -34   -1.70    3.86   0
   7  -2  20   -0.90    2.94   0
   7   0 -35   -5.15    3.84   0
   7   0  21   98.16    4.20   0
   7   2  22   21.31    3.87   0
   7   4  23  133.64    4.13   0
   7   5  23    2.77    2.98   0
   7   6  23  101.47    4.60   0
   7   7  23   41.73    4.05   0
   7  10  23   80.79    4.65   0
   7  11  23   11.03    4.29   0
   7  12  23   58.20    4.02   0
   7  14  22   39.03    4.79   0
   8 -14 -15   49.76    4.09   0
   8 -13 -19   91.80    4.32   0
   8 -12 -22   20.72    3.98   0
   8 -10 -26   27.34    3.24   0
   8  -9 -28    3.90    3.13   0
   8  -9  13  108.35    5.44   0
   8  -7 -31    3.88    3.95   0
   8  -7  16   36.58    3.99   0
   8  -6 -32   28.30    3.52   0
   8  -6  17   -0.02    3.57   0
   8  -5 -33    5.42    3.26   0
   8  -5  18   87.64    4.32   0
   8  -4 -34   -0.42    3.19   0
   8  -4  19   41.22    4.11   0
   8  -3  20   80.73    4.55   0
   8   0  22   92.04    4.00   0
   8   2  23    3.25    3.14   0
   8   3  23    7.34    4.15   0
   8   5  24   24.32    3.52   0
   8   6  24   14.10    3.34   0
   8   7  24   35.07    3.64   0
   8   8  24    7.99    4.28   0
   8   9  24    2.50    3.41   0
   9 -15 -15   37.61    4.62   0
   9 -15 -14    6.96    3.80   0
   9 -14 -19   -0.10    3.84   0
   9 -13 -22   99.41    4.64   0
   9 -12 -25   24.13    4.38   0
   9 -11 -27   49.49    4.38   0
   9  -9 -30    3.49    3.22   0
   9  -9  14    8.59    4.61   0
   9  -7  17   98.13    4.73   0
   9  -6  18    2.57    3.78   0
   9  -5  19   85.59    4.64   0
   9  -4  20    7.78    4.08   0
   9  -1  22    2.31    4.00   0
   9   1  23   50.26    4.72   0
   9   3  24   -3.04    3.54   0
   9   4  24    9.31    4.30   0
   9   5  24    4.90    4.53   0
  10 -16 -12   67.54    5.36   0
  10 -16 -11    1.98    4.63   0
  10 -16  -4   -0.74    7.32   0
  10 -15 -18    8.76    4.00   0
  10 -14 -22    3.35    3.96   0
  10 -14   4    2.20    8.10   0
  10 -13 -25   50.23    4.52   0
  10 -13   7  195.00    8.82   0
  10 -12 -27   10.35    4.22   0
  10  -9  15    5.88    4.24   0
  10  -8  16  184.54    6.33   0
  10  -3  21   -1.94    4.13   0
  10  -2  22    1.24    3.52   0
  10   0  23    4.07    4.41   0
  11 -16 -17    1.98    5.12   0
  11 -16 -16   71.39    5.37   0
  11 -15 -21   12.75    4.35   0
  11 -13   8  186.50    9.00   0
  11 -10  14   24.68    5.41   0
  11  -7  18    1.94    4.46   0
  11  -6  19    3.66    4.25   0
  11  -5  20   28.30    4.73   0
  12 -17 -12    2.41    5.22   0
  12 -17 -11   12.09    5.15   0
  12 -17  -6    1.49    7.01   0
  12 -15   3    3.89    8.96   0
   0   0  -8  750.79    9.10   0
   0   1 -11  382.46    6.66   0
   0   2 -12  360.35    5.81   0
   0   5 -15   83.85    4.11   0
   0   5   7  122.84    4.54   0
   0   7 -16 1014.58    9.08   0
   0   8 -16  189.30    5.04   0
   0   9 -16  300.27    6.25   0
   0  10 -16  266.86    5.99   0
   0  10   7 1081.87    9.41   0
   0  11   7   57.48    4.03   0
   0  12 -15  595.22    9.20   0
   0  12   6    0.54    3.60   0
   0  13 -14   53.34    5.74   0
   0  13   5  620.35    8.24   0
   0  14 -13  118.84    6.82   0
   0  14   4  120.98    4.65   0
   0  15   2  193.64    6.57   0
   0  16  -4  158.39    9.38   0
   0  16  -3  303.39   10.18   0
   1  -4  -6  430.07    7.69   0
   1  -4  -5  115.06    5.50   0
   1  -4  -4 1974.46   17.49   0
   1  -3 -11  195.91    4.60   0
   1  -2 -14   29.72    3.82   0
   1   0 -17  330.29    5.21   0
   1   0   8    0.35    2.86   0
   1   1 -18    2.91    3.57   0
   1   1   9  272.32    5.38   0
   1   2 -19  615.98    6.45   0
   1   2  10    5.95    2.77   0
   1   4 -20    5.63    2.90   0
   1   4  11 2756.91   13.55   0
   1   6 -21  359.31    5.61   0
   1   6  12   45.21    2.93   0
   1   7 -21  367.09    5.84   0
   1   7  12   22.94    2.90   0
   1   8 -21  569.77    6.87   0
   1   8  12  199.09    4.59   0
   1   9 -21  208.32    5.32   0
   1   9  12   49.64    3.56   0
   1  10 -21  659.93    7.50   0
   1  10  12  395.41    5.20   0
   1  11 -21   68.46    4.79   0
   1  12  11  209.31    4.77   0
   1  13 -20  111.67    5.35   0
   1  14  10  190.46    4.40   0
   1  15   9   91.03    4.46   0
   1  17   6  658.11    7.73   0
   1  18   4  346.51    7.16   0
   1  19   1    8.62    4.91   0
   2  -6 -11  242.61    5.24   0
   2  -6 -10 2015.46   11.96   0
   2  -5 -14  258.73    4.50   0
   2  -4 -16   46.31    3.11   0
   2  -3 -18  232.88    4.33   0
   2  -3   8  345.58    6.83   0
   2  -1 -21   49.12    3.89   0
   2   0 -22    3.05    3.47   0
   2   2 -23  123.69    3.72   0
   2   3 -24  198.83    4.77   0
   2   3  14 1568.52    9.57   0
   2   5 -25  236.46    4.96   0
   2   6 -25  183.05    4.76   0
   2   6  15  160.75    3.99   0
   2   7 -25   -5.70    3.35   0
   2   7  15    8.81    3.39   0
   2   8 -25   67.87    4.03   0
   2   8  15  108.91    4.25   0
   2   9 -25   13.77    3.67   0
   2   9  15  301.56    5.26   0
   2  10 -25  186.59    4.90   0
   2  10  15   56.69    3.08   0
   2  11 -25    4.27    3.73   0
   2  12  14   23.24    3.75   0
   2  13 -24   89.17    4.72   0
   2  13  14  421.16    5.50   0
   2  14  13  269.05    5.17   0
   2  15 -23  127.80    6.19   0
   2  16 -22   15.28    4.68   0
   2  18 -20   13.15    5.32   0
   2  18   9  189.16    5.17   0
   2  19 -19  133.10    7.76   0
   2  19   8   33.36    3.98   0
   2  20   6    5.92    3.96   0
   2  21   3  381.39    7.63   0
   2  22  -8   25.23    8.39   0
   2  22  -2    2.56    5.71   0
   2  22  -1   29.26    5.64   0
   3  -8 -12  430.74    6.08   0
   3  -7 -15  546.65    5.76   0
   3  -6 -18    6.56    3.82   0
   3  -5 -20  318.59    5.19   0
   3  -4 -21  107.63    3.48   0
   3  -4  10  124.42    5.17   0
   3  -2 -24  234.82    4.89   0
   3  -1 -25  596.89    6.36   0
   3   1 -26   22.91    3.13   0
   3   1  15 1380.55    9.13   0
   3   2 -27  147.25    4.67   0
   3   2  16    1.37    2.90   0
   3   4 -28   16.07    3.82   0
   3   5 -28    4.46    3.74   0
   3   5  17  175.73    3.91   0
   3   6 -28   10.04    3.11   0
   3   6  17  520.25    6.08   0
   3  10  17  365.40    5.42   0
   3  11 -28    5.78    3.77   0
   3  11  17    4.74    2.83   0
   3  12 -28  102.33    4.77   0
   3  13  16    0.99    3.38   0
   3  14 -27   17.06    3.90   0
   3  14  16  166.13    4.38   0
   3  15  15   20.02    3.87   0
   3  16 -26    0.18    4.72   0
   3  17 -25    8.37    4.92   0
   3  18 -24  151.57    6.68   0
   3  19 -23   19.68    5.39   0
   3  20 -22    2.47    6.13   0
   3  20  10  167.84    4.95   0
   3  21   8  143.40    5.83   0
   3  22   6  163.27    6.32   0
   3  23   4  185.73    6.17   0
   3  24  -9    2.69    8.38   0
   3  24  -2  119.14    7.44   0
   3  24  -1   11.49    5.61   0
   4 -10 -11  108.64    4.38   0
   4 -10 -10  281.58    5.78   0
   4  -9 -15  478.46    5.70   0
   4  -8 -18   42.34    3.15   0
   4  -7 -20   -3.81    2.64   0
   4  -7   8 1110.47   12.13   0
   4  -6 -22  179.69    3.95   0
   4  -6  10 1238.30   11.44   0
   4  -5 -24  251.73    4.95   0
   4  -4 -25   53.11    3.85   0
   4  -4  13    0.60    3.45   0
   4  -3 -26  290.12    4.60   0
   4  -3  14  349.30    5.56   0
   4  -2 -27    3.96    3.01   0
   4  -2  15  208.45    4.82   0
   4  -1 -28  241.73    4.87   0
   4  -1  16   59.71    3.23   0
   4   1 -29   13.21    2.95   0
   4   1  17   47.36    3.58   0
   4   2 -30   66.19    4.14   0
   4   2  18  132.52    3.68   0
   4   3 -30  105.40    3.88   0
   4   3  18  491.24    6.04   0
   4   5 -31   26.37    4.05   0
   4   5  19   15.07    2.87   0
   4   6 -31   29.47    4.10   0
   4   6  19   39.89    3.79   0
   4   7 -31   -0.94    2.95   0
   4   7  19   13.30    3.53   0
   4   8 -31    2.33    3.08   0
   4   8  19   21.85    3.54   0
   4   9 -31    5.97    3.31   0
   4   9  19    1.23    3.56   0
   4  10 -31   66.99    4.48   0
   4  10  19   -1.98    3.80   0
   4  11 -31    5.89    4.07   0
   4  11  19  224.93    4.26   0
   4  12 -31   55.02    4.89   0
   4  13  18   57.35    3.98   0
   4  14 -30   32.87    4.78   0
   4  14  18   85.62    3.65   0
   4  15  17    7.38    3.88   0
   4  17  16   35.83    3.49   0
   4  18  15   -2.66    4.06   0
   4  19  14   18.78    4.21   0
   4  20  13  110.78    5.00   0
   4  22  10    4.70    4.16   0
   4  23   8    0.14    4.30   0
   4  24   6    6.84    4.44   0
   5 -11 -14   10.31    3.55   0
   5 -10 -17   70.57    3.52   0
   5  -9 -20   48.13    3.13   0
   5  -8 -22   64.44    3.38   0
   5  -8   9    0.73    4.05   0
   5  -7 -24   47.70    3.16   0
   5  -5 -27   12.24    3.49   0
   5  -4 -28    5.60    2.87   0
   5  -4  15   56.77    3.85   0
   5  -3 -29  356.65    5.17   0
   5  -3  16    8.04    3.74   0
   5  -2 -30   16.72    4.00   0
   5  -2  17  487.00    5.94   0
   5   0 -31   46.77    3.46   0
   5   1 -32    6.62    3.83   0
   5   1  19  363.38    4.98   0
   5   3 -33  118.22    4.90   0
   5   3  20    4.18    2.90   0
   5   4 -33   27.90    3.39   0
   5   4  20   67.63    4.23   0
   5   8 -34    5.31    4.13   0
   5  12  20   55.65    4.32   0
   5  13  20  154.62    4.25   0
   5  14  19   47.70    3.97   0
   5  15  19   58.54    3.74   0
   5  16  18  113.23    4.76   0
   5  18  17    4.95    3.61   0
   5  19  16   52.35    4.84   0
   5  20  15   10.23    4.29   0
   5  21  14    4.66    3.54   0
   5  22  12   -0.86    4.40   0
   6 -13  -8   27.39    4.55   0
   6 -13  -7  519.55    8.51   0
   6 -13  -6  203.00    6.97   0
   6 -13  -5   95.48    6.35   0
   6 -12 -16   44.73    3.63   0
   6 -12 -15  112.00    4.29   0
   6 -11 -19   21.30    3.56   0
   6 -10 -22  195.18    4.97   0
   6 -10   7  308.84    9.16   0
   6  -9 -24  278.21    5.15   0
   6  -7 -27   52.55    3.14   0
   6  -7  13   10.28    3.37   0
   6  -6 -28    8.54    3.04   0
   6  -6  14  149.96    5.13   0
   6  -2 -32   32.36    3.40   0
   6  -2  18  685.07    7.07   0
   6  -1 -33    4.22    3.85   0
   6  -1  19   -0.52    3.60   0
   6   1 -34   17.55    3.34   0
   6   1  20  478.98    6.28   0
   6   3 -35    2.89    4.24   0
   6   3  21   15.05    3.08   0
   6   4 -35   -3.12    3.33   0
   6   4  21   13.54    3.60   0
   6   7  22    0.45    3.04   0
   6   8  22  144.06    4.18   0
   6   9  22    6.50    3.11   0
   6  12  21   26.35    3.95   0
   6  13  21    7.13    3.30   0
   6  15  20   11.20    4.17   0
   6  17  19   25.83    3.70   0
   6  18  18   20.30    4.49   0
   7 -14 -10  349.18    7.05   0
   7 -14  -9   17.71    4.48   0
   7 -14  -8   46.82    4.95   0
   7 -14  -7  104.27    6.12   0
   7 -14  -6  585.93   10.08   0
   7 -14  -5   17.65    5.98   0
   7 -13 -16  224.89    5.23   0
   7 -12 -20    2.19    3.38   0
   7 -12   4  658.40   16.11   0
   7 -11 -23  225.31    5.06   0
   7 -11   7   74.14    6.73   0
   7 -10 -25  145.09    4.60   0
   7  -8 -28   29.80    3.30   0
   7  -8  13    8.36    3.82   0
   7  -6 -31    3.67    3.59   0
   7  -5 -32   25.88    3.93   0
   7  -4 -33   18.91    3.95   0
   7  -1 -35  113.63    4.25   0
   7  -1  20    6.78    3.91   0
   7   1  21   81.05    4.14   0
   7   3  22   22.73    3.18   0
   7   4  22   19.99    4.12   0
   7   8  23  212.08    5.15   0
   7   9  23   33.37    3.56   0
   7  12  22   23.13    4.08   0
   7  13  22   15.48    3.68   0
   7  15  21   11.05    4.39   0
   8 -14 -17  161.59    5.37   0
   8 -14 -16    8.22    3.64   0
   8 -13 -20   72.17    4.28   0
   8 -12 -23    2.77    3.77   0
   8 -11 -25    1.26    2.97   0
   8 -11   9  114.25    6.35   0
   8 -10 -27   25.69    3.46   0
   8 -10  11  200.95    6.34   0
   8  -9 -29    1.04    4.01   0
   8  -8 -30   71.07    4.00   0
   8  -8  14   -1.64    4.43   0
   8  -7 -32   22.92    4.20   0
   8  -6 -33    6.28    3.94   0
   8  -5 -34   59.78    4.58   0
   8  -2  20  158.12    4.84   0
   8  -1  21   -0.17    2.95   0
   8   1  22   97.75    4.18   0
   8   4  23   37.00    3.69   0
   8   5  23    7.62    4.05   0
   8  11  23    5.67    4.34   0
   9 -15 -16  143.70    5.20   0
   9 -14 -20   83.41    4.54   0
   9 -13 -23   23.63    4.29   0
   9 -12 -26    8.27    4.05   0
   9 -12   8   80.03    6.72   0
   9 -11 -28    2.93    4.15   0
   9 -10 -29   21.57    3.42   0
   9 -10  12  104.63    6.02   0
   9  -9 -31    1.03    4.05   0
   9  -8 -32    0.04    3.56   0
   9  -8  15   41.50    4.85   0
   9  -3  20    1.39    3.95   0
   9  -2  21   12.86    3.52   0
   9   0  22    2.24    4.26   0
   9   2  23   64.71    4.05   0
   9   3  23   12.94    4.03   0
   9   6  24    5.32    3.63   0
  10 -16 -14    2.37    4.83   0
  10 -16 -13  135.07    5.84   0
  10 -15 -20    5.49    4.64   0
  10 -15 -19   79.69    4.68   0
  10 -14 -23   55.11    4.69   0
  10 -10  13   32.47    5.08   0
  10  -7  17    1.05    4.03   0
  10  -6  18   42.72    4.61   0
  10  -5  19   11.91    4.11   0
  10  -4  20   47.66    4.65   0
  10  -1  22  101.48    4.99   0
  10   1  23    2.50    3.51   0
  11 -16 -18    5.74    4.89   0
  11 -15 -22   50.15    4.83   0
  11 -12  10   76.74    6.61   0
  11 -11  12   41.01    5.46   0
  11  -9  15   76.66    5.27   0
  11  -4  20    3.30    4.20   0
  12 -17  -5    3.18    7.78   0
  12 -14   6    9.42    7.01   0
  12 -10  14   34.18    5.13   0
  -1   8  -5  717.87   18.33   0
   0   0  -9    9.76    3.19   0
   0   1 -12  903.80    8.66   0
   0   2 -13    0.05    2.72   0
   0   2   4 1361.77   14.93   0
   0   3 -14  550.20    6.44   0
   0   3   5  495.45    8.63   0
   0   4 -15    5.63    3.50   0
   0   4   6 1162.45   11.10   0
   0   5 -16  577.69    6.89   0
   0   6 -16  321.58    5.80   0
   0   6   7 1267.66   10.70   0
   0   7   7   65.30    4.35   0
   0   8   7 1261.42   10.30   0
   0   9   7   33.05    3.77   0
   0  11 -16  719.83    9.09   0
   0  11   6  416.26    6.63   0
   0  13   4   33.83    4.60   0
   0  14   3  285.39    6.65   0
   0  15 -12   10.82    6.30   0
   0  15   1  468.08    8.78   0
   1  -4  -8   -5.42    3.83   0
   1  -4  -7 3963.19   19.36   0
   1  -4  -2  425.82   10.82   0
   1  -3 -12  113.12    4.17   0
   1  -2 -15  282.68    5.09   0
   1  -1 -16  228.69    4.45   0
   1  -1   6 1643.89   14.64   0
   1   0 -18    3.36    3.21   0
   1   1 -19 1267.23    8.75   0
   1   3 -20  341.49    5.17   0
   1   3  10  491.21    6.71   0
   1   4 -21  405.23    5.68   0
   1   5 -21  123.16    3.81   0
   1   5  11  109.40    4.21   0
   1   7 -22   21.29    3.71   0
   1   8 -22   89.36    4.20   0
   1   9 -22   88.01    4.34   0
   1  10  11  411.58    5.68   0
   1  11  11  169.56    4.08   0
   1  12 -21  262.61    6.29   0
   1  13  10  124.69    3.88   0
   1  14 -20   29.00    4.67   0
   1  14   9  102.96    4.45   0
   1  15 -19   98.48    6.14   0
   1  15   8    0.89    3.68   0
   1  16 -18  239.49    7.28   0
   1  16   7  378.06    6.25   0
   1  17   5  137.34    5.48   0
   1  18 -15    2.59    6.38   0
   1  18   3   30.13    4.61   0
   1  19   0  222.14    7.10   0
   2  -6 -12 1102.67    8.65   0
   2  -5 -15  160.29    3.97   0
   2  -4 -17    0.92    2.64   0
   2  -4   6    4.20    3.99   0
   2  -3 -19  175.55    4.06   0
   2  -2 -20   43.17    2.98   0
   2  -2   9   13.64    3.84   0
   2   1 -23  166.98    3.95   0
   2   1  12  397.19    5.84   0
   2   2 -24  274.60    5.16   0
   2   2  13   20.39    2.64   0
   2   4 -25  191.09    5.15   0
   2   4  14    8.10    2.83   0
   2   5  14 2362.89   11.77   0
   2   7 -26  256.77    5.33   0
   2   8 -26   11.03    3.62   0
   2   9 -26  138.22    4.67   0
   2  10  14    8.68    3.17   0
   2  11  14   81.96    3.69   0
   2  12 -25  111.45    4.54   0
   2  13  13  360.24    5.72   0
   2  14 -24   66.32    4.53   0
   2  15  12    3.62    3.09   0
   2  16  11  178.98    4.78   0
   2  17  10   33.05    3.88   0
   2  19   7  273.95    5.63   0
   2  20   5  357.63    7.11   0
   2  21   2    6.27    4.85   0
   2  22  -7   28.14    7.75   0
   2  22  -6    9.83    7.33   0
   2  22  -5   52.78    7.53   0
   2  22  -4   21.24    6.40   0
   2  22  -3  237.08    8.83   0
   3  -8 -13  736.40    7.18   0
   3  -7 -16  323.44    4.71   0
   3  -6 -19  106.57    4.07   0
   3  -4 -22   86.15    3.35   0
   3  -3 -23  377.79    5.00   0
   3  -3  11 2795.02   14.53   0
   3   0 -26    0.70    2.84   0
   3   0  14    2.39    3.00   0
   3   1 -27  261.25    4.91   0
   3   3 -28   10.72    3.92   0
   3   3  16   -3.17    2.78   0
   3   4  16   10.47    3.58   0
   3   5 -29  177.09    4.71   0
   3   6 -29   23.06    3.60   0
   3   7 -29  163.94    4.62   0
   3   7  17   65.04    3.19   0
   3   8 -29   92.30    4.33   0
   3   8  17  481.17    5.49   0
   3   9 -29  103.76    4.40   0
   3   9  17   21.40    2.98   0
   3  10 -29   22.23    4.10   0
   3  11 -29  100.38    4.96   0
   3  12  16   99.92    4.15   0
   3  13 -28    1.51    4.02   0
   3  14  15   42.76    3.99   0
   3  15 -27    6.58    4.25   0
   3  16  14  126.79    3.87   0
   3  17  13   32.25    3.93   0
   3  18  12  154.92    4.91   0
   3  19  11   85.82    3.95   0
   3  20   9   30.39    3.98   0
   3  22   5    5.85    4.90   0
   3  23   2    8.43    5.44   0
   3  23   3    0.96    4.49   0
   3  24  -8    6.85    7.92   0
   3  24  -4    9.05    6.29   0
   3  24  -3   10.58    6.17   0
   4 -10 -12  453.77    6.27   0
   4  -9 -16   11.10    2.86   0
   4  -8 -19  269.78    4.55   0
   4  -7 -21   74.19    3.26   0
   4  -6 -23    5.40    3.46   0
   4  -5  11  867.04    9.19   0
   4  -4 -26   98.09    4.06   0
   4  -3 -27    3.94    3.52   0
   4  -2 -28  255.64    4.95   0
   4   0 -29    3.42    2.91   0
   4   0  16   95.33    3.79   0
   4   1 -30  212.61    4.82   0
   4   3 -31    6.91    4.00   0
   4   4 -31   36.05    3.36   0
   4   4  18  417.91    5.45   0
   4   6 -32   61.79    4.55   0
   4   7 -32   87.71    4.80   0
   4   8 -32   43.77    4.34   0
   4   9 -32   70.68    4.64   0
   4  10 -32   21.47    4.39   0
   4  11  18  281.63    5.06   0
   4  12  18   -0.62    2.63   0
   4  13 -31    3.30    4.21   0
   4  14  17   97.74    4.33   0
   4  16  16   36.72    3.40   0
   4  17  15   86.70    4.33   0
   4  18  14    5.53    3.91   0
   4  19  13   18.25    3.99   0
   4  20  12   39.36    4.21   0
   4  21  11  170.49    5.67   0
   4  22   9  179.61    5.31   0
   4  23   7   45.60    4.79   0
   4  24   5   17.50    4.40   0
   5 -11 -15  211.30    4.99   0
   5 -10 -19  321.13    5.32   0
   5 -10 -18   73.43    3.45   0
   5  -9 -21  213.83    4.69   0
   5  -8 -23  342.73    4.99   0
   5  -7 -25  354.39    5.28   0
   5  -6 -26   14.85    3.06   0
   5  -6  12  298.13    5.92   0
   5  -4 -29   23.13    3.80   0
   5  -3 -30   23.75    4.07   0
   5  -1 -31  124.83    3.84   0
   5  -1  17   16.59    3.52   0
   5   0 -32    2.36    3.53   0
   5   0  18    1.69    2.84   0
   5   2 -33   23.77    4.03   0
   5   2  19   89.97    3.55   0
   5   3  19  187.15    4.42   0
   5   4 -34    0.64    4.25   0
   5   5 -34   17.10    4.21   0
   5   5  20    4.21    3.15   0
   5   6 -34    5.10    3.34   0
   5   6  20  125.41    4.06   0
   5   7 -34    1.93    3.33   0
   5   7  20   27.80    3.83   0
   5   8  20   14.84    3.61   0
   5   9  20   84.13    3.60   0
   5  10  20   26.32    3.18   0
   5  11  20   63.68    3.41   0
   5  13  19  176.69    4.86   0
   5  15  18   32.98    4.35   0
   5  17  17    1.90    3.42   0
   5  18  16   24.90    4.26   0
   5  19  15    4.00    4.47   0
   5  20  14   58.22    4.75   0
   5  21  13    4.23    4.33   0
   6 -13 -11   29.60    4.23   0
   6 -13 -10  138.32    4.87   0
   6 -13  -9  671.06    8.46   0
   6 -13  -4   69.58    6.35   0
   6 -12 -17    0.26    3.47   0
   6 -11 -20  154.51    4.36   0
   6  -9   9   27.43    5.06   0
   6  -8 -26  235.58    4.37   0
   6  -8  11   86.16    4.90   0
   6  -7 -28  113.37    4.38   0
   6  -6 -29   22.59    3.30   0
   6  -5 -30   30.37    2.96   0
   6  -5  15    3.55    3.54   0
   6  -4 -31   -2.53    2.95   0
   6  -4  16   78.10    4.26   0
   6  -3 -32  164.21    4.35   0
   6  -3  17    7.85    3.55   0
   6  -2 -33    3.21    3.75   0
   6   0 -34   90.37    3.94   0
   6   0  19   27.22    4.12   0
   6   1 -35    0.18    3.98   0
   6   2 -35    2.29    3.30   0
   6   2  20   11.83    3.65   0
   6   5  21   -1.03    2.93   0
   6   6  21   48.23    4.05   0
   6   7  21   36.76    4.15   0
   6   8  21  169.20    4.98   0
   6   9  21   86.26    4.37   0
   6  10  21   20.92    4.00   0
   6  11  21    5.95    3.08   0
   6  14  20    1.83    3.29   0
   6  16  19  119.32    4.72   0
   6  17  18    3.89    4.34   0
   6  19  17   37.32    3.80   0
   7 -14 -12    7.12    4.19   0
   7 -14 -11  494.57    7.69   0
   7 -14  -4  365.81    9.85   0
   7 -13 -18    3.93    3.55   0
   7 -13 -17  108.46    4.43   0
   7 -12 -21   50.32    3.95   0
   7 -10 -26   46.31    4.00   0
   7 -10   9   20.35    5.10   0
   7  -9 -27  137.03    4.07   0
   7  -9  11    4.75    4.26   0
   7  -8 -29  200.11    4.97   0
   7  -7 -30    7.17    3.21   0
   7  -7  14    9.20    3.61   0
   7  -6  15  706.60    8.16   0
   7  -3 -34    9.58    3.20   0
   7  -3  18    6.06    3.46   0
   7  -2 -35   -2.69    3.25   0
   7  -2  19  548.95    6.49   0
   7   0  20   11.71    4.07   0
   7   2  21   86.63    4.23   0
   7   5  22   58.33    3.56   0
   7   6  22   51.21    4.12   0
   7   7  22   -1.27    3.75   0
   7   8  22   87.30    4.40   0
   7   9  22    1.82    3.97   0
   7  10  22   68.51    4.21   0
   7  11  22   14.23    3.46   0
   7  13  21   30.97    4.18   0
   7  14  21    6.00    3.43   0
   8 -15 -11   20.85    4.60   0
   8 -15 -10    2.66    4.28   0
   8 -15  -9  332.78    7.24   0
   8 -15  -8    5.75    4.43   0
   8 -15  -7    3.30    4.92   0
   8 -15  -6    7.96    5.55   0
   8 -14 -18  153.97    4.97   0
   8 -13 -21   18.21    4.04   0
   8 -12 -24   51.52    4.17   0
   8 -11 -26   70.54    3.68   0
   8 -10 -28   50.74    3.76   0
   8  -9 -30   21.20    4.28   0
   8  -8 -31    3.42    3.37   0
   8  -7  15   45.41    4.82   0
   8  -4  18   58.53    4.04   0
   8  -3  19   30.64    4.09   0
   8   0  21   -0.97    3.14   0
   8   2  22   79.17    3.91   0
   8   3  22  118.40    4.81   0
   8   6  23   13.64    3.24   0
   8   7  23    8.10    3.26   0
   8   8  23    2.96    3.30   0
   8   9  23    3.58    3.30   0
   8  10  23   30.96    3.81   0
   9 -15 -17   24.21    4.09   0
   9 -14 -21   95.22    4.66   0
   9 -13 -24   -2.94    4.17   0
   9 -11  10  131.92    6.55   0
   9 -10 -30    4.33    3.33   0
   9  -7  16   41.11    4.28   0
   9  -6  17  121.62    4.92   0
   9  -5  18   15.75    3.86   0
   9  -4  19  145.66    4.94   0
   9  -1  21   55.89    4.54   0
   9   1  22    0.77    3.84   0
   9   4  23   67.78    4.43   0
   9   5  23   27.86    4.50   0
  10 -16 -16   19.04    4.99   0
  10 -16 -15    4.89    4.05   0
  10 -16  -3   32.23    9.41   0
  10 -15 -21   55.20    4.54   0
  10 -14 -24    4.36    4.19   0
  10 -13 -26   14.33    3.63   0
  10 -12   9  136.85    7.00   0
  10 -11  11   41.37    5.04   0
  10  -9  14  151.97    6.06   0
  10  -3  20   39.85    4.31   0
  10  -2  21    0.52    3.42   0
  10   0  22    6.04    3.65   0
  10   2  23    1.83    3.51   0
  10   3  23    4.77    4.23   0
  11 -17 -11    9.80    5.62   0
  11 -17 -10   68.59    6.26   0
  11 -17  -9    0.11    5.71   0
  11 -16 -19   10.69    4.36   0
  11 -14   5    7.90    7.40   0
  11 -10  13  125.84    6.49   0
  11  -8  16   38.22    4.82   0
  11  -7  17   15.15    4.56   0
  11  -6  18    6.57    4.22   0
  11  -5  19  121.45    5.84   0
  12 -11  12   34.27    5.62   0
  12  -9  15   13.91    4.73   0
  -1   7  -5  825.54   17.14   0
  -1   7  -4  158.01   12.23   0
  -1   8  -6  446.44   12.42   0
   0   0 -10 1523.91   11.16   0
   0   1 -13   10.78    3.53   0
   0   2 -14  412.63    5.85   0
   0   3 -15  146.11    4.43   0
   0   4 -16   84.18    3.90   0
   0   5   6 1932.81   14.15   0
   0   6 -17   -1.21    3.42   0
   0   7 -17  466.49    6.42   0
   0   8 -17   16.82    3.66   0
   0   9 -17  204.43    5.01   0
   0  10 -17  124.57    5.10   0
   0  10   6   -1.27    3.41   0
   0  12 -16  198.31    6.29   0
   0  12   5   83.66    4.57   0
   0  13 -15  248.84    7.57   0
   0  14 -14   29.44    5.74   0
   0  14   2   46.32    5.12   0
   0  15   0    9.06    5.45   0
   1  -4 -10  787.24    8.25   0
   1  -4  -9  305.35    5.65   0
   1  -3 -13 5218.82   17.79   0
   1  -2   4   93.99    6.33   0
   1  -1 -17  901.77    7.52   0
   1   0   7  629.30    8.77   0
   1   1   8  307.34    6.13   0
   1   2 -20   58.63    3.15   0
   1   2   9    2.40    2.68   0
   1   3 -21  342.75    5.55   0
   1   4  10   -1.56    3.45   0
   1   5 -22   41.00    4.02   0
   1   6 -22    8.85    3.03   0
   1   6  11  526.25    5.99   0
   1   7  11  492.97    5.75   0
   1   8  11  486.38    5.72   0
   1   9  11   10.89    2.60   0
   1  10 -22  260.25    5.46   0
   1  11 -22  121.28    4.79   0
   1  11  10  436.50    5.86   0
   1  12  10   11.09    2.90   0
   1  13 -21  158.24    5.54   0
   1  13   9    8.09    3.50   0
   1  14   8  822.77    8.41   0
   1  15   7  244.24    5.94   0
   1  16   6   22.58    3.78   0
   1  17 -17   37.30    6.10   0
   1  18   2   58.01    5.49   0
   1  19  -2  181.43    7.49   0
   1  19  -1   46.50    5.28   0
   2  -7  -7    1.06    3.90   0
   2  -7  -6   55.66    4.66   0
   2  -6 -13  290.94    5.06   0
   2  -5 -16  835.75    6.90   0
   2  -4 -18  517.17    5.78   0
   2  -3 -20  880.48    7.11   0
   2  -2 -21    0.38    2.90   0
   2  -1 -22  498.03    5.66   0
   2  -1  10 2380.64   13.76   0
   2   0 -23    1.30    2.70   0
   2   0  11    0.46    2.74   0
   2   1 -24  356.22    4.93   0
   2   2 -25   62.47    3.89   0
   2   3 -25   81.80    3.56   0
   2   3  13  685.21    6.69   0
   2   4 -26  123.80    4.55   0
   2   5 -26  118.47    4.43   0
   2   6 -26   50.79    3.33   0
   2   6  14   29.38    3.12   0
   2   7  14 1283.99    8.50   0
   2   8  14    3.89    2.83   0
   2   9  14  393.69    5.21   0
   2  10 -26   25.54    3.90   0
   2  11 -26  195.26    5.29   0
   2  12  13  474.56    6.08   0
   2  13 -25    1.48    3.73   0
   2  14  12  715.99    7.23   0
   2  15 -24    3.10    4.72   0
   2  15  11  221.81    4.97   0
   2  16 -23    2.11    4.63   0
   2  16  10   74.48    4.13   0
   2  17 -22   25.51    4.96   0
   2  17   9   19.90    3.67   0
   2  18 -21   40.97    5.83   0
   2  18   8    8.56    3.77   0
   2  19   6    5.60    4.30   0
   2  20 -18    2.01    6.24   0
   2  20   4    5.37    4.19   0
   2  21   1    1.90    5.13   0
   3  -9  -8  541.58    7.68   0
   3  -9  -7 2466.33   15.19   0
   3  -9  -6  128.93    5.43   0
   3  -9  -5  481.30    8.38   0
   3  -8 -14  166.58    4.43   0
   3  -7 -17    0.13    2.69   0
   3  -6 -20  101.74    4.08   0
   3  -6   6  240.16    7.48   0
   3  -5 -21   80.60    3.39   0
   3  -5   8  540.01    8.26   0
   3  -4 -23  267.54    4.93   0
   3  -3 -24   10.53    3.13   0
   3  -2 -25  288.30    4.70   0
   3  -2  12   76.46    3.44   0
   3  -1 -26   23.98    3.22   0
   3  -1  13  189.60    4.09   0
   3   0 -27  114.55    3.97   0
   3   2 -28    8.31    3.07   0
   3   2  15  160.52    3.88   0
   3   3 -29  318.65    5.45   0
   3   4 -29   69.49    4.02   0
   3   5  16   68.62    3.42   0
   3   6  16   31.82    3.57   0
   3   7  16    5.65    3.60   0
   3   8  16  506.54    6.15   0
   3   9  16    8.99    3.50   0
   3  10  16  137.54    3.78   0
   3  11  16    0.96    2.80   0
   3  12 -29   31.13    4.14   0
   3  13  15   11.79    3.51   0
   3  14 -28  163.81    5.30   0
   3  15  14  155.73    4.33   0
   3  16 -27   22.88    5.24   0
   3  16  13  132.61    4.53   0
   3  17 -26   70.54    6.01   0
   3  17  12   35.61    3.71   0
   3  18 -25    9.88    5.50   0
   3  18  11   24.72    3.85   0
   3  19 -24    2.88    5.71   0
   3  19  10  153.37    5.06   0
   3  21   7   11.47    3.75   0
   3  23   1    1.99    5.37   0
   3  24  -7    3.34    7.34   0
   3  24  -6  139.44    8.98   0
   3  24  -5    0.66    6.38   0
   4 -10 -14   83.70    4.00   0
   4 -10 -13   22.40    3.48   0
   4  -9 -17   81.79    3.42   0
   4  -8 -20  299.10    5.14   0
   4  -7 -22  191.95    4.03   0
   4  -6 -24  403.03    5.56   0
   4  -5 -25   46.46    3.25   0
   4  -4  12    0.66    3.41   0
   4  -3  13   30.97    3.62   0
   4  -2  14 1040.80    8.42   0
   4  -1 -29   13.94    3.09   0
   4  -1  15   20.16    3.38   0
   4   0 -30    2.80    2.97   0
   4   2 -31    1.73    3.14   0
   4   2  17   14.87    2.85   0
   4   3  17   39.71    3.86   0
   4   4 -32   92.90    4.49   0
   4   5 -32   64.92    3.76   0
   4   5  18   38.73    2.98   0
   4   6  18  183.52    4.05   0
   4   7  18   53.36    3.29   0
   4   8  18    4.46    3.52   0
   4   9  18  228.27    4.49   0
   4  10  18  109.97    3.72   0
   4  11 -32   35.91    4.33   0
   4  12 -32   -0.42    4.21   0
   4  13  17   42.05    3.32   0
   4  15  16   43.78    3.42   0
   4  16  15    8.11    3.71   0
   4  20  11   21.83    4.13   0
   4  21  10    7.40    4.23   0
   4  22   8    5.41    4.76   0
   4  23   6    4.43    4.95   0
   4  24   4    1.81    4.43   0
   5 -12 -10   12.78    4.06   0
   5 -12  -9    5.13    3.56   0
   5 -12  -8 1124.95   10.55   0
   5 -12  -7  194.61    6.04   0
   5 -12  -6  526.58    8.78   0
   5 -12  -5  513.16    9.35   0
   5 -11 -16  190.70    4.87   0
   5 -10 -20   50.18    3.72   0
   5  -9 -22  157.13    4.57   0
   5  -8 -24   36.08    3.88   0
   5  -7 -26   19.03    3.47   0
   5  -7  10    5.06    4.39   0
   5  -6 -27  112.21    3.45   0
   5  -5 -28   55.29    3.35   0
   5  -5  13  112.12    4.33   0
   5  -4  14   28.12    3.59   0
   5  -3  15  752.65    7.55   0
   5  -2 -31  101.80    3.75   0
   5  -2  16   43.55    3.26   0
   5  -1 -32    1.07    2.87   0
   5   1 -33  114.17    4.13   0
   5   1  18   12.68    2.84   0
   5   2 -34    4.97    3.77   0
   5   3 -34    6.34    3.27   0
   5   4  19   79.65    3.47   0
   5   5  19  642.30    6.76   0
   5   6 -35   30.77    4.51   0
   5  11  19  114.57    4.39   0
   5  12  19    2.43    3.12   0
   5  14  18   98.90    4.48   0
   5  16  17   59.77    3.83   0
   5  17  16  222.50    5.38   0
   5  21  12   54.26    4.80   0
   5  22  11    7.50    4.28   0
   6 -13 -13  259.93    5.72   0
   6 -13 -12   55.48    4.14   0
   6 -13  -3  264.28    9.14   0
   6 -12 -18   84.83    4.01   0
   6 -11 -21  204.06    4.88   0
   6 -11   4  151.06   10.11   0
   6 -10 -23  132.69    4.02   0
   6  -9 -25  111.80    3.78   0
   6  -8 -27    8.87    2.97   0
   6  -7  12  190.72    5.44   0
   6  -6 -30  105.59    4.33   0
   6  -5 -31    5.35    2.96   0
   6  -4 -32    7.17    3.23   0
   6  -3 -33    4.88    3.91   0
   6  -2 -34   37.78    4.05   0
   6  -1 -34   20.66    3.24   0
   6  -1  18  129.97    4.42   0
   6   0 -35    2.23    3.83   0
   6   1  19    5.67    3.76   0
   6   3  20  306.36    4.83   0
   6   4  20   -2.16    3.38   0
   6  11  20  172.95    4.87   0
   6  12  20   37.65    3.31   0
   6  13  20   84.95    3.82   0
   6  14  19   88.87    4.64   0
   6  15  19   24.36    3.69   0
   6  16  18   55.52    4.64   0
   6  18  17   14.98    3.75   0
   6  19  16    5.34    4.32   0
   6  20  15   84.47    5.63   0
   7 -14 -14  175.59    5.57   0
   7 -14 -13   57.34    4.24   0
   7 -14  -3  305.44   10.54   0
   7 -13 -19   63.00    4.05   0
   7 -12 -22  195.64    4.89   0
   7 -11 -24   77.32    3.50   0
   7  -9 -28  106.11    3.83   0
   7  -8 -30   58.72    4.34   0
   7  -8  12  263.28    6.30   0
   7  -7 -31   77.97    3.86   0
   7  -6 -32    0.53    3.11   0
   7  -5 -33    4.91    3.10   0
   7  -5  16    0.12    3.55   0
   7  -4 -34    8.16    3.34   0
   7  -4  17   10.53    2.98   0
   7  -3 -35   75.99    3.99   0
   7  -1  19   11.91    3.97   0
   7   1  20    9.24    3.80   0
   7   3  21  260.57    4.71   0
   7   4  21   37.11    3.94   0
   7  11  21  114.22    4.76   0
   7  12  21    1.84    3.33   0
   7  14  20   16.45    4.17   0
   7  15  20   55.91    3.88   0
   7  16  19    3.55    4.51   0
   8 -15 -13   84.47    5.13   0
   8 -15 -12   30.76    3.99   0
   8 -15  -5  207.49    8.25   0
   8 -14 -19   14.64    3.80   0
   8 -13 -22   38.33    3.43   0
   8 -12 -25   59.29    4.26   0
   8 -12   6    1.42    5.99   0
   8 -11 -27   92.71    4.07   0
   8 -10 -29   57.95    4.66   0
   8  -9  12   11.91    4.47   0
   8  -8 -32   25.74    4.37   0
   8  -7 -33   29.06    3.73   0
   8  -6  16  256.28    5.61   0
   8  -5  17    4.67    3.65   0
   8  -2  19    4.11    3.53   0
   8  -1  20   21.44    3.30   0
   8   1  21    1.33    3.06   0
   8   4  22  112.08    4.08   0
   8   5  22  107.32    4.83   0
   8   6  22   23.75    3.93   0
   8   7  22   42.24    4.24   0
   8   9  22   67.04    4.58   0
   8  10  22    9.27    4.04   0
   8  11  22   19.86    3.65   0
   8  12  22   29.02    3.65   0
   9 -16 -11    4.67    5.32   0
   9 -16 -10  270.55    7.62   0
   9 -16  -9  103.40    6.28   0
   9 -16  -8   12.98    5.72   0
   9 -15 -19  131.92    5.45   0
   9 -15 -18  121.19    4.86   0
   9 -14 -22    6.42    4.05   0
   9 -13 -25   24.12    4.34   0
   9 -13   5    7.98    6.99   0
   9 -12 -27    9.45    3.46   0
   9 -11 -29   19.92    3.47   0
   9  -9  13    9.36    4.37   0
   9  -3  19   94.36    4.52   0
   9  -2  20    0.80    3.16   0
   9   0  21   51.85    4.41   0
   9   2  22    0.45    3.23   0
   9   3  22    9.54    4.09   0
   9   6  23   46.01    3.79   0
   9   7  23    4.92    3.50   0
   9   8  23   56.85    4.05   0
  10 -16 -17   69.96    5.28   0
  10 -15 -22   31.01    4.55   0
  10 -14 -25    1.93    4.20   0
  10  -8  15    6.65    4.12   0
  10  -7  16   50.87    4.92   0
  10  -6  17   15.19    4.15   0
  10  -5  18   73.14    4.79   0
  10  -4  19   20.16    4.25   0
  10  -1  21   -0.46    3.46   0
  10   1  22  145.39    5.00   0
  10   2  22    1.54    4.11   0
  11 -17 -14   53.63    5.98   0
  11 -17 -13   24.90    5.25   0
  11 -17 -12    6.68    4.92   0
  11 -17  -8   21.90    6.31   0
  11 -17  -7    2.14    6.38   0
  11 -16 -20   27.89    4.62   0
  11  -9  14    4.71    4.99   0
  11  -4  19   -2.88    4.18   0
  11  -3  20    8.27    4.57   0
  12 -13   8  105.58    7.50   0
  12 -12  10   42.66    5.93   0
  12 -10  13   30.44    5.48   0
  -1   7  -7  169.19    7.44   0
  -1   7  -6  926.40   15.03   0
  -1   8  -7  539.26   11.34   0
  -1   9  -6 1859.11   25.44   0
   0  -1  -8   17.03    3.58   0
   0  -1  -7   28.28    3.69   0
   0  -1  -6 1692.16   14.21   0
   0  -1  -5  277.89    7.58   0
   0  -1  -4 3905.27   26.03   0
   0   0 -12  576.74    7.06   0
   0   0 -11   15.57    3.66   0
   0   2 -15   38.34    3.48   0
   0   3 -16 1332.36    9.34   0
   0   4 -17   99.17    4.14   0
   0   4   5 2344.11   16.63   0
   0   5 -17  365.71    5.44   0
   0   6   6  775.68    8.98   0
   0   7 -18  152.68    4.61   0
   0   7   6  919.01    9.82   0
   0   8 -18  801.89    7.95   0
   0   8   6  193.59    5.21   0
   0   9 -18    6.68    4.08   0
   0   9   6  495.57    7.17   0
   0  11 -17  117.81    5.35   0
   0  11   5  896.70    9.21   0
   0  12   4  159.57    5.63   0
   0  13   3  201.72    6.23   0
   0  15 -13  150.61    7.61   0
   0  15  -1  481.49   10.19   0
   1  -4 -11 2629.55   13.39   0
   1  -4  -1  467.10   13.20   0
   1  -3 -14   48.11    5.00   0
   1  -2 -16    8.91    2.82   0
   1  -1 -18   16.08    3.53   0
   1   0 -19   40.69    3.09   0
   1   1 -20   56.16    3.34   0
   1   2 -21  546.10    5.74   0
   1   3 -22   36.80    4.42   0
   1   3   9 1366.39   10.30   0
   1   4 -22   18.78    2.91   0
   1   5 -23  665.74    6.92   0
   1   5  10  128.89    4.41   0
   1   6 -23  208.30    4.83   0
   1   7 -23  356.25    5.56   0
   1   8 -23  117.22    4.25   0
   1   9 -23  113.74    4.38   0
   1   9  10  289.60    5.01   0
   1  10 -23   22.31    4.04   0
   1  10  10   97.38    3.98   0
   1  12 -22  338.20    6.07   0
   1  12   9  353.18    5.65   0
   1  14 -21  144.39    5.72   0
   1  15 -20  224.09    6.66   0
   1  16 -19   50.15    5.63   0
   1  17   4   -2.71    3.82   0
   1  18   1   92.10    5.81   0
   1  19  -3    2.88    6.11   0
   2  -7 -10   39.33    3.50   0
   2  -7  -9  216.03    5.01   0
   2  -7  -8  725.35    8.24   0
   2  -7  -5  346.90    7.24   0
   2  -7  -4 3634.77   21.78   0
   2  -6 -14 1087.56    8.12   0
   2  -5 -17   17.62    2.95   0
   2  -4 -19   47.85    3.31   0
   2  -3 -21  197.06    4.81   0
   2  -3   7  469.58    8.18   0
   2  -2 -22  348.35    4.97   0
   2  -1 -23  170.94    3.98   0
   2   0 -24   90.59    3.35   0
   2   1 -25   46.62    3.85   0
   2   2  12 1526.19    9.78   0
   2   3 -26  674.02    6.93   0
   2   4  13   25.15    3.11   0
   2   5 -27   81.83    4.30   0
   2   5  13  318.97    5.70   0
   2   6 -27   13.87    3.61   0
   2   7 -27   62.06    3.97   0
   2   8 -27    3.36    3.58   0
   2   9 -27  154.85    4.69   0
   2  10 -27    7.35    3.82   0
   2  10  13   51.63    3.52   0
   2  11  13  113.75    3.69   0
   2  12 -26   61.59    4.13   0
   2  13 -26  128.15    5.61   0
   2  13  12    7.71    3.90   0
   2  14 -25  189.72    5.59   0
   2  14  11   57.82    4.18   0
   2  18   7   67.54    4.32   0
   2  19 -20    2.42    5.71   0
   2  20   3    2.40    4.46   0
   2  21 -16    6.60    9.24   0
   2  21   0   34.56    5.53   0
   3  -9 -11 1234.52    9.43   0
   3  -9 -10   10.28    3.60   0
   3  -9  -9  440.55    6.62   0
   3  -9  -4 1632.72   14.88   0
   3  -8 -15   22.58    2.85   0
   3  -7 -18  193.79    3.86   0
   3  -5 -22  111.93    3.49   0
   3  -4 -24    4.80    3.63   0
   3  -4   9 1627.05   12.50   0
   3  -3 -25  540.86    5.85   0
   3  -2 -26    6.66    2.95   0
   3  -1 -27  259.32    4.93   0
   3   0 -28    4.39    3.37   0
   3   0  13  204.91    4.58   0
   3   1 -28   30.54    3.11   0
   3   1  14   14.29    2.68   0
   3   2 -29  149.17    4.55   0
   3   3  15 1469.41    9.04   0
   3   4 -30    3.13    3.66   0
   3   4  15   23.14    3.58   0
   3   5 -30   51.73    4.12   0
   3   6 -30   12.20    3.20   0
   3   7 -30   90.64    3.78   0
   3   8 -30    1.02    3.19   0
   3   9 -30   35.89    3.48   0
   3  10 -30   12.40    3.92   0
   3  11 -30   51.48    4.46   0
   3  11  15  162.10    4.39   0
   3  12  15   50.26    3.26   0
   3  13 -29   44.10    4.29   0
   3  14  14  172.10    4.42   0
   3  15 -28    2.72    4.18   0
   3  15  13   -0.06    3.66   0
   3  19   9    7.29    3.89   0
   3  20   8   51.47    4.26   0
   3  21   6   14.97    4.13   0
   3  22   4   30.59    4.38   0
   3  23   0  173.19    7.04   0
   4 -10 -15  409.09    5.77   0
   4 -10   0  123.09   10.86   0
   4  -9 -19  165.74    4.36   0
   4  -9 -18  434.59    5.46   0
   4  -8 -21    5.27    3.38   0
   4  -7 -23   22.34    2.82   0
   4  -6 -25   -1.64    3.50   0
   4  -6   9  208.38    6.04   0
   4  -5 -26  210.18    4.15   0
   4  -4 -27    6.47    2.81   0
   4  -3 -28  186.71    4.05   0
   4  -2 -29    9.10    3.05   0
   4  -1 -30  216.33    4.32   0
   4   0 -31    2.87    3.72   0
   4   0  15    3.37    3.24   0
   4   1 -31   15.30    3.30   0
   4   1  16   63.78    3.15   0
   4   2 -32   94.75    4.50   0
   4   3 -32   78.89    3.70   0
   4   4  17   10.94    2.93   0
   4   5 -33   22.93    4.00   0
   4   5  17   -1.46    3.40   0
   4   6 -33    6.93    3.86   0
   4   7 -33   39.33    4.51   0
   4   8 -33    6.37    4.20   0
   4   9 -33   25.71    4.28   0
   4  10 -33   -0.52    4.24   0
   4  10  17  152.40    4.34   0
   4  11  17    1.62    3.81   0
   4  12  17   36.51    3.09   0
   4  14  16    0.16    3.08   0
   4  15  15  174.50    4.98   0
   4  17  14   50.21    3.58   0
   4  18  13  161.76    5.13   0
   4  19  12   -1.84    3.80   0
   4  21   9   73.67    4.57   0
   4  23   5   50.34    5.65   0
   4  24   3   28.55    4.53   0
   5 -12 -13  193.84    5.56   0
   5 -12 -12  842.85    8.48   0
   5 -12 -11  393.07    6.47   0
   5 -12  -4  437.54    9.30   0
   5 -11 -18  158.29    4.60   0
   5 -11 -17  602.51    6.33   0
   5 -10 -21   25.85    3.71   0
   5  -9 -23    3.03    3.62   0
   5  -9   6  197.81    7.44   0
   5  -8 -25    5.49    3.69   0
   5  -8   8   48.61    5.12   0
   5  -6 -28   11.07    3.55   0
   5  -5 -29  259.64    4.53   0
   5  -4 -30    6.17    3.18   0
   5  -3 -31  110.10    3.79   0
   5  -2 -32   19.07    3.12   0
   5  -1 -33  128.03    4.65   0
   5  -1  16    2.30    3.33   0
   5   0 -33    3.66    3.18   0
   5   0  17  340.13    5.02   0
   5   1 -34    5.87    4.07   0
   5   2  18   -0.96    2.64   0
   5   3 -35   77.68    4.83   0
   5   3  18   82.13    4.01   0
   5   4 -35   78.29    3.87   0
   5   5 -35   76.33    4.23   0
   5   6  19   89.20    3.59   0
   5   7  19  522.01    5.80   0
   5   8  19    4.97    3.03   0
   5   9  19  388.73    5.28   0
   5  10  19    2.38    2.85   0
   5  12  18  276.39    5.20   0
   5  13  18    0.41    2.99   0
   5  15  17   10.23    3.26   0
   5  16  16  105.90    4.80   0
   5  18  15    1.65    3.15   0
   5  19  14   25.84    3.74   0
   5  20  13    5.46    3.46   0
   5  22  10  165.61    5.59   0
   5  23   8   92.84    6.26   0
   6 -13 -15   23.56    4.09   0
   6 -13 -14    2.12    3.51   0
   6 -12 -19  123.94    4.22   0
   6 -11 -22    3.33    3.78   0
   6 -10 -24   41.77    3.30   0
   6  -9 -26    5.71    2.86   0
   6  -8 -28    0.66    3.72   0
   6  -7 -29   68.26    3.57   0
   6  -6 -31   -0.41    3.68   0
   6  -6  13  127.53    4.52   0
   6  -5 -32  108.08    4.72   0
   6  -5  14    1.87    3.43   0
   6  -4 -33    2.41    3.82   0
   6  -4  15  173.05    4.83   0
   6  -3  16  342.28    5.76   0
   6  -2  17   26.66    3.20   0
   6  -1 -35    2.01    3.18   0
   6   0  18 1438.22    9.62   0
   6   2  19   21.66    3.89   0
   6   5  20  341.90    4.88   0
   6   6  20   42.70    3.33   0
   6   7  20  435.78    6.28   0
   6   8  20    7.78    4.02   0
   6   9  20  193.77    5.09   0
   6  10  20    3.69    3.37   0
   6  13  19  119.39    4.69   0
   6  15  18    0.84    3.93   0
   6  17  17  158.34    4.82   0
   6  18  16   10.72    4.17   0
   6  19  15   12.14    4.25   0
   6  20  14   27.77    4.62   0
   7 -14 -15   86.62    4.44   0
   7 -13 -20  154.36    4.56   0
   7 -12 -23   73.72    4.33   0
   7 -11 -25   67.21    3.49   0
   7 -10 -27   32.29    3.36   0
   7  -9 -29    6.48    3.18   0
   7  -7 -32    4.14    4.00   0
   7  -7  13  409.91    6.79   0
   7  -6 -33   35.14    3.58   0
   7  -5 -34   13.92    3.38   0
   7  -4 -35   -2.44    4.03   0
   7  -3  17  401.00    5.98   0
   7  -2  18   29.88    3.81   0
   7   0  19  503.62    6.60   0
   7   2  20   12.09    4.01   0
   7   5  21   79.93    3.72   0
   7   6  21   12.61    3.32   0
   7   7  21  160.89    4.37   0
   7   8  21    2.74    3.21   0
   7   9  21   47.02    3.44   0
   7  10  21    9.34    3.38   0
   7  13  20   42.45    4.30   0
   7  15  19    1.36    4.31   0
   7  17  18   15.96    4.62   0
   8 -15 -15  184.42    5.32   0
   8 -15 -14   13.67    4.01   0
   8 -15  -4  215.77    9.67   0
   8 -14 -20   20.82    3.87   0
   8 -13 -23  144.16    4.20   0
   8 -13   3  280.74   12.84   0
   8 -12 -26   53.50    4.58   0
   8 -11 -28    1.52    3.81   0
   8 -11   8   29.80    5.61   0
   8 -10 -30    1.42    4.16   0
   8 -10  10    3.27    4.51   0
   8  -9 -31   37.18    3.78   0
   8  -8  13   96.83    5.24   0
   8  -3  18  176.54    4.86   0
   8   0  20   74.96    3.65   0
   8   2  21    7.00    3.24   0
   8   3  21   25.34    4.11   0
   8   8  22   62.24    3.94   0
   8  12  21    3.75    4.16   0
   8  13  21   43.19    4.01   0
   9 -16 -14   64.52    5.19   0
   9 -16 -13   58.02    4.92   0
   9 -16 -12   52.31    4.93   0
   9 -16  -7   80.62    6.49   0
   9 -15 -20   42.72    4.26   0
   9 -14 -23    4.73    4.13   0
   9 -13 -26   44.50    4.61   0
   9 -12 -28  107.88    4.35   0
   9 -11 -30   47.85    3.83   0
   9 -10  11    6.40    4.54   0
   9  -8  14   11.03    4.11   0
   9  -7  15  151.56    5.43   0
   9  -6  16   83.88    5.00   0
   9  -5  17   34.03    3.99   0
   9  -4  18    8.93    3.97   0
   9  -1  20    8.58    3.93   0
   9   1  21   63.58    3.90   0
   9   4  22   23.27    3.67   0
   9   5  22   30.86    4.44   0
   9   6  22    0.64    4.17   0
   9   7  22   18.68    4.38   0
   9   8  22    7.59    4.21   0
   9   9  22   19.81    4.45   0
  10 -16 -19   74.37    5.28   0
  10 -16 -18    2.70    3.96   0
  10 -15 -23   38.47    4.53   0
  10 -10  12   49.90    5.21   0
  10  -3  19   -0.63    3.94   0
  10  -2  20   77.48    3.98   0
  10   0  21   -1.82    3.31   0
  10   3  22   57.96    4.72   0
  10   4  22   -0.75    4.27   0
  11 -17 -16    1.45    5.02   0
  11 -17 -15    8.64    5.28   0
  11 -17  -6   30.82    7.49   0
  11 -13   7   14.61    6.14   0
  11 -12   9   19.52    5.74   0
  11 -11  11   61.01    5.78   0
  11  -8  15   12.12    4.39   0
  11  -7  16   24.56    4.35   0
  11  -6  17   54.60    4.82   0
  11  -5  18   -0.62    4.19   0
  11  -2  20    0.39    4.21   0
  11   0  21   21.78    4.89   0
  12  -9  14    4.09    5.37   0
  12  -8  15   48.28    5.78   0
  -1   6  -7 2038.73   18.54   0
  -1   6  -6  213.83    7.96   0
  -1   6  -5  394.94   11.65   0
  -1   7  -8  265.94    7.78   0
  -1   8  -8 1006.53   13.54   0
  -1   9  -8    9.62    5.24   0
  -1   9  -7  603.64   12.97   0
   0  -1 -10 2189.87   13.18   0
   0  -1  -9    9.35    2.86   0
   0  -1  -3  224.07    8.72   0
   0   0 -13    6.22    3.44   0
   0   1 -15   86.22    4.02   0
   0   1 -14  805.66    7.41   0
   0   2 -16   29.00    3.44   0
   0   2   3  909.86   14.07   0
   0   3 -17  133.71    4.53   0
   0   3   4 2124.41   17.93   0
   0   5 -18   84.51    3.98   0
   0   5   5  484.10    8.06   0
   0   6 -18 1063.76    8.44   0
   0  10 -18  637.13    7.63   0
   0  10   5  527.83    7.38   0
   0  11 -18   66.33    4.91   0
   0  12 -17   18.55    4.77   0
   0  13 -16   76.39    5.58   0
   0  14 -15  244.65    7.44   0
   0  14   1  411.78    8.09   0
   0  15  -2  202.78    8.35   0
   0  16 -11  479.61   15.18   0
   1  -4 -13  431.78    6.03   0
   1  -4 -12  505.65    6.49   0
   1  -3 -15  864.28    7.32   0
   1  -2 -17  657.53    6.41   0
   1  -1 -19 1234.81    8.50   0
   1   0 -20    2.62    2.76   0
   1   1 -21   11.19    2.90   0
   1   2 -22  481.32    5.86   0
   1   2   8   80.96    4.15   0
   1   4 -23   32.64    3.81   0
   1   6  10    3.50    2.70   0
   1   7 -24  261.21    5.32   0
   1   7  10  560.49    6.22   0
   1   8 -24    1.04    3.49   0
   1   8  10    3.58    2.58   0
   1   9 -24   35.28    4.34   0
   1  11 -23  183.34    5.11   0
   1  11   9  277.14    5.27   0
   1  12 -23    6.46    4.36   0
   1  13 -22   45.04    4.25   0
   1  13   8  270.90    5.34   0
   1  14   7  214.28    5.04   0
   1  15   6  317.48    5.85   0
   1  16   5  204.99    5.39   0
   1  17 -18    2.09    4.98   0
   1  17   3  227.46    6.36   0
   1  18 -16    1.73    5.82   0
   1  19  -4  420.52   10.55   0
   2  -7 -12 1538.03    9.94   0
   2  -7 -11    0.48    3.16   0
   2  -7  -3  178.39    6.63   0
   2  -6 -16  167.21    4.26   0
   2  -6 -15   -0.25    2.49   0
   2  -5 -18  210.02    4.12   0
   2  -4 -20  172.55    3.88   0
   2  -3 -22 1326.91    8.67   0
   2  -2 -23  137.85    4.45   0
   2  -2   8 1276.68   11.74   0
   2  -1 -24  403.35    5.71   0
   2   0 -25    2.92    3.38   0
   2   0  10  425.05    6.55   0
   2   1  11   12.50    2.96   0
   2   2 -26  220.28    4.45   0
   2   3 -27   94.05    4.43   0
   2   3  12    0.12    2.68   0
   2   4 -27   25.85    3.29   0
   2   6  13   37.64    3.09   0
   2   7 -28   14.40    3.57   0
   2   7  13   22.48    2.97   0
   2   8 -28  139.68    4.90   0
   2   8  13  218.37    4.29   0
   2   9  13  385.85    5.18   0
   2  11 -27  107.54    4.46   0
   2  11  12    4.06    3.42   0
   2  12 -27    9.21    4.33   0
   2  12  12  202.15    4.15   0
   2  13  11  822.32    7.68   0
   2  14 -26   17.03    4.58   0
   2  15 -25   16.00    4.78   0
   2  15  10  119.65    4.38   0
   2  16 -24   74.12    5.53   0
   2  16   9  446.79    6.29   0
   2  17 -23  116.20    6.06   0
   2  17   8   17.50    3.76   0
   2  18 -22   11.77    5.46   0
   2  19   5   -0.67    3.83   0
   2  21  -1  369.87    8.77   0
   3  -9 -12  126.69    4.38   0
   3  -9  -3 1185.32   14.02   0
   3  -8 -17  814.60    7.04   0
   3  -8 -16  264.39    4.48   0
   3  -7 -19  258.66    4.28   0
   3  -6 -21    2.84    2.71   0
   3  -5 -23  126.39    3.66   0
   3  -3 -26   46.73    4.02   0
   3  -3  10   23.45    3.82   0
   3  -2 -27  146.25    4.56   0
   3  -2  11  298.27    5.52   0
   3  -1 -28   31.54    3.55   0
   3  -1  12  111.27    4.14   0
   3   1 -29  256.92    4.36   0
   3   2  14    2.59    2.50   0
   3   3 -30    9.35    3.22   0
   3   5 -31    9.05    3.81   0
   3   5  15 1388.25    8.57   0
   3   6 -31  112.51    4.65   0
   3   6  15  312.94    5.10   0
   3   7 -31   67.55    4.28   0
   3   7  15  791.49    7.16   0
   3   8 -31  161.72    5.32   0
   3   8  15  116.47    4.47   0
   3   9 -31   45.64    4.35   0
   3   9  15  696.81    6.93   0
   3  10 -31  124.90    4.87   0
   3  10  15    3.37    2.72   0
   3  12 -30   26.78    4.21   0
   3  12  14    6.27    3.60   0
   3  13 -30   15.24    4.91   0
   3  13  14  459.76    5.63   0
   3  14 -29   16.69    4.58   0
   3  14  13  354.36    5.57   0
   3  16 -28   65.89    5.75   0
   3  16  12  527.72    6.10   0
   3  17 -27    7.90    5.24   0
   3  17  11  133.07    4.72   0
   3  18  10   95.24    4.42   0
   3  20   7    7.63    3.85   0
   3  21   5    3.78    4.57   0
   3  22   3    3.93    3.84   0
   3  23  -1   21.29    5.74   0
   4 -11 -10 2046.84   12.90   0
   4 -11  -9  197.99    5.95   0
   4 -11  -8  317.70    6.63   0
   4 -11  -7  929.66   10.08   0
   4 -10 -16  380.91    5.57   0
   4  -9 -20  114.71    4.17   0
   4  -8 -22   50.86    3.67   0
   4  -8   5   16.56    4.96   0
   4  -7 -24   42.87    3.71   0
   4  -7   7  543.46    9.47   0
   4  -5 -27    9.42    3.31   0
   4  -5  10  145.10    5.26   0
   4  -4 -28   86.62    3.41   0
   4  -3 -29   23.28    3.11   0
   4  -2 -30   69.22    3.43   0
   4  -1 -31   13.94    3.70   0
   4  -1  14  474.41    6.06   0
   4   1 -32  172.51    4.14   0
   4   2  16  415.03    5.40   0
   4   3 -33   20.46    4.20   0
   4   3  16  282.65    5.05   0
   4   4 -33    0.17    3.08   0
   4   6  17  358.53    4.88   0
   4   7 -34   27.19    4.51   0
   4   7  17    1.65    2.69   0
   4   8 -34   36.23    4.58   0
   4   8  17   37.83    3.13   0
   4   9  17   53.66    3.43   0
   4  12  16  219.07    4.92   0
   4  13  16  128.65    4.00   0
   4  14  15   43.96    4.05   0
   4  16  14   84.10    4.37   0
   4  17  13   47.89    4.12   0
   4  18  12   36.17    4.22   0
   4  19  11  151.31    4.98   0
   4  20  10    2.23    3.94   0
   4  22   7   47.48    4.42   0
   4  24   2    1.47    4.93   0
   5 -12 -14    5.22    3.79   0
   5 -12  -3   59.02    6.65   0
   5 -11 -19   40.26    3.63   0
   5 -10 -22  232.88    4.81   0
   5  -9 -24   32.67    3.84   0
   5  -8 -26   18.85    3.57   0
   5  -7 -27   44.72    3.13   0
   5  -6 -29   36.06    3.79   0
   5  -6  11  907.99    9.29   0
   5  -5 -30   16.48    3.76   0
   5  -4 -31  199.04    4.24   0
   5  -3 -32   43.26    4.02   0
   5  -3  14   68.10    3.98   0
   5  -2 -33   20.34    4.13   0
   5  -2  15  225.75    4.87   0
   5   0 -34   -1.94    2.95   0
   5   1  17   14.47    2.81   0
   5   2 -35   74.16    3.92   0
   5   4  18   67.61    3.28   0
   5   5  18   42.76    3.98   0
   5  10  18  194.56    4.71   0
   5  11  18   66.32    3.18   0
   5  13  17   36.57    3.89   0
   5  14  17  125.61    4.02   0
   5  15  16   51.80    4.17   0
   5  17  15   56.68    3.70   0
   5  18  14  212.20    5.59   0
   5  19  13    6.36    3.91   0
   5  20  12    3.69    4.09   0
   5  21  11    4.52    4.28   0
   5  22   9   -0.17    4.34   0
   6 -13 -16  172.59    4.74   0
   6 -13  -2  125.09    9.16   0
   6 -12 -20  132.14    4.38   0
   6 -11 -23   22.46    3.92   0
   6 -10 -25   77.51    3.50   0
   6  -9 -27   88.45    3.60   0
   6  -8 -29   56.78    4.11   0
   6  -8  10  499.86    8.18   0
   6  -7 -30   27.54    3.35   0
   6  -3 -34   36.81    3.45   0
   6  -2 -35    0.62    3.19   0
   6  -1  17   28.13    3.79   0
   6   1  18  121.92    4.47   0
   6   3  19    1.42    2.90   0
   6   4  19   42.65    3.73   0
   6  11  19   31.38    3.93   0
   6  12  19   35.58    3.46   0
   6  14  18  173.69    5.21   0
   6  16  17   38.41    4.42   0
   6  17  16   43.22    4.30   0
   7 -14 -17   53.36    4.14   0
   7 -14 -16    1.97    3.64   0
   7 -13 -21   66.39    4.24   0
   7 -12 -24    4.51    3.73   0
   7 -11 -26   37.55    3.29   0
   7 -10 -28   34.31    3.25   0
   7  -9 -30   13.76    4.26   0
   7  -9  10   34.31    4.71   0
   7  -8 -31   16.25    3.35   0
   7  -7 -33    4.41    3.93   0
   7  -6 -34   -3.48    3.79   0
   7  -6  14   86.94    4.30   0
   7  -5  15    3.33    3.61   0
   7  -4  16  144.23    4.80   0
   7  -1  18    8.24    3.42   0
   7   1  19   10.39    3.97   0
   7   3  20    1.97    2.81   0
   7   4  20   13.01    3.58   0
   7   5  20    9.70    3.60   0
   7  10  20   51.14    4.10   0
   7  11  20    5.17    3.76   0
   7  12  20   39.46    3.59   0
   7  14  19    7.77    4.25   0
   7  16  18   25.83    4.54   0
   8 -15 -17   17.54    3.86   0
   8 -15 -16  135.70    5.13   0
   8 -14 -21   45.46    4.05   0
   8 -13 -24   61.86    3.65   0
   8 -12 -27    4.34    3.88   0
   8 -11 -29    8.31    4.01   0
   8 -10 -31   -2.88    4.20   0
   8  -9 -32   -1.37    3.34   0
   8  -7  14  308.85    6.22   0
   8  -6  15  154.96    5.23   0
   8  -5  16   17.79    3.84   0
   8  -4  17   -2.20    3.58   0
   8  -1  19    1.81    3.11   0
   8   1  20   15.99    3.13   0
   8   2  20  155.04    4.81   0
   8   4  21    2.70    3.07   0
   8   5  21   56.57    3.74   0
   8   6  21    2.27    3.72   0
   8   7  21   15.37    3.86   0
   8   8  21   16.28    4.24   0
   8   9  21   29.33    4.16   0
   8  10  21   13.62    3.42   0
   8  11  21   94.70    4.14   0
   8  13  20   26.53    4.43   0
   8  14  20   32.79    3.82   0
   9 -16 -16   68.57    5.41   0
   9 -16 -15   33.49    4.28   0
   9 -16  -6  164.01    7.66   0
   9 -15 -21   10.88    3.95   0
   9 -14 -24   45.72    3.63   0
   9 -13 -27    9.26    4.17   0
   9 -12 -29    7.21    3.56   0
   9 -12   7    1.41    5.43   0
   9 -11   9    5.57    5.25   0
   9  -2  19  203.52    5.60   0
   9   0  20    4.13    4.05   0
   9   2  21   13.07    3.29   0
   9   3  21   58.97    4.39   0
  10 -16 -20   23.49    4.61   0
  10 -15 -24    4.89    4.29   0
  10 -13   6    1.59    5.92   0
  10 -12   8   24.88    5.85   0
  10 -11  10   39.98    5.08   0
  10  -9  13    1.25    4.31   0
  10  -8  14   60.85    5.31   0
  10  -5  17    1.50    3.85   0
  10  -4  18   34.33    4.40   0
  10  -1  20   93.91    5.31   0
  10   1  21    4.54    3.33   0
  10   2  21    0.52    4.17   0
  10   5  22  118.58    4.97   0
  10   6  22    7.84    3.46   0
  11 -17 -17   13.66    4.73   0
  11 -17  -5    2.22    8.62   0
  11 -10  12    5.39    4.94   0
  11  -3  19  103.97    5.72   0
  11  -1  20   11.75    4.50   0
  11   1  21   -2.49    4.16   0
  12 -11  11    9.62    5.20   0
  12  -7  16   93.99    5.66   0
  12  -6  17   -0.38    4.32   0
  -1   6  -9  149.49    5.87   0
  -1   6  -8  250.59    7.14   0
  -1   6  -4  471.77   15.30   0
  -1   7 -10  548.06    8.78   0
  -1   7  -9 2150.21   16.97   0
  -1   8 -10   11.57    4.70   0
  -1   8  -9 1148.46   13.17   0
  -1   9  -9  584.67   10.38   0
  -1  10  -7  164.15    9.66   0
   0  -1 -11  328.16    5.88   0
   0   0 -14  181.42    4.49   0
   0   1 -16 2351.25   11.99   0
   0   2 -17   27.38    3.42   0
   0   3 -18  137.89    4.21   0
   0   4 -18  695.90    6.75   0
   0   5 -19  274.09    5.24   0
   0   6 -19  244.88    5.09   0
   0   6   5   88.96    4.83   0
   0   7 -19   87.12    4.31   0
   0   7   5  228.23    6.01   0
   0   8 -19  480.68    6.66   0
   0   8   5   16.68    3.90   0
   0   9 -19  118.33    4.58   0
   0   9   5  355.01    6.77   0
   0  10 -19  197.42    5.84   0
   0  11   4   69.70    4.26   0
   0  12 -18  166.32    5.75   0
   0  12   3  654.82    8.99   0
   0  13 -17  681.78    9.94   0
   0  13   2  520.59    8.43   0
   0  14   0  247.58    7.22   0
   0  15 -14   31.69    5.97   0
   1  -5  -9 2444.15   14.01   0
   1  -5  -8    4.48    3.81   0
   1  -5  -7 1030.66   10.42   0
   1  -5  -6  608.59    8.70   0
   1  -4 -14   14.02    3.57   0
   1  -3 -17  396.72    5.70   0
   1  -3 -16  173.99    4.39   0
   1  -2 -18   11.79    3.17   0
   1  -1 -20   71.82    4.19   0
   1  -1   5 1355.45   14.43   0
   1   0 -21   41.79    3.78   0
   1   0   6   -0.57    3.89   0
   1   1 -22    9.29    3.33   0
   1   2 -23   21.22    3.81   0
   1   3 -23 1779.22    9.76   0
   1   4 -24  102.67    4.25   0
   1   4   9  378.02    5.82   0
   1   5 -24   23.05    3.90   0
   1   5   9 1059.89    9.08   0
   1   6 -24    2.60    2.87   0
   1   9   9  482.43    6.14   0
   1  10 -24   71.82    4.15   0
   1  10   9  205.56    4.77   0
   1  11 -24   85.58    4.93   0
   1  12   8  458.07    6.23   0
   1  13 -23  149.37    5.61   0
   1  14 -22  319.61    7.20   0
   1  15 -21   30.47    4.89   0
   1  16 -20    4.71    5.10   0
   1  16   4  600.83    8.15   0
   1  17   2  387.82    7.91   0
   1  18   0  182.47    6.68   0
   1  19  -5   80.87    7.85   0
   2  -7 -13  107.70    3.89   0
   2  -6 -17   43.97    3.59   0
   2  -5 -19  175.25    3.84   0
   2  -4 -21    6.10    2.86   0
   2  -4   5  973.91   13.07   0
   2  -2 -24  326.13    5.25   0
   2  -1 -25   54.85    3.89   0
   2  -1   9   14.55    3.25   0
   2   0 -26  146.99    4.31   0
   2   1 -26  507.44    5.64   0
   2   2 -27    9.03    3.68   0
   2   2  11  142.47    4.59   0
   2   4 -28  225.01    4.94   0
   2   4  12 2822.62   12.94   0
   2   5 -28   11.01    3.70   0
   2   5  12    5.86    3.58   0
   2   6 -28  205.61    4.53   0
   2   9 -28   54.11    3.63   0
   2   9  12   70.47    3.94   0
   2  10 -28  167.18    4.74   0
   2  10  12  376.81    5.45   0
   2  11 -28    2.70    3.75   0
   2  12  11   22.36    3.68   0
   2  13 -27   87.42    4.86   0
   2  14  10   61.82    4.16   0
   2  15   9   -0.19    3.68   0
   2  16 -25  129.85    5.91   0
   2  16   8  167.41    4.98   0
   2  17   7  471.41    6.59   0
   2  18   6    3.19    3.81   0
   2  19 -21    1.41    5.73   0
   2  19   4   18.94    4.33   0
   2  20 -19    7.48    6.41   0
   2  20   2    1.60    4.49   0
   2  21  -2    0.82    5.24   0
   3  -9 -14  237.11    4.89   0
   3  -9 -13   10.67    2.84   0
   3  -8 -18    3.49    3.21   0
   3  -7 -20   -0.61    2.75   0
   3  -6 -22   20.20    2.89   0
   3  -5 -24   10.74    2.95   0
   3  -5   7 1340.76   13.02   0
   3  -4 -25  271.67    4.57   0
   3  -3 -27  477.08    5.97   0
   3  -2 -28    8.05    3.57   0
   3   0 -29  155.16    3.96   0
   3   1 -30   21.24    3.86   0
   3   1  13  210.12    4.30   0
   3   2 -30    6.78    3.04   0
   3   3 -31    3.01    3.80   0
   3   3  14  156.67    4.15   0
   3   4 -31   92.82    3.85   0
   3   4  14    7.90    3.30   0
   3  11 -31   46.21    4.34   0
   3  11  14   41.51    3.58   0
   3  12 -31   31.56    4.60   0
   3  13  13  145.38    4.51   0
   3  14 -30   17.37    5.10   0
   3  15 -29   78.65    5.00   0
   3  15  12  203.57    4.69   0
   3  16  11    2.56    3.68   0
   3  17  10  205.04    5.15   0
   3  18   9  229.36    5.16   0
   3  19   8  190.68    5.33   0
   3  20   6  142.44    5.52   0
   3  21   4  236.66    7.00   0
   3  22   2  139.31    6.16   0
   3  23  -2    2.93    5.36   0
   4 -11 -13   18.35    3.64   0
   4 -11 -12  140.64    4.56   0
   4 -11 -11  362.05    6.07   0
   4 -11  -6  390.15    7.59   0
   4 -11  -5   48.22    5.00   0
   4 -10 -18   94.39    4.13   0
   4 -10 -17  107.05    3.75   0
   4  -9 -21  207.44    4.68   0
   4  -8 -23  143.23    4.29   0
   4  -7 -25   85.76    3.77   0
   4  -6 -26   86.83    3.41   0
   4  -5 -28  124.51    4.29   0
   4  -4 -29   19.20    3.80   0
   4  -4  11   24.90    3.57   0
   4  -3 -30  117.20    4.61   0
   4  -3  12  710.65    7.56   0
   4  -2 -31    4.21    3.54   0
   4  -2  13   60.99    3.80   0
   4   0 -32  168.72    4.23   0
   4   1 -33   19.69    3.90   0
   4   1  15    9.91    2.70   0
   4   2 -33   26.47    3.42   0
   4   4 -34   64.39    4.47   0
   4   4  16  127.84    4.27   0
   4   5 -34   13.22    3.29   0
   4   5  16  215.83    4.69   0
   4   6 -34   88.90    4.33   0
   4   9 -34    2.82    3.53   0
   4  10  16  250.70    5.08   0
   4  11  16  439.39    5.34   0
   4  13  15   28.89    3.86   0
   4  15  14   22.47    3.92   0
   4  20   9  224.07    5.30   0
   4  21   8   14.04    4.09   0
   4  22   6   12.83    4.26   0
   4  23   4    3.97    4.20   0
   4  24   1   35.13    5.66   0
   5 -12 -16   94.84    4.25   0
   5 -12 -15  148.91    4.61   0
   5 -11 -20   48.31    3.78   0
   5 -10 -23  288.26    5.30   0
   5  -9 -25  156.48    4.44   0
   5  -8 -27  134.32    4.22   0
   5  -7 -28   83.60    3.57   0
   5  -6 -30    3.42    3.54   0
   5  -5 -31   30.88    3.94   0
   5  -5  12   82.54    4.22   0
   5  -4 -32   11.35    4.01   0
   5  -4  13  614.79    7.08   0
   5  -3 -33  108.07    4.73   0
   5  -1 -34    4.39    3.28   0
   5   0 -35   77.32    4.66   0
   5   0  16    2.18    2.84   0
   5   1 -35   59.67    3.78   0
   5   2  17  494.03    5.51   0
   5   3  17   61.65    3.61   0
   5   6  18  150.67    3.95   0
   5   7  18    1.47    3.00   0
   5   8  18   71.12    3.41   0
   5   9  18    3.31    2.89   0
   5  12  17  158.08    4.47   0
   5  14  16    8.19    3.45   0
   5  16  15   -2.07    3.84   0
   5  17  14    6.73    3.89   0
   5  20  11    8.52    4.29   0
   5  21  10   -4.21    3.93   0
   5  23   7    6.42    4.37   0
   6 -13 -18   43.90    3.95   0
   6 -13 -17  222.54    5.04   0
   6 -12 -21   19.90    2.95   0
   6 -11 -24  191.69    4.79   0
   6 -10 -26  139.99    3.95   0
   6 -10   6   74.84    6.56   0
   6  -9 -28   99.49    3.85   0
   6  -9   8   70.57    5.72   0
   6  -8 -30   63.84    4.21   0
   6  -7 -31   37.00    3.36   0
   6  -7  11    5.81    3.81   0
   6  -6 -32    5.88    3.16   0
   6  -5 -33   23.12    3.27   0
   6  -4 -34   28.10    3.45   0
   6  -3 -35    0.61    3.39   0
   6  -3  15  212.32    5.12   0
   6  -2  16  153.08    4.65   0
   6   0  17   25.11    4.16   0
   6   2  18  722.94    7.19   0
   6   5  19    1.21    3.03   0
   6   6  19   42.24    3.33   0
   6   7  19   46.68    3.55   0
   6   8  19  252.92    4.70   0
   6   9  19   13.02    3.13   0
   6  10  19   86.54    3.72   0
   6  12  18   49.65    4.15   0
   6  13  18   -0.14    3.03   0
   6  15  17  117.59    4.22   0
   6  18  15   38.20    3.71   0
   6  19  14   24.02    4.43   0
   6  20  13    0.58    4.39   0
   6  21  12   29.48    4.73   0
   7 -14 -18  135.28    4.60   0
   7 -14  -2   43.99    8.58   0
   7 -13 -22   13.23    3.90   0
   7 -12 -25   80.59    4.20   0
   7 -11 -27   25.96    3.38   0
   7 -11   6  262.22    8.54   0
   7 -10 -29   33.23    3.47   0
   7 -10   8   37.75    5.30   0
   7  -9 -31   44.37    4.45   0
   7  -8 -32   22.50    3.54   0
   7  -8  11  483.71    7.98   0
   7  -2  17    0.01    3.43   0
   7   0  18   11.15    3.52   0
   7   2  19  611.54    6.98   0
   7   6  20    4.74    3.03   0
   7   7  20   25.02    3.31   0
   7   8  20    4.64    3.07   0
   7   9  20   47.16    3.63   0
   7  12  19   92.28    4.52   0
   7  13  19   -0.40    3.15   0
   7  15  18  100.39    4.46   0
   7  17  17   10.29    3.56   0
   7  18  16   36.10    4.67   0
   8 -15 -18   17.14    3.77   0
   8 -15  -3    6.15    7.30   0
   8 -14 -23    0.21    3.81   0
   8 -14 -22   18.04    3.26   0
   8 -13 -25    3.29    3.25   0
   8 -12 -28   48.03    4.42   0
   8 -11 -30   48.51    4.60   0
   8  -9  11  186.12    6.22   0
   8  -3  17    9.28    3.56   0
   8  -2  18  162.36    4.17   0
   8   0  19    1.40    3.06   0
   8   3  20   86.31    4.44   0
   8  11  20   79.62    4.71   0
   8  12  20   69.08    3.90   0
   8  14  19   47.41    4.78   0
   8  15  19   -0.50    3.61   0
   9 -16 -18   16.94    4.84   0
   9 -16 -17   36.06    4.25   0
   9 -16  -5    4.69    6.42   0
   9 -15 -22   35.58    4.33   0
   9 -14 -26    2.91    4.12   0
   9 -14 -25    7.12    3.37   0
   9 -13 -28   20.80    4.48   0
   9  -9  12   12.02    3.98   0
   9  -8  13  129.60    5.43   0
   9  -4  17   70.20    4.45   0
   9  -3  18    1.19    3.20   0
   9  -1  19  175.45    5.11   0
   9   1  20    7.81    3.25   0
   9   4  21   13.85    3.44   0
   9   5  21   46.95    3.87   0
   9   6  21   19.27    4.29   0
   9   7  21   44.19    4.17   0
   9   8  21   16.25    4.05   0
   9   9  21   31.50    4.39   0
   9  10  21   26.67    3.82   0
   9  11  21   22.28    3.76   0
  10 -17 -15   92.04    6.16   0
  10 -17 -14   25.84    5.31   0
  10 -17 -13    9.72    4.85   0
  10 -17 -12    7.14    5.08   0
  10 -17 -11  282.25    7.99   0
  10 -17 -10   35.13    6.10   0
  10 -17  -9    3.54    5.94   0
  10 -16 -21   56.21    4.89   0
  10  -7  15   17.16    3.84   0
  10  -6  16   98.07    4.65   0
  10  -2  19   27.11    3.88   0
  10   0  20  115.61    4.84   0
  10   3  21    1.31    3.48   0
  10   4  21   -2.37    4.30   0
  11  -9  13    5.87    4.74   0
  11  -8  14   13.64    4.61   0
  11  -6  16   12.20    4.78   0
  11  -5  17   24.69    4.18   0
  11  -4  18   -1.65    4.26   0
  11  -2  19    4.09    4.35   0
  11   0  20    4.31    4.34   0
  12 -14   5    1.43    6.85   0
  12 -13   7    1.18    6.25   0
  12 -12   9    2.08    5.72   0
  12 -10  12    0.85    5.04   0
  12  -5  17   65.40    4.95   0
  -1   5  -9 1028.68   11.30   0
  -1   5  -8  878.60   10.91   0
  -1   5  -7 2416.35   18.90   0
  -1   5  -6   35.76    4.63   0
  -1   5  -5  474.97   11.46   0
  -1   6 -10    3.76    4.17   0
  -1   7 -11  498.14    8.01   0
  -1   8 -11  495.36    8.47   0
  -1   9 -10  351.81    8.02   0
  -1  10  -9  214.99    7.90   0
  -1  10  -8  287.62    9.50   0
   0  -1 -13    9.01    3.63   0
   0  -1 -12  923.07    8.25   0
   0   0 -15    0.87    3.30   0
   0   1 -17  130.71    4.53   0
   0   2 -18  584.98    6.24   0
   0   4 -19  238.79    5.01   0
   0   4   4 2651.42   19.05   0
   0   5 -20  559.67    6.47   0
   0   6 -20   91.12    4.25   0
   0   7 -20  578.02    6.83   0
   0   8 -20   81.92    4.33   0
   0   9 -20  363.95    6.05   0
   0  10   4  463.24    7.45   0
   0  11 -19  119.16    4.75   0
   0  14 -16   86.02    6.08   0
   0  15  -3  247.25    9.10   0
   0  16 -12    2.66    7.22   0
   1  -5 -12  143.41    4.44   0
   1  -5 -11  176.02    4.82   0
   1  -5 -10  245.67    4.96   0
   1  -5  -5 3288.38   19.73   0
   1  -4 -15  773.80    6.95   0
   1  -3 -18   58.36    4.09   0
   1  -2 -19  593.84    6.06   0
   1  -1 -21    7.69    3.62   0
   1   0 -22    3.37    3.32   0
   1   1 -23  612.25    6.42   0
   1   3 -24  132.27    4.76   0
   1   3   8    6.45    3.28   0
   1   5 -25   47.54    3.79   0
   1   6 -25  375.46    5.61   0
   1   6   9  150.83    4.17   0
   1   7 -25   21.86    3.57   0
   1   7   9 1964.19   11.56   0
   1   8 -25  251.84    5.38   0
   1   8   9 1053.78    8.43   0
   1   9 -25   58.09    4.06   0
   1  10 -25  191.40    5.13   0
   1  11   8    7.68    3.35   0
   1  12 -24   16.96    3.88   0
   1  13   7   84.81    4.17   0
   1  14   6    3.12    3.48   0
   1  15   5  125.49    4.54   0
   1  17 -19    7.30    5.51   0
   1  18 -17    4.97    5.87   0
   1  18  -1    5.25    5.00   0
   1  19  -8  249.03   12.15   0
   1  19  -7   12.18    8.00   0
   1  19  -6  210.43    9.79   0
   2  -7 -15  262.95    4.85   0
   2  -7 -14    3.53    2.57   0
   2  -7  -2    1.92    4.64   0
   2  -6 -18  436.28    5.66   0
   2  -5 -20   55.19    3.09   0
   2  -4 -22  138.97    4.18   0
   2  -3 -23  144.14    4.21   0
   2   1 -27   19.00    2.95   0
   2   1  10 2158.41   12.54   0
   2   2 -28  266.57    4.99   0
   2   3 -28    7.68    3.13   0
   2   3  11  326.70    5.69   0
   2   5 -29   31.34    3.94   0
   2   6 -29   24.06    3.89   0
   2   6  12 1120.54    8.22   0
   2   7 -29   26.56    3.99   0
   2   7  12  265.89    4.58   0
   2   8 -29   50.85    4.07   0
   2   8  12 1128.89    8.05   0
   2   9 -29   74.53    4.44   0
   2  10 -29   34.81    4.19   0
   2  11  11  298.12    5.25   0
   2  12 -28  139.64    5.19   0
   2  13  10   32.86    3.74   0
   2  14 -27   54.97    5.60   0
   2  15 -26   34.60    4.62   0
   2  17 -24   21.54    5.15   0
   2  18 -23   -0.21    5.30   0
   2  18   5  506.65    7.54   0
   2  19   3  324.39    7.09   0
   2  20   1  363.52    7.69   0
   2  21 -17    1.98    9.14   0
   2  21  -3   13.99    5.68   0
   3  -9 -16  183.42    4.68   0
   3  -9 -15  804.96    7.08   0
   3  -9  -2  239.07    8.19   0
   3  -8 -19   66.63    3.57   0
   3  -7 -21  151.20    3.76   0
   3  -6 -23  114.13    3.63   0
   3  -5 -25  106.27    4.14   0
   3  -4 -26    3.32    2.94   0
   3  -1 -29  272.38    4.64   0
   3   0 -30    4.88    3.73   0
   3   0  12    1.24    2.46   0
   3   2 -31  120.93    3.82   0
   3   2  13  548.73    6.37   0
   3   4 -32    3.67    3.72   0
   3   5 -32   50.55    4.24   0
   3   5  14  273.14    4.64   0
   3   6 -32   44.04    3.63   0
   3   6  14   16.05    3.68   0
   3   7 -32   24.15    3.70   0
   3   7  14  214.49    4.74   0
   3   8 -32   41.42    3.48   0
   3   8  14   60.94    4.03   0
   3   9 -32   17.34    4.21   0
   3   9  14  706.07    6.68   0
   3  10 -32   49.51    4.69   0
   3  10  14   69.98    3.40   0
   3  11 -32    7.38    4.31   0
   3  12  13   17.53    3.59   0
   3  13 -31   11.64    4.50   0
   3  14  12  254.56    5.20   0
   3  19   7  174.96    5.01   0
   3  22   1   15.77    4.89   0
   3  23  -3    0.34    5.44   0
   4 -11 -15  171.36    4.62   0
   4 -11 -14  636.70    6.97   0
   4 -11  -4  218.48    6.93   0
   4 -10 -19  364.52    5.53   0
   4  -9 -22  297.66    5.32   0
   4  -8 -24  294.46    5.10   0
   4  -7 -26  226.21    4.90   0
   4  -6 -27    4.03    2.78   0
   4  -6   8    3.59    3.95   0
   4  -5 -29   62.04    3.94   0
   4  -4 -30   38.90    3.83   0
   4  -3 -31    6.65    3.61   0
   4  -1 -32  152.42    4.15   0
   4   0 -33    2.66    3.62   0
   4   0  14  446.17    5.41   0
   4   2 -34   52.92    4.43   0
   4   2  15  200.17    4.27   0
   4   3 -34   19.82    3.50   0
   4   5 -35   33.34    4.51   0
   4   6 -35   18.03    4.26   0
   4   6  16   24.41    2.96   0
   4   7  16  191.16    4.02   0
   4   8  16  242.99    4.29   0
   4   9  16  556.39    5.84   0
   4  12  15    5.11    3.06   0
   4  14  14  107.21    4.40   0
   4  16  13  167.25    4.22   0
   4  17  12   59.22    3.51   0
   4  18  11   70.03    4.42   0
   4  19  10    6.37    3.91   0
   4  21   7   60.67    4.42   0
   4  22   5   52.95    5.12   0
   4  23   3  106.23    5.86   0
   4  24   0    1.50    5.22   0
   5 -12 -17  239.45    4.99   0
   5 -12  -2  397.45   11.67   0
   5 -11 -21  231.47    4.94   0
   5 -10 -24    3.90    3.54   0
   5  -9 -26   12.87    3.52   0
   5  -8 -28    1.97    3.53   0
   5  -7 -29   57.00    3.55   0
   5  -7   9 1177.18   11.63   0
   5  -2 -34    5.93    3.06   0
   5  -2  14   14.56    3.63   0
   5  -1 -35   57.29    4.38   0
   5  -1  15  872.10    7.39   0
   5   1 -36    5.31    4.24   0
   5   1  16    1.50    2.70   0
   5   4  17  219.02    4.30   0
   5   5  17  204.30    4.76   0
   5   9  17   28.20    3.63   0
   5  10  17   78.08    4.07   0
   5  11  17    1.46    3.11   0
   5  13  16   84.98    4.24   0
   5  15  15    6.26    3.75   0
   5  18  13   69.06    3.72   0
   5  19  12  166.95    4.80   0
   5  21   9    0.99    4.07   0
   5  22   8    5.36    4.13   0
   5  23   6   21.71    4.57   0
   6 -14 -12   37.01    4.41   0
   6 -14 -11  373.84    6.93   0
   6 -14 -10   27.26    4.61   0
   6 -14  -9    3.21    5.23   0
   6 -13 -19    1.70    3.47   0
   6 -12 -23  123.59    4.48   0
   6 -12 -22  199.11    4.22   0
   6 -11 -25   68.67    4.14   0
   6 -10 -27   18.22    3.24   0
   6  -9 -29   37.86    3.98   0
   6  -7 -32   38.00    4.12   0
   6  -6 -33   -1.45    3.08   0
   6  -6  12   44.67    3.77   0
   6  -5 -34   19.37    3.31   0
   6  -5  13   54.23    3.92   0
   6  -4 -35    1.07    3.30   0
   6  -4  14  459.22    6.39   0
   6  -1  16  360.39    5.68   0
   6   1  17   25.17    3.75   0
   6   3  18   78.23    3.42   0
   6   4  18  750.45    7.19   0
   6  10  18  172.25    4.68   0
   6  11  18   31.54    3.19   0
   6  14  17   71.56    3.91   0
   6  16  16   15.75    3.44   0
   6  17  15   19.70    4.23   0
   6  18  14   14.59    3.99   0
   6  19  13   69.41    4.64   0
   6  20  12   11.50    4.21   0
   6  21  11    0.60    4.11   0
   7 -15 -13  117.26    5.10   0
   7 -15 -12  174.44    5.75   0
   7 -15 -11    1.68    4.25   0
   7 -15 -10   79.77    5.12   0
   7 -15  -9  128.81    6.03   0
   7 -14 -20    3.28    3.70   0
   7 -14 -19   40.82    3.90   0
   7 -13 -23  176.76    4.89   0
   7 -12 -26   73.79    4.38   0
   7 -11 -28   44.71    3.56   0
   7 -10 -30   30.39    4.34   0
   7  -9 -32   15.29    4.34   0
   7  -8 -33  106.12    4.38   0
   7  -7 -34   33.67    3.75   0
   7  -7  12   43.90    4.58   0
   7  -4  15 1053.75    8.67   0
   7  -3  16    1.92    3.53   0
   7  -1  17  357.72    5.77   0
   7   1  18    2.32    3.78   0
   7   3  19    0.72    2.82   0
   7   4  19  365.35    5.64   0
   7   5  19   37.32    3.70   0
   7   9  19   31.24    3.92   0
   7  10  19  101.56    4.48   0
   7  11  19    3.32    3.11   0
   7  13  18   31.07    4.07   0
   7  14  18  150.32    4.65   0
   7  16  17    5.02    3.54   0
   7  17  16   46.88    4.62   0
   8 -15 -20   70.90    4.38   0
   8 -15 -19  103.83    4.47   0
   8 -14 -24    3.83    3.90   0
   8 -13 -26   62.66    3.93   0
   8 -12 -29   68.77    4.75   0
   8 -11 -31   22.19    4.22   0
   8 -10   9  249.93    7.39   0
   8  -8  12  318.54    6.84   0
   8  -7  13   63.91    4.83   0
   8  -5  15   15.22    3.85   0
   8  -4  16  309.97    5.67   0
   8  -1  18   65.02    3.97   0
   8   1  19    4.26    3.00   0
   8   2  19    5.50    3.79   0
   8   4  20  205.78    4.56   0
   8   5  20   17.85    3.26   0
   8   6  20   55.08    4.30   0
   8   7  20   40.74    3.85   0
   8   8  20  105.79    4.52   0
   8   9  20   24.54    3.40   0
   8  10  20   62.90    3.95   0
   8  13  19    6.98    3.34   0
   8  15  18   15.46    4.16   0
   9 -16 -19    1.04    4.03   0
   9 -15 -24    1.37    4.09   0
   9 -15 -23   20.19    4.14   0
   9 -14 -27    3.56    4.30   0
   9 -10  10   22.85    5.14   0
   9  -7  14   15.82    3.83   0
   9  -6  15  108.79    4.65   0
   9  -5  16    2.12    3.78   0
   9  -2  18    6.40    3.88   0
   9   0  19  292.50    5.85   0
   9   2  20    4.51    3.31   0
   9   3  20    1.24    4.07   0
   9  11  20   10.35    4.43   0
   9  12  20   83.12    4.35   0
  10 -17 -17   -1.35    5.11   0
  10 -17 -16    7.28    4.40   0
  10 -17  -8   56.43    6.75   0
  10 -16 -22   14.89    4.54   0
  10 -10  11    6.48    4.54   0
  10  -4  17    5.29    3.93   0
  10  -3  18  120.89    4.24   0
  10  -1  19    3.49    4.13   0
  10   1  20  122.43    4.43   0
  10   2  20   60.94    4.72   0
  10   5  21    4.56    3.42   0
  10   6  21   10.14    3.49   0
  10   7  21    3.99    3.80   0
  10   8  21    7.82    3.69   0
  11 -14   4   36.83    8.15   0
  11 -11  10    1.31    4.90   0
  11  -7  15   38.45    4.32   0
  11  -3  18    3.16    4.16   0
  11  -1  19  103.45    5.20   0
  11   1  20    7.24    4.42   0
  12  -9  13   51.88    5.33   0
  12  -8  14   56.75    5.08   0
  12  -7  15    1.14    4.26   0
  12  -6  16   -1.66    4.14   0
  12  -3  18    3.36    4.52   0
  -1   4  -9  481.39    8.13   0
  -1   4  -8   60.09    4.86   0
  -1   4  -7 1943.48   16.54   0
  -1   5 -11  116.15    5.11   0
  -1   5 -10  124.31    4.99   0
  -1   6 -12   52.06    4.27   0
  -1   6 -11  620.77    8.29   0
  -1   7 -12   21.42    4.16   0
  -1   8 -12  219.22    6.22   0
  -1   9 -11   12.66    4.40   0
  -1  10 -10   70.33    5.77   0
   0  -2 -11   14.51    4.43   0
   0  -2 -10 1745.75   11.36   0
   0  -2  -9  235.24    5.12   0
   0  -2  -8  560.56    7.43   0
   0  -2  -7   37.76    3.73   0
   0  -2  -6  754.36    9.88   0
   0  -1 -14  685.23    6.82   0
   0   0 -16  114.01    3.76   0
   0   1 -18  989.78    7.95   0
   0   2 -19   64.77    3.94   0
   0   3 -19   20.10    3.09   0
   0   4 -20   47.02    3.83   0
   0   5   4   11.73    4.12   0
   0   6 -21  101.30    4.43   0
   0   7 -21  186.71    5.03   0
   0   8 -21   -0.02    3.59   0
   0   9   4    5.35    3.87   0
   0  10 -20    6.08    3.60   0
   0  11 -20  321.24    6.60   0
   0  11   3  138.40    5.08   0
   0  12 -19  283.88    6.49   0
   0  12   2   37.09    4.72   0
   0  13 -18  138.12    5.74   0
   0  13   1  434.52    8.24   0
   0  14 -17   22.63    5.21   0
   0  14  -1  430.18    9.35   0
   0  15 -15   31.23    5.80   0
   1  -5 -13 1638.50    9.85   0
   1  -5  -4 1704.00   15.47   0
   1  -4 -17  588.45    6.36   0
   1  -4 -16    2.71    3.13   0
   1  -3 -19 1596.60    9.27   0
   1  -2 -20   60.28    3.53   0
   1  -1 -22   10.95    3.67   0
   1   0 -23   29.63    3.45   0
   1   1 -24  143.13    4.44   0
   1   2 -24   58.94    3.35   0
   1   2   7 2910.94   16.11   0
   1   3 -25   -0.07    3.94   0
   1   4 -25  318.19    4.98   0
   1   4   8   65.84    4.08   0
   1   6 -26   69.46    4.26   0
   1   7 -26   29.19    3.76   0
   1   8 -26   79.94    4.22   0
   1   9 -26   44.64    3.93   0
   1  10   8  275.09    5.30   0
   1  11 -25    2.49    3.65   0
   1  12   7  257.01    5.47   0
   1  13 -24  112.05    5.44   0
   1  13   6  600.34    7.57   0
   1  14 -23    5.86    4.82   0
   1  15 -22   24.78    4.59   0
   1  15   4   -1.35    3.89   0
   1  16 -21   33.43    5.46   0
   1  16   3   64.99    4.32   0
   1  17   1   17.18    4.68   0
   1  18  -2  159.98    7.05   0
   1  19 -15    4.31    9.05   0
   2  -8 -10  541.89    6.84   0
   2  -8  -9  186.75    4.92   0
   2  -8  -8  110.88    4.48   0
   2  -7 -16  670.97    6.75   0
   2  -6 -19   15.92    3.01   0
   2  -5 -21    2.43    2.73   0
   2  -4 -23   49.96    3.94   0
   2  -3 -24  196.03    4.23   0
   2  -3   6 2020.49   16.29   0
   2  -2 -25   61.90    3.45   0
   2  -1 -26  494.19    5.71   0
   2   0 -27    0.67    2.95   0
   2   0   9    2.78    3.67   0
   2   1 -28    0.72    3.53   0
   2   3 -29    7.88    3.76   0
   2   4 -29    5.20    3.09   0
   2   4  11  556.07    6.67   0
   2   7 -30  176.01    5.13   0
   2   8 -30   20.66    3.94   0
   2   9  11  396.24    5.61   0
   2  10  11  178.77    4.66   0
   2  11 -29   16.75    4.01   0
   2  12  10  211.46    4.87   0
   2  13 -28   25.27    4.05   0
   2  14   9  489.51    6.48   0
   2  15   8    5.50    3.73   0
   2  16 -26    1.17    4.90   0
   2  16   7    0.36    3.59   0
   2  17   6  133.90    4.71   0
   2  19 -22    3.08    6.03   0
   2  20 -20   10.16    6.85   0
   2  20   0    7.36    5.06   0
   2  21  -4    2.40    5.45   0
   3 -10 -10  246.08    5.94   0
   3 -10  -9 1642.11   11.90   0
   3  -9 -17   47.53    3.72   0
   3  -8 -20   94.32    3.44   0
   3  -7 -23  183.01    4.43   0
   3  -7 -22  202.13    4.08   0
   3  -7   3 1852.98   27.18   0
   3  -6 -24    0.17    2.88   0
   3  -6   5 1208.78   15.17   0
   3  -5 -26  387.89    5.50   0
   3  -4 -27   61.95    3.28   0
   3  -4   8   59.99    4.34   0
   3  -3 -28   -4.03    2.87   0
   3  -3   9  104.30    4.59   0
   3  -2 -29  159.99    3.94   0
   3  -2  10   29.45    3.57   0
   3  -1 -30    6.25    3.02   0
   3  -1  11 4727.40   17.48   0
   3   0 -31  154.76    4.60   0
   3   1 -31    2.01    3.12   0
   3   1  12   91.46    3.93   0
   3   2 -32   35.83    3.93   0
   3   3 -32   48.06    3.57   0
   3   3  13   42.90    3.05   0
   3   5 -33   80.19    4.65   0
   3   6 -33   -5.34    3.95   0
   3   7 -33   82.41    4.92   0
   3   8 -33   -1.23    4.40   0
   3   9 -33   27.30    4.37   0
   3  11  13   33.10    2.84   0
   3  12 -32   -2.04    4.24   0
   3  13  12  413.77    5.94   0
   3  15  11  305.48    4.99   0
   3  16  10   72.67    4.05   0
   3  17   9   17.93    3.70   0
   3  18   8   46.74    4.21   0
   3  20   5   17.33    3.96   0
   3  21   3   13.81    4.14   0
   3  22   0   -0.31    4.45   0
   3  23  -4  171.06    7.72   0
   4 -11 -16   40.88    3.87   0
   4 -10 -20  229.39    4.71   0
   4  -9 -23   15.62    3.68   0
   4  -8 -25    1.83    3.39   0
   4  -7 -27    1.15    3.66   0
   4  -6 -28   96.76    3.52   0
   4  -2 -32   80.19    3.47   0
   4  -2  12   24.94    3.51   0
   4  -1 -33    8.55    3.10   0
   4  -1  13   14.21    2.75   0
   4   0 -34    2.66    4.14   0
   4   1 -34    9.60    3.45   0
   4   1  14  508.00    6.00   0
   4   3 -35   10.14    4.10   0
   4   3  15   17.78    2.83   0
   4   4 -35    2.38    3.28   0
   4   4  15  226.60    4.83   0
   4   9  15  222.22    4.80   0
   4  10  15   13.24    3.80   0
   4  11  15  161.16    3.95   0
   4  13  14   -4.53    3.55   0
   4  15  13   27.27    3.40   0
   4  16  12    2.53    3.77   0
   4  17  11  144.49    4.53   0
   4  18  10   37.65    4.10   0
   4  19   9  100.27    4.61   0
   4  20   8    4.19    3.84   0
   4  21   6    0.89    4.45   0
   4  23   2    2.74    4.91   0
   4  24  -1  149.05    7.41   0
   5 -13 -12  133.99    5.02   0
   5 -13 -11   12.30    4.14   0
   5 -13 -10  426.87    7.05   0
   5 -13  -9  145.17    5.41   0
   5 -12 -19  285.64    5.09   0
   5 -12 -18    1.83    2.77   0
   5 -11 -22  128.48    3.91   0
   5 -10 -25    9.02    3.74   0
   5  -9 -27   29.92    3.87   0
   5  -8   7  718.77   10.58   0
   5  -7 -30   -0.20    3.52   0
   5  -6 -31  163.03    4.34   0
   5  -6  10  194.48    5.42   0
   5  -5 -32   46.46    3.48   0
   5  -5  11  818.71    8.85   0
   5  -4 -33   21.61    3.52   0
   5  -4  12  313.92    5.71   0
   5  -3 -34    3.68    3.15   0
   5  -3  13  121.39    4.24   0
   5  -2 -35   27.13    3.64   0
   5  -1 -36    4.83    4.01   0
   5   0 -36   -3.08    3.29   0
   5   0  15  929.86    7.90   0
   5   2  16   42.14    2.97   0
   5   6  17  186.70    4.26   0
   5   7  17   82.07    3.50   0
   5   8  17   71.79    3.39   0
   5  11  16  476.95    6.00   0
   5  12  16    0.11    2.77   0
   5  14  15   28.28    3.92   0
   5  16  14  174.42    4.50   0
   5  17  13    8.32    3.91   0
   5  18  12    1.20    3.67   0
   5  19  11    3.36    3.87   0
   5  20  10  108.02    4.81   0
   5  22   7   -0.53    4.15   0
   5  23   5    0.57    5.06   0
   5  24   3    9.95    5.28   0
   6 -14 -15  142.45    5.15   0
   6 -14 -14  144.82    4.75   0
   6 -14 -13    7.47    3.57   0
   6 -14  -8  650.44    9.41   0
   6 -14  -7  751.73   10.63   0
   6 -13 -20  152.87    4.55   0
   6 -12 -24   60.09    4.13   0
   6 -11 -26    1.40    3.71   0
   6 -10 -28    5.45    3.25   0
   6  -9 -30    0.32    3.96   0
   6  -8 -31    2.55    3.20   0
   6  -8   9   25.78    4.58   0
   6  -7 -33   -2.79    3.86   0
   6  -6 -34  -10.08    4.48   0
   6  -5 -35    0.76    4.06   0
   6  -2  15   60.46    3.97   0
   6   2  17   30.66    3.75   0
   6   5  18    1.68    3.06   0
   6   6  18 1060.28    7.74   0
   6   7  18   20.03    3.15   0
   6   8  18  332.32    4.96   0
   6   9  18   -1.45    2.85   0
   6  12  17  101.01    4.46   0
   6  13  17  106.57    3.81   0
   6  14  16    7.67    3.97   0
   6  15  16  184.49    4.57   0
   6  16  15  103.02    4.79   0
   6  22   9    3.99    4.28   0
   7 -15 -16  248.41    5.90   0
   7 -15 -15   37.15    4.01   0
   7 -15 -14   54.29    4.22   0
   7 -15  -8  130.96    6.13   0
   7 -15  -7   34.90    5.66   0
   7 -14 -21   12.43    3.85   0
   7 -13 -24  128.32    4.18   0
   7 -12 -27   53.18    4.26   0
   7 -11 -29    8.55    3.51   0
   7 -10 -31    0.86    4.14   0
   7  -9   9  393.94    8.06   0
   7  -6  13   42.55    3.86   0
   7  -5  14   10.15    3.75   0
   7  -2  16  115.92    4.40   0
   7   2  18   37.98    3.97   0
   7   6  19  167.42    3.99   0
   7   7  19    9.63    3.07   0
   7   8  19  154.13    4.16   0
   7  12  18   12.81    3.84   0
   7  14  17   25.73    4.18   0
   7  15  17  114.55    4.35   0
   7  16  16   59.55    4.88   0
   7  18  15    0.65    3.32   0
   7  19  14   -1.79    3.97   0
   8 -16 -15   42.05    4.86   0
   8 -16 -14   51.03    5.10   0
   8 -16 -13   62.33    4.83   0
   8 -16 -12    0.88    4.62   0
   8 -16 -11  103.60    5.36   0
   8 -16 -10   18.45    5.32   0
   8 -16  -9   25.36    5.26   0
   8 -15 -21    3.18    3.79   0
   8 -14 -25   31.53    4.35   0
   8 -13 -28   -5.10    4.36   0
   8 -13 -27   48.57    3.88   0
   8 -12 -30   -6.23    4.41   0
   8 -12   5  233.61    9.08   0
   8 -11   7  215.13    7.46   0
   8  -6  14   40.18    4.12   0
   8  -2  17   14.71    3.76   0
   8   0  18  215.96    5.15   0
   8   3  19   40.67    4.01   0
   8   4  19   47.02    4.09   0
   8  10  19   82.87    4.70   0
   8  11  19   10.10    4.13   0
   8  12  19   70.19    3.94   0
   8  14  18    1.33    3.29   0
   8  16  17    3.13    3.65   0
   8  17  16   -2.07    4.49   0
   9 -16 -21   99.17    4.82   0
   9 -16 -20   97.94    5.06   0
   9 -16  -4    0.92    7.17   0
   9 -15 -25   -2.41    4.07   0
   9  -4  16   17.39    3.89   0
   9  -3  17   82.56    4.58   0
   9  -1  18    5.94    3.80   0
   9   1  19  176.90    4.52   0
   9   4  20    7.67    3.06   0
   9   5  20    1.66    3.21   0
   9   6  20   38.82    3.51   0
   9   7  20    1.21    3.91   0
   9   8  20   -0.29    3.36   0
   9   9  20    6.47    3.20   0
   9  10  20   34.73    3.64   0
   9  13  19    0.69    3.53   0
  10 -17 -19   17.24    5.29   0
  10 -17 -18   21.24    4.61   0
  10 -17  -7  168.26    8.87   0
  10 -14   3  115.12    9.32   0
  10 -11   9   13.94    5.49   0
  10  -9  12  121.25    5.65   0
  10  -8  13   32.65    5.09   0
  10  -7  14   65.82    4.89   0
  10  -6  15   17.78    3.99   0
  10  -5  16   71.51    4.60   0
  10  -2  18   21.44    4.17   0
  10   0  19    1.20    3.31   0
  10   3  20   25.31    3.51   0
  10   4  20   39.44    4.71   0
  10   5  20   13.31    4.28   0
  10   9  20    7.90    4.26   0
  11 -13   6    0.89    6.19   0
  11 -12   8    2.67    5.34   0
  11 -10  11   46.52    5.28   0
  11  -5  16    4.44    4.07   0
  11  -4  17  124.20    5.62   0
  11  -2  18    3.91    4.33   0
  11   0  19    3.01    4.28   0
  11   2  20   -3.59    3.27   0
  11   3  20   11.64    4.71   0
  12 -15   2   23.81    9.01   0
  12 -11  10   -0.57    4.93   0
  12  -4  17   -4.90    4.23   0
  -1   4 -11 3006.12   16.32   0
  -1   4 -10   -1.57    3.57   0
  -1   4  -6  127.18    6.03   0
  -1   5 -12   -0.65    3.32   0
  -1   5  -4  610.74   15.00   0
  -1   6 -13  327.68    6.08   0
  -1   7 -13  732.09    8.96   0
  -1   8 -13  201.50    5.97   0
  -1   9 -12   58.07    4.62   0
  -1  10 -11  432.07    8.71   0
   0  -2 -13    2.78    3.49   0
   0  -2 -12  399.47    5.70   0
   0  -2  -5 1297.73   13.11   0
   0  -1 -16 2387.08   11.84   0
   0  -1 -15   94.17    3.84   0
   0   0 -17    4.06    2.89   0
   0   1 -19   26.76    3.94   0
   0   2 -20   65.28    3.78   0
   0   3 -20 1383.27    8.94   0
   0   3   3  157.24    6.17   0
   0   4 -21    5.49    3.62   0
   0   5 -21   73.24    3.61   0
   0   6   4 2299.38   16.88   0
   0   7 -22   85.38    4.11   0
   0   7   4   33.78    4.12   0
   0   8   4 2146.25   15.11   0
   0   9 -21  214.93    5.14   0
   0  10 -21  124.25    4.51   0
   0  10   3  450.99    7.96   0
   0  12 -20   90.64    5.17   0
   0  13 -19   68.80    5.45   0
   0  15 -16   64.33    6.04   0
   0  15  -4   36.08    7.02   0
   0  16 -13    1.06    6.62   0
   1  -5 -15  105.57    4.01   0
   1  -5 -14  182.79    4.17   0
   1  -4 -18    5.74    3.49   0
   1  -3 -20  418.38    5.88   0
   1  -2 -21  551.50    5.85   0
   1  -2   3  122.77    7.45   0
   1  -1 -23  584.95    6.23   0
   1   0 -24    1.40    3.37   0
   1   2 -25  403.52    5.21   0
   1   3 -26   58.11    3.95   0
   1   4 -26   80.74    4.07   0
   1   5 -26    5.16    2.90   0
   1   5   8  905.81    8.58   0
   1   6   8  237.53    5.46   0
   1   7   8  252.48    5.34   0
   1   8   8  935.08    8.54   0
   1   9   8    7.05    2.62   0
   1  10 -26   33.87    3.85   0
   1  11 -26    9.03    4.24   0
   1  11   7  294.89    5.49   0
   1  12 -25  183.78    5.35   0
   1  14 -24  127.62    5.86   0
   1  14   5  170.14    4.83   0
   1  15 -23   88.11    5.87   0
   1  16   2   30.78    4.50   0
   1  17 -20   83.42    6.12   0
   1  18 -18  242.41    9.02   0
   2  -8 -13  883.69    7.72   0
   2  -8 -12  264.76    5.30   0
   2  -8 -11    2.08    2.54   0
   2  -8  -7  812.02    9.02   0
   2  -8  -6  918.70   10.29   0
   2  -7 -18  356.50    5.44   0
   2  -7 -17   -5.08    2.87   0
   2  -6 -20  235.91    4.31   0
   2  -5 -22  243.89    4.18   0
   2  -4 -24  479.84    6.01   0
   2  -3 -25   60.39    3.58   0
   2  -2 -26  208.45    4.41   0
   2  -2   7   52.68    4.41   0
   2  -1 -27   14.59    2.93   0
   2  -1   8 1534.16   11.91   0
   2   0 -28  211.21    4.09   0
   2   1 -29    7.43    3.52   0
   2   2 -29   10.55    3.30   0
   2   2  10  119.81    3.93   0
   2   3 -30  280.19    5.36   0
   2   4 -30   48.91    4.02   0
   2   5 -30  278.42    5.02   0
   2   5  11  181.84    4.39   0
   2   6 -30   48.85    3.48   0
   2   6  11  129.15    3.83   0
   2   7  11  340.15    5.12   0
   2   8  11   50.03    3.14   0
   2   9 -30  150.11    5.02   0
   2  10 -30    2.28    3.69   0
   2  11 -30   19.78    4.56   0
   2  11  10  506.99    6.18   0
   2  12 -29    2.65    4.08   0
   2  13 -29   32.15    4.97   0
   2  13   9    1.17    3.34   0
   2  14 -28   45.89    4.56   0
   2  15 -27   89.59    5.32   0
   2  17 -25    3.13    4.95   0
   2  17   5  139.77    5.23   0
   2  18 -24   14.75    5.73   0
   2  18   4   60.13    4.19   0
   2  19   2   21.59    4.58   0
   2  21 -18    1.27    9.55   0
   3 -10 -14  395.19    5.85   0
   3 -10 -13  278.68    5.23   0
   3 -10 -12    8.03    3.37   0
   3 -10 -11  129.65    4.57   0
   3 -10  -8  190.21    5.38   0
   3 -10  -7  381.68    7.17   0
   3  -9 -19  285.21    5.02   0
   3  -9 -18   27.05    3.00   0
   3  -8 -21  222.47    4.23   0
   3  -7 -24    3.66    3.54   0
   3  -6 -25  312.41    4.70   0
   3  -5 -27   61.06    3.88   0
   3  -4 -28   14.45    2.97   0
   3  -3 -29  290.92    4.73   0
   3  -2 -30    4.09    3.18   0
   3  -1 -31    1.05    3.75   0
   3   0  11   88.09    4.07   0
   3   1 -32   -0.06    3.27   0
   3   3 -33  123.90    4.82   0
   3   4 -33   -2.96    3.09   0
   3   4  13  860.02    7.39   0
   3   5  13   23.32    3.70   0
   3   6  13 1078.79    8.26   0
   3   7  13  305.55    5.19   0
   3   8  13  721.45    7.03   0
   3   9  13   21.15    3.08   0
   3  10 -33    3.88    4.23   0
   3  10  13  446.10    5.26   0
   3  12  12  278.80    5.24   0
   3  14  11  170.27    4.75   0
   3  15  10  165.43    4.75   0
   3  18   7   17.10    3.84   0
   3  19   6   48.91    4.24   0
   3  20   4   42.08    4.62   0
   3  21   2   21.68    5.16   0
   3  23  -5   32.94    6.39   0
   4 -11 -18  427.98    5.85   0
   4 -11 -17  143.90    4.00   0
   4 -11  -3  252.71    7.95   0
   4 -10 -21   14.38    2.95   0
   4  -9 -24   10.00    3.56   0
   4  -8 -26   84.43    3.83   0
   4  -7 -28   89.40    4.13   0
   4  -6 -29    8.20    3.20   0
   4  -5 -30  138.06    4.07   0
   4  -5   9   25.08    3.76   0
   4  -4 -31   30.16    3.26   0
   4  -4  10  474.19    6.84   0
   4  -3 -32   76.96    3.65   0
   4  -3  11   91.40    4.10   0
   4  -2 -33    1.78    3.36   0
   4  -1 -34   11.09    3.82   0
   4   0  13    0.41    3.14   0
   4   1 -35    5.51    3.85   0
   4   2 -35    1.44    3.26   0
   4   2  14 1061.66    8.13   0
   4   3 -36   87.39    5.10   0
   4   5  15   45.02    3.09   0
   4   6  15   41.56    3.10   0
   4   7  15  314.55    4.84   0
   4   8  15   11.58    2.99   0
   4  11  14   63.50    3.82   0
   4  12  14  638.35    6.35   0
   4  14  13  161.81    4.23   0
   4  15  12  129.67    4.56   0
   4  20   7  119.69    4.60   0
   4  22   4    2.11    4.19   0
   4  23   1   86.14    6.25   0
   4  24  -2   10.36    5.21   0
   5 -13 -15  251.62    5.46   0
   5 -13 -14  362.94    5.91   0
   5 -13 -13   91.08    4.20   0
   5 -13  -8   61.13    4.93   0
   5 -13  -7  328.08    7.85   0
   5 -12 -20  165.07    4.60   0
   5 -11 -23    3.17    3.20   0
   5 -10 -26   39.11    3.89   0
   5 -10   3 1322.58   22.39   0
   5  -9 -28   21.18    4.03   0
   5  -8 -29   28.08    3.15   0
   5  -7 -31   23.72    3.86   0
   5  -6 -32    0.34    3.38   0
   5  -5 -33  143.54    4.31   0
   5  -4 -34    1.44    3.13   0
   5  -3 -35   50.94    4.11   0
   5  -2 -36    0.85    4.09   0
   5  -1  14    0.95    3.58   0
   5   1  15  904.76    7.54   0
   5   3  16    7.31    2.93   0
   5   4  16    3.88    3.34   0
   5   5  16   77.55    3.85   0
   5   9  16    4.24    3.41   0
   5  10  16   -0.80    2.97   0
   5  13  15  111.78    3.87   0
   5  15  14    6.03    3.14   0
   5  16  13   20.00    3.81   0
   5  20   9   -0.57    3.92   0
   5  21   8  173.90    5.62   0
   5  24   2   18.74    5.58   0
   6 -14 -17   19.55    3.79   0
   6 -14 -16   25.66    3.92   0
   6 -14  -6  118.45    6.56   0
   6 -13 -22    2.99    3.56   0
   6 -13 -21  168.75    4.32   0
   6 -12 -25   23.37    3.95   0
   6 -11 -27   40.21    3.54   0
   6 -10 -29    7.93    3.33   0
   6  -9 -31   56.63    4.22   0
   6  -8 -32   14.10    3.46   0
   6  -7  10  253.40    5.91   0
   6  -3  14   98.13    4.16   0
   6   0  16  190.22    4.40   0
   6   3  17    1.26    2.83   0
   6   4  17   21.75    3.90   0
   6  10  17   69.78    3.97   0
   6  11  17   68.66    3.40   0
   6  13  16  168.49    4.75   0
   6  15  15   19.20    4.03   0
   6  17  14   12.91    3.42   0
   6  18  13   43.06    4.36   0
   6  19  12   20.90    4.50   0
   6  20  11   71.13    4.98   0
   6  21  10    2.08    3.42   0
   6  22   8    3.40    4.12   0
   7 -15 -18    3.86    4.29   0
   7 -15 -17   46.47    4.09   0
   7 -14 -22  126.00    4.76   0
   7 -13 -26   16.23    4.06   0
   7 -13 -25   26.22    3.54   0
   7 -12 -28   23.71    4.18   0
   7 -11 -30   11.85    3.49   0
   7 -10 -32   32.10    4.34   0
   7  -9 -33    0.60    3.40   0
   7  -3  15   42.43    3.84   0
   7   0  17    6.38    2.73   0
   7   1  17  370.92    5.63   0
   7   3  18    7.91    2.98   0
   7   4  18   35.88    3.70   0
   7   5  18   15.19    3.76   0
   7   8  18  139.81    4.63   0
   7   9  18   41.40    4.20   0
   7  10  18   16.32    3.35   0
   7  11  18   17.15    3.16   0
   7  13  17   75.26    4.45   0
   7  15  16   62.06    4.68   0
   7  17  15    3.63    3.61   0
   7  18  14   13.97    4.18   0
   7  19  13   24.55    4.47   0
   7  20  12  141.87    5.49   0
   8 -16 -17  184.55    5.87   0
   8 -16 -16    0.14    3.66   0
   8 -16  -8   22.23    5.42   0
   8 -15 -23   23.67    4.25   0
   8 -15 -22    6.50    4.17   0
   8 -14 -26   51.36    4.59   0
   8 -13 -29   -1.30    4.25   0
   8  -9  10  401.92    7.75   0
   8  -4  15   60.71    4.15   0
   8  -3  16   28.69    3.69   0
   8  -1  17    6.40    3.74   0
   8   1  18   69.83    3.51   0
   8   5  19    4.19    2.94   0
   8   6  19   20.00    3.23   0
   8   7  19   -1.80    2.96   0
   8   8  19   86.97    3.84   0
   8   9  19    3.13    3.06   0
   8  12  18   13.90    4.01   0
   8  13  18   27.69    3.49   0
   8  15  17   63.16    4.08   0
   9 -17 -14   79.38    5.58   0
   9 -17 -13    8.78    5.22   0
   9 -17 -12   93.77    6.45   0
   9 -16 -22   29.34    4.38   0
   9 -11   8   78.07    5.82   0
   9  -9  11  365.28    7.22   0
   9  -8  12  100.04    5.15   0
   9  -7  13   54.21    4.78   0
   9  -6  14    1.71    4.35   0
   9  -5  15  159.64    4.97   0
   9  -2  17   49.41    3.95   0
   9   0  18    5.89    3.89   0
   9   2  19  200.27    4.63   0
   9   3  19   98.93    4.75   0
   9   4  19  147.21    5.03   0
   9  10  19   11.15    4.15   0
   9  11  19   13.00    3.52   0
   9  12  19   52.49    4.09   0
   9  14  18    2.32    3.52   0
  10 -17 -20   28.84    4.71   0
  10 -17  -6    8.66    7.41   0
  10 -12   7    2.36    5.51   0
  10  -3  17    6.75    3.93   0
  10  -1  18  146.69    4.98   0
  10   1  19    5.82    3.32   0
  10   2  19   28.21    4.29   0
  10   6  20   78.01    4.47   0
  10   7  20    5.99    3.47   0
  10   8  20   37.73    3.84   0
  11 -18 -14    1.65    5.34   0
  11 -18 -13    7.13    5.64   0
  11 -18 -12   44.14    6.53   0
  11 -18 -11    3.66    6.33   0
  11  -9  12   32.78    4.53   0
  11  -8  13   62.33    4.70   0
  11  -7  14    0.71    3.93   0
  11  -6  15   10.74    4.09   0
  11  -3  17   33.09    4.62   0
  11  -1  18    9.53    4.27   0
  11   1  19   92.94    5.38   0
  11   4  20   -5.32    3.50   0
  11   5  20   19.62    3.97   0
  12 -12   8   27.89    6.07   0
  12 -10  11   19.08    5.49   0
  12  -9  12   63.05    5.67   0
  12  -7  14    6.76    4.95   0
  12  -6  15   14.13    4.37   0
  12  -5  16   90.33    5.36   0
  12  -3  17    9.06    4.59   0
  12  -2  18   83.26    4.51   0
  13 -12   8   16.90    6.29   0
  -1   3 -11  873.59    9.06   0
  -1   3 -10  556.71    7.75   0
  -1   3  -9 1190.98   11.44   0
  -1   3  -8    0.42    3.86   0
  -1   3  -7 2654.84   18.64   0
  -1   4 -13   26.80    3.60   0
  -1   4 -12   25.32    3.79   0
  -1   4  -5  875.89   14.06   0
  -1   5 -14 1240.54   10.09   0
  -1   5 -13  295.28    5.67   0
  -1   6 -14   -0.74    3.41   0
  -1   7 -14  374.09    6.48   0
  -1   8 -14  159.00    5.67   0
  -1   9 -14  487.71    7.79   0
  -1   9 -13  549.07    8.36   0
  -1  10 -13   20.92    4.73   0
  -1  10 -12  411.32    8.36   0
  -1  11 -10  530.43   11.00   0
  -1  11  -9  289.71    9.71   0
  -1  11  -8    9.55    6.51   0
  -1  11  -7  295.15   14.53   0
   0  -2 -15   34.85    3.59   0
   0  -2 -14  482.41    5.79   0
   0  -2  -4 1327.12   14.92   0
   0  -1 -17  162.43    4.99   0
   0   0 -19   30.86    3.79   0
   0   0 -18 1078.90    7.88   0
   0   1 -20 1969.05   10.40   0
   0   2 -21   40.61    3.76   0
   0   2   2  482.41   11.90   0
   0   3 -21   19.66    3.21   0
   0   4 -22  497.94    6.21   0
   0   5 -22   63.96    4.09   0
   0   6 -22  599.73    6.45   0
   0   8 -22  142.05    4.68   0
   0   9 -22  142.05    4.65   0
   0  10 -22  218.38    5.84   0
   0  11 -21  301.20    5.92   0
   0  11   2 1503.51   13.40   0
   0  12   1  590.71    9.38   0
   0  13   0   30.18    4.93   0
   0  14 -18  278.24    7.16   0
   0  16 -14  163.53    8.89   0
   1  -6 -12  240.29    5.10   0
   1  -6 -11 2211.08   12.19   0
   1  -6 -10  143.71    4.59   0
   1  -6  -9  128.67    4.70   0
   1  -6  -8    2.77    3.76   0
   1  -5 -17  299.97    5.06   0
   1  -5 -16   17.16    3.01   0
   1  -5  -3   81.14    5.13   0
   1  -4 -19   41.33    3.04   0
   1  -3 -21  330.91    5.39   0
   1  -2 -22  457.54    5.54   0
   1  -1 -24  133.28    4.42   0
   1   0 -25  114.65    4.23   0
   1   0   5  150.08    6.03   0
   1   1 -25    8.67    2.82   0
   1   1   6 1751.34   13.73   0
   1   2 -26   58.01    4.21   0
   1   3   7 2866.61   15.47   0
   1   4 -27   14.62    3.93   0
   1   5 -27  366.27    5.77   0
   1   6 -27    5.00    2.96   0
   1   7 -27  237.75    4.90   0
   1   8 -27   12.66    3.59   0
   1   9 -27  128.02    4.63   0
   1  10 -27    5.25    3.53   0
   1  10   7  149.86    4.68   0
   1  12 -26   19.37    4.50   0
   1  12   6    7.63    3.58   0
   1  13 -25    7.51    3.93   0
   1  13   5  166.92    5.40   0
   1  15   3  257.51    6.07   0
   1  16 -22  194.92    6.83   0
   1  17 -21   42.27    6.35   0
   1  17   0  109.66    5.76   0
   1  18 -19   35.19    6.70   0
   1  18  -3   23.24    5.80   0
   1  19 -16  219.47   11.82   0
   2  -8 -15    0.45    3.40   0
   2  -8 -14  950.39    7.55   0
   2  -8  -5    9.71    4.30   0
   2  -7 -19  209.82    4.77   0
   2  -6 -21   27.67    2.92   0
   2  -5 -23  165.92    4.11   0
   2  -4 -25  224.36    5.00   0
   2  -3 -26  778.09    6.63   0
   2  -2 -27    3.59    3.18   0
   2  -1 -28    7.42    2.82   0
   2   0 -29    1.22    3.35   0
   2   1   9   16.26    3.80   0
   2   2 -30   21.83    3.74   0
   2   3  10 3372.17   14.68   0
   2   4 -31   10.92    3.99   0
   2   5 -31    1.18    4.04   0
   2   6 -31   -0.33    3.77   0
   2   7 -31    3.09    3.83   0
   2   8 -31   10.92    4.06   0
   2   9 -31   23.21    4.05   0
   2  10 -31   27.36    4.85   0
   2  10  10   42.35    3.60   0
   2  12 -30    9.26    3.96   0
   2  12   9  706.54    7.21   0
   2  14 -29   41.93    5.44   0
   2  14   8   79.39    4.08   0
   2  15 -28    2.83    5.16   0
   2  15   7  681.58    7.67   0
   2  16 -27   21.93    5.40   0
   2  16   6   24.10    3.85   0
   2  17 -26   59.38    6.35   0
   2  18   3   23.82    4.49   0
   2  19 -23   97.75    7.36   0
   2  19   1    3.33    4.19   0
   2  20 -21   86.10    7.89   0
   2  20  -1   12.27    4.82   0
   2  21  -5  103.84    7.00   0
   3 -10 -16  528.52    6.21   0
   3 -10 -15   75.34    4.05   0
   3 -10  -6  782.74    9.38   0
   3  -9 -20    4.79    3.44   0
   3  -8 -23  258.26    4.86   0
   3  -8 -22    3.29    2.84   0
   3  -7 -25  234.79    4.86   0
   3  -6 -26    9.84    2.99   0
   3  -5 -28    6.24    3.53   0
   3  -4 -29   63.19    4.00   0
   3  -3 -30   11.32    3.77   0
   3  -2 -31  116.89    4.39   0
   3  -1 -32    5.14    3.62   0
   3  -1  10   44.21    3.93   0
   3   0 -32    1.92    3.12   0
   3   1 -33  193.63    5.23   0
   3   2 -33   41.20    3.50   0
   3   2  12   89.99    3.58   0
   3   3 -34    9.53    4.29   0
   3   3  12   17.94    3.65   0
   3   4 -34    1.92    3.91   0
[truncated: 3,406,726 more chars]
