# Supplementary material for: Crystal structure of bis­[1,3-bis­(2,6-diiso­propyl­phen­yl)imidazol-2-yl­idene]silver(I) chloride tetrahydro­furan monosolvate
Source: Acta Crystallogr E Crystallogr Commun. 2015 Apr 22;71(Pt 5):544–6. doi: 10.1107/S2056989015007525 (PMC4420118; doi:10.1107/S2056989015007525)
Supplement: Supplementary file 2 [file e-71-00544-Isup2.hkl]

#
# h,k,l, Fc-squared, Fo-squared, sigma(Fo-squared), status flag
#
data_I
_shelx_title ' wa2019 in P21/n'
_shelx_refln_list_code          4
_shelx_F_calc_maximum      302.91
_exptl_crystal_F_000      2112.00
_reflns_d_resolution_high  0.7093

loop_
 _space_group_symop_operation_xyz
 'x, y, z'
 '-x+1/2, y+1/2, -z+1/2'
 '-x, -y, -z'
 'x-1/2, -y-1/2, z-1/2'

_cell_length_a    11.9302
_cell_length_b    18.3390
_cell_length_c    26.0144
_cell_angle_alpha  90.000
_cell_angle_beta  103.068
_cell_angle_gamma  90.000

_shelx_F_squared_multiplier     1.000

loop_
 _refln_index_h
 _refln_index_k
 _refln_index_l
 _refln_F_squared_calc
 _refln_F_squared_meas
 _refln_F_squared_sigma
 _refln_observed_status
   2   0   0       9934.91       7877.11       647.36 o
   4   0   0      29837.88      28268.67      1544.62 o
   6   0   0      11120.06      10747.19       465.30 o
   8   0   0        479.83        372.59        17.51 o
  10   0   0         33.78         45.92        15.91 o
  12   0   0       5714.89       6200.44       185.28 o
  14   0   0        822.59        945.12        50.81 o
  16   0   0         14.30          3.34        16.37 o
   1   1   0         38.36         47.61        18.85 o
   2   1   0       2165.43       1965.33        56.05 o
   3   1   0         20.85          8.45        15.44 o
   4   1   0      14134.35      13390.19       396.86 o
   5   1   0        217.01        847.29       219.99 o
   6   1   0       7272.62       6318.97        88.41 o
   7   1   0        763.65        796.98        18.63 o
   8   1   0       5296.65       5387.94        41.46 o
   9   1   0        613.06        634.82        15.26 o
  10   1   0       3018.81       3122.94        37.00 o
  11   1   0        138.21        178.71        10.49 o
  12   1   0        756.81        794.09        17.01 o
  13   1   0          3.82         10.07        11.73 o
  14   1   0        381.60        420.94        11.43 o
  15   1   0         36.15         17.78        11.90 o
  16   1   0        291.53        260.59        29.99 o
   1   2   0       5275.78       5209.76       154.82 o
   2   2   0       1720.36       1661.00        49.68 o
   3   2   0      10229.87       9407.54       147.47 o
   4   2   0        597.48        620.78        17.31 o
   5   2   0         35.81        106.22        12.85 o
   6   2   0       9583.72       9152.61       217.13 o
   7   2   0        793.57        852.11        19.69 o
   8   2   0        708.14        606.17        11.87 o
   9   2   0        465.05        479.07        12.11 o
  10   2   0         15.44          2.84        10.10 o
  11   2   0        118.47        106.93        11.98 o
  12   2   0       4722.45       5280.90       108.88 o
  13   2   0          0.50          9.56        10.26 o
  14   2   0       1185.99       1269.88        35.19 o
  15   2   0         15.93         23.77        11.51 o
  16   2   0         27.29         16.82        13.32 o
   1   3   0       2102.98       2253.46        59.50 o
   2   3   0      36051.10      30298.97       651.79 o
   3   3   0        315.91        264.24        15.45 o
   4   3   0      11104.11       9305.03       311.22 o
   5   3   0        371.29        442.50        43.57 o
   6   3   0       5419.19       5289.47       156.17 o
   7   3   0         13.44         23.83        14.27 o
   8   3   0       3101.14       3103.61        76.91 o
   9   3   0         32.19         48.37        13.00 o
  10   3   0       5498.80       5873.88       115.94 o
  11   3   0          4.37         14.86        10.28 o
  12   3   0        493.80        544.47        11.66 o
  13   3   0        126.63        144.34        17.88 o
  14   3   0        210.37        217.93        11.85 o
  15   3   0         43.17         23.98        11.43 o
  16   3   0        512.91        466.74        99.18 o
   1   4   0        162.09        145.02        16.97 o
   2   4   0      13182.77      12113.75       285.11 o
   3   4   0       1519.45       1233.94        54.02 o
   4   4   0          1.97         33.61        12.46 o
   5   4   0        263.08        318.76        13.36 o
   6   4   0      13206.66      12169.94       300.93 o
   7   4   0         82.01         65.22        11.68 o
   8   4   0       2802.22       2802.55        78.39 o
   9   4   0          3.95          7.54        11.31 o
  10   4   0        309.29        361.56        11.95 o
  11   4   0        929.36        977.23        20.30 o
  12   4   0       3259.47       3680.60        47.69 o
  13   4   0        496.22        477.03        34.44 o
  14   4   0        644.27        718.41        33.00 o
  15   4   0         53.71         39.63        11.74 o
  16   4   0          0.54         17.97        14.24 o
   1   5   0       1715.80       3480.20      1085.51 o
   2   5   0      24375.26      21522.64       565.50 o
   3   5   0          6.36         19.51        13.17 o
   4   5   0       6289.70       4597.77       149.51 o
   5   5   0         68.32        102.84        13.94 o
   6   5   0        142.20        125.10        12.47 o
   7   5   0         55.86         81.28        12.39 o
   8   5   0       1196.90       1194.82        46.88 o
   9   5   0        974.81        932.86        21.21 o
  10   5   0       2703.84       2983.02        43.92 o
  11   5   0         44.54         33.15        11.01 o
  12   5   0        814.34        883.80        26.46 o
  13   5   0        163.27        163.56        18.54 o
  14   5   0        241.89        165.65        30.67 o
  15   5   0         31.59         26.05        11.26 o
   0   6   0      17549.62      16016.09       431.69 o
   1   6   0       3816.40       3472.44        99.59 o
   2   6   0        902.01        878.11        24.96 o
   3   6   0          0.51         27.67        13.63 o
   4   6   0         15.89         29.35        14.32 o
   5   6   0        882.34        759.73        28.67 o
   6   6   0       8695.37       8308.08       271.67 o
   7   6   0        677.18        662.16        25.25 o
   8   6   0       4348.66       4513.71        95.62 o
   9   6   0         19.03         47.21        12.09 o
  10   6   0        497.20        634.70        17.42 o
  11   6   0        979.67       1166.86        20.90 o
  12   6   0       1471.29       1621.94        37.80 o
  13   6   0        551.15        584.46        54.03 o
  14   6   0        489.38        526.66        57.46 o
  15   6   0         94.22         82.97        12.25 o
   1   7   0       2194.89       2167.48        36.81 o
   2   7   0       9506.11       9131.27       278.80 o
   3   7   0       1228.03        878.50        24.17 o
   4   7   0      11296.75       9259.73       277.15 o
   5   7   0         38.84         62.69        12.77 o
   6   7   0         30.65         59.90        26.14 o
   7   7   0        119.82        175.40        25.53 o
   8   7   0        808.75        803.01        25.53 o
   9   7   0       1860.23       1769.04        29.29 o
  10   7   0       2989.30       3320.24       106.69 o
  11   7   0        106.48        141.90        11.66 o
  12   7   0       1537.21       1703.15        40.35 o
  13   7   0          1.70          8.85        11.00 o
  14   7   0        214.89        184.50        23.16 o
  15   7   0         44.04         44.90        12.64 o
   0   8   0        120.65        204.72        43.72 o
   1   8   0      12885.67      12317.45       289.57 o
   2   8   0       2460.55       2609.07        92.83 o
   3   8   0       2323.73       2127.33        46.96 o
   4   8   0       3165.17       3014.75        69.59 o
   5   8   0       3108.80       3008.14        75.41 o
   6   8   0      14143.76      13337.62       434.70 o
   7   8   0        803.44        815.71        18.95 o
   8   8   0       1607.40       1696.09        53.01 o
   9   8   0        182.84        196.71        11.67 o
  10   8   0        430.62        553.51        19.02 o
  11   8   0        754.50        857.96        19.75 o
  12   8   0       1240.32       1359.61        30.86 o
  13   8   0        603.45        691.50        24.71 o
  14   8   0        254.89        294.42        12.92 o
  15   8   0        188.64        181.77        21.56 o
   1   9   0       4658.94       4623.90       110.70 o
   2   9   0       3268.28       3276.83       154.89 o
   3   9   0       4772.63       4418.31       182.59 o
   4   9   0       4022.27       3393.99       110.49 o
   5   9   0        366.85        377.72        13.70 o
   6   9   0        390.56        453.02        14.51 o
   7   9   0        493.37        436.63        13.44 o
   8   9   0       1183.03       1380.38        26.80 o
   9   9   0        467.03        455.91        18.26 o
  10   9   0       1790.31       1871.61        61.75 o
  11   9   0        743.45        847.99        15.70 o
  12   9   0         30.65         16.47        10.98 o
  13   9   0         13.19          9.42        11.23 o
  14   9   0         49.79         44.67        12.50 o
  15   9   0        105.78         86.91        14.75 o
   0  10   0       9585.49       9205.87       319.77 o
   1  10   0         30.10        144.42        14.23 o
   2  10   0       1101.40       1040.02        44.26 o
   3  10   0       6650.02       6353.01       304.79 o
   4  10   0        778.89        847.21        23.23 o
   5  10   0       1608.09       1703.82        57.97 o
   6  10   0      10781.66      10493.45       122.69 o
   7  10   0       4591.27       4518.72       129.24 o
   8  10   0        904.10       1080.72        29.34 o
   9  10   0        223.71        256.41        13.06 o
  10  10   0        420.54        421.63        15.40 o
  11  10   0        637.84        692.79        20.69 o
  12  10   0        261.86        278.46        12.19 o
  13  10   0        180.00        184.45        19.30 o
  14  10   0        461.13        446.47        18.17 o
  15  10   0        234.71         13.15        36.38 o
   1  11   0       1714.90       1789.81        40.07 o
   2  11   0       2979.49       2807.94        70.58 o
   3  11   0       6279.25       6441.49       190.32 o
   4  11   0       4919.82       4636.39       127.73 o
   5  11   0        330.10        283.36        13.92 o
   6  11   0        161.55        135.37        13.31 o
   7  11   0        416.73        375.10        13.81 o
   8  11   0       3050.24       3287.59        68.55 o
   9  11   0       1321.88       1473.99        38.90 o
  10  11   0       2624.89       2930.27        64.98 o
  11  11   0        551.54        644.45        17.14 o
  12  11   0        174.94        235.91        14.37 o
  13  11   0          1.11         17.19        12.12 o
  14  11   0        155.21        108.32        23.37 o
   0  12   0       3079.08       2819.36       162.61 o
   1  12   0       7481.17       7099.42       189.18 o
   2  12   0         82.10         29.09        15.44 o
   3  12   0        747.23        578.67        19.46 o
   4  12   0       1158.36       1145.90        29.55 o
   5  12   0       4724.65       4917.21       153.33 o
   6  12   0       4512.19       4592.38       154.16 o
   7  12   0        970.28       1015.66        29.33 o
   8  12   0         23.41         41.81        13.23 o
   9  12   0        249.38        278.07        13.38 o
  10  12   0          5.84          2.65        12.48 o
  11  12   0       1072.12       1177.52        40.00 o
  12  12   0         99.63         99.41        12.22 o
  13  12   0        216.44        157.99        20.48 o
  14  12   0         85.01         67.88        14.36 o
   1  13   0        755.21        710.56        23.45 o
   2  13   0       2838.40       2711.82        57.17 o
   3  13   0       3757.07       3568.29        94.86 o
   4  13   0       3436.80       3352.95        93.56 o
   5  13   0       1774.25       1702.77        40.01 o
   6  13   0        323.78        313.39        16.62 o
   7  13   0          0.31         -1.27        12.88 o
   8  13   0       1862.85       2036.95        35.80 o
   9  13   0       1032.89       1115.85        24.48 o
  10  13   0        330.05        362.12        12.65 o
  11  13   0        203.10        215.45        13.05 o
  12  13   0        612.62        652.61        18.44 o
  13  13   0         76.04         37.97        13.27 o
  14  13   0        221.62        138.73        53.06 o
   0  14   0       1609.40       1668.39        66.71 o
   1  14   0       4897.01       4292.75       113.09 o
   2  14   0        152.68        144.38        15.09 o
   3  14   0        186.11         95.64        14.31 o
   4  14   0        460.12        547.77        27.46 o
   5  14   0       4518.29       4697.93       116.78 o
   6  14   0       3826.61       4022.34        89.27 o
   7  14   0       1817.68       2026.17        42.54 o
   8  14   0       1274.48       1379.30        43.50 o
   9  14   0          0.88          5.87        12.01 o
  10  14   0         55.23         48.68        13.46 o
  11  14   0        293.05        281.79        26.42 o
  12  14   0        530.95        508.52        51.35 o
  13  14   0        378.92        310.82        16.07 o
   1  15   0       1192.62       1213.99        22.45 o
   2  15   0       2066.90       1987.88        57.52 o
   3  15   0       3286.02       3052.16        63.72 o
   4  15   0        631.92        715.39        17.03 o
   5  15   0       1515.43       1530.22        51.59 o
   6  15   0        116.13        147.05        15.10 o
   7  15   0          1.67         15.14        14.50 o
   8  15   0        254.85        291.97        14.47 o
   9  15   0        986.24       1106.55        32.70 o
  10  15   0        186.52        236.13        14.13 o
  11  15   0        740.95        786.75        29.49 o
  12  15   0        295.04        293.88        35.78 o
  13  15   0         17.47          4.05        14.23 o
   0  16   0         91.89        235.88        20.95 o
   1  16   0       2355.99       2391.29        54.65 o
   2  16   0        368.70        414.05        36.05 o
   3  16   0          2.71         18.24        13.88 o
   4  16   0        210.96        251.07        15.05 o
   5  16   0        524.45        632.44        15.73 o
   6  16   0       2576.46       2497.70        40.82 o
   7  16   0       2020.81       2208.60        30.98 o
   8  16   0        130.53        102.96        14.49 o
   9  16   0         21.93         49.19        14.10 o
  10  16   0          0.74         11.41        14.26 o
  11  16   0        139.09        106.91        23.75 o
  12  16   0        150.99        111.49        18.36 o
   1  17   0        625.60        703.59        26.89 o
   2  17   0       2088.07       1856.98        30.52 o
   3  17   0       3609.74       3578.74        91.33 o
   4  17   0        873.74        927.51        16.83 o
   5  17   0       1038.94       1098.56        25.33 o
   6  17   0        118.41        155.03        14.65 o
   7  17   0         20.60         40.17        13.51 o
   8  17   0        184.42        222.83        15.28 o
   9  17   0       1680.69       1800.96        21.19 o
  10  17   0        321.14        316.31        17.07 o
  11  17   0        140.86        127.71        17.81 o
  12  17   0         55.45         80.39        16.79 o
   0  18   0         88.88        196.14        20.59 o
   1  18   0       1166.80       1283.77        21.61 o
   2  18   0        296.49        372.65        16.32 o
   3  18   0        461.58        505.69        18.84 o
   4  18   0         22.35         50.73        14.10 o
   5  18   0       1285.08       1361.23        35.92 o
   6  18   0        234.22        208.24        14.16 o
   7  18   0       1000.11       1076.72        17.53 o
   8  18   0          0.90         12.76        13.62 o
   9  18   0        189.99        226.70        18.93 o
  10  18   0          0.37          9.06        15.10 o
  11  18   0        204.46        166.89        34.42 o
   1  19   0       1402.05       1438.99        24.09 o
   2  19   0         72.48         76.97        14.83 o
   3  19   0       2225.52       2265.76        51.34 o
   4  19   0        224.84        190.46        14.43 o
   5  19   0        280.13        338.56        15.61 o
   6  19   0        107.31        139.49        14.97 o
   7  19   0         40.49         35.12        14.74 o
   8  19   0         31.33         24.25        15.79 o
   9  19   0        681.46        629.08        35.72 o
  10  19   0         86.72         33.52        17.70 o
   0  20   0        819.25        915.65        30.39 o
   1  20   0       1496.36       1679.67        27.57 o
   2  20   0         21.52         42.23        15.58 o
   3  20   0        281.19        306.66        16.12 o
   4  20   0         75.46         61.97        14.70 o
   5  20   0       1345.50       1365.04        38.19 o
   6  20   0         95.96         81.04        14.85 o
   7  20   0       1407.30       1384.46        32.26 o
   8  20   0         41.10         25.62        16.03 o
   9  20   0         51.97         53.66        17.82 o
  10  20   0         22.44         19.08        13.79 o
   1  21   0        502.05        546.27        20.37 o
   2  21   0        189.57        271.68        21.32 o
   3  21   0       1336.52       1322.51        20.20 o
   4  21   0        196.71        206.31        16.24 o
   5  21   0        159.59        178.11        15.82 o
   6  21   0         76.31         80.38        16.19 o
   7  21   0         12.68         21.01        15.49 o
   8  21   0         67.48         55.25        17.12 o
   9  21   0        426.76        365.22        54.16 o
   0  22   0          8.72         53.82        26.90 o
   1  22   0       1222.30       1402.03        28.50 o
   2  22   0         16.51         15.44        15.94 o
   3  22   0          7.91          4.78        15.56 o
   4  22   0          0.34          1.87        14.74 o
   5  22   0        748.06        703.19        18.92 o
   6  22   0         36.39         44.56        16.46 o
   7  22   0        886.35        694.69        19.87 o
   8  22   0          1.34         18.16        18.38 o
   1  23   0        215.26        238.83        18.54 o
   2  23   0          6.05          3.15        15.55 o
   3  23   0       1155.29       1086.47        33.87 o
   4  23   0          6.15         29.66        16.14 o
   5  23   0        255.43        249.19        16.90 o
   6  23   0          5.12          5.65        16.43 o
   7  23   0          3.45         13.14        17.86 o
   0  24   0         51.88         50.06        28.82 o
   1  24   0        898.58        902.93        50.40 o
   2  24   0         12.85         21.06        16.82 o
   3  24   0          0.11         11.55        17.05 o
   4  24   0          0.03          9.39        17.11 o
   5  24   0        636.66        618.08        65.35 o
   1  25   0          3.40         28.55        20.20 o
   2  25   0         11.72         29.35        18.47 o
   3  25   0       1382.95       1189.95        93.63 o
 -15   0   1         48.58         19.65        19.80 o
 -13   0   1       1502.67       1481.49        87.04 o
 -11   0   1        712.37        837.81        17.41 o
  -9   0   1       3952.08       3744.28       109.97 o
  -7   0   1         97.40        130.56        15.68 o
  -5   0   1       1771.77       1415.92        93.65 o
  -3   0   1       1799.08       1580.37        49.13 o
   1   0   1      21232.03      20080.08       356.30 o
   3   0   1       1214.44       1029.25        75.33 o
   5   0   1       6352.90       5225.47       246.55 o
   7   0   1       1168.53       1026.28        30.76 o
   9   0   1       6058.13       6350.49       168.56 o
  11   0   1        132.40        131.90        14.82 o
  13   0   1        512.04        588.50        22.38 o
  15   0   1        602.99        622.35        36.97 o
 -16   1   1         14.70          2.59        13.62 o
 -15   1   1        369.34        376.55        26.05 o
 -14   1   1          0.37          8.18        11.76 o
 -13   1   1       1282.01       1366.34        32.65 o
 -12   1   1        416.12        442.67        11.89 o
 -11   1   1        232.28        273.78        11.56 o
 -10   1   1         17.67         30.37        13.06 o
  -9   1   1       8784.29       8981.29        90.94 o
  -8   1   1         26.47         66.77        11.68 o
  -7   1   1      21158.65      18957.30       350.70 o
  -6   1   1        610.82        503.70        13.45 o
  -5   1   1       5814.69       6140.20       200.88 o
  -4   1   1        114.58        140.35        15.53 o
  -3   1   1       7537.43       5804.97       161.20 o
  -2   1   1       7118.90       6268.86       176.26 o
  -1   1   1      62886.89      57058.96       691.68 o
   1   1   1          4.95          9.71        13.34 o
   2   1   1       2776.33       2911.42        50.69 o
   3   1   1      19807.36      16757.21       584.99 o
   4   1   1      24636.23      24159.61       931.63 o
   5   1   1      50155.16      46924.07      1713.60 o
   6   1   1       3381.50       3530.04        93.52 o
   7   1   1      10945.04      10345.89       262.79 o
   8   1   1        382.72        396.48        11.79 o
   9   1   1          0.66         23.03        10.66 o
  10   1   1         35.96         55.73        10.54 o
  11   1   1       2665.45       2928.73        39.83 o
  12   1   1         33.75         42.85        11.79 o
  13   1   1        906.13        985.03        31.72 o
  14   1   1         94.78        119.02        12.77 o
  15   1   1         14.97         26.64        11.95 o
  16   1   1          3.01          2.90        12.08 o
 -16   2   1          0.16         15.89        13.48 o
 -15   2   1         49.65         33.93        11.40 o
 -14   2   1          0.01         24.30        10.33 o
 -13   2   1       1274.55       1356.03        30.63 o
 -12   2   1          6.18         31.10        11.54 o
 -11   2   1       1939.16       2102.21        42.50 o
 -10   2   1       1483.02       1486.62        15.87 o
  -9   2   1       1898.53       1700.13        26.57 o
  -8   2   1         59.55         55.99        11.24 o
  -7   2   1       1151.43        963.01        20.74 o
  -6   2   1       4309.41       4195.01       125.65 o
  -5   2   1      10031.02       7846.91       217.69 o
  -4   2   1        206.12        212.88        15.63 o
  -3   2   1      33311.72      29449.35       727.91 o
  -2   2   1       4243.70       4018.36       153.44 o
  -1   2   1       1178.19       1094.55        34.77 o
   0   2   1       4326.77       3779.55       101.84 o
   1   2   1      20563.50      20026.57       395.62 o
   2   2   1      10343.00       9719.01       265.13 o
   4   2   1        203.10        164.57        15.05 o
   5   2   1       1616.76       1844.28        84.88 o
   6   2   1         83.18         57.82        10.72 o
   7   2   1       4785.00       4532.62        88.70 o
   8   2   1        124.31        117.08         9.96 o
   9   2   1       5458.26       5640.81       143.32 o
  10   2   1        103.30         99.36        12.24 o
  11   2   1          1.06          8.96        11.15 o
  12   2   1        139.56        179.86        11.85 o
  13   2   1       1057.28       1151.93        23.28 o
  14   2   1        122.75        136.36        18.24 o
  15   2   1        739.44        680.37        33.37 o
  16   2   1          7.87         20.63        14.74 o
 -16   3   1          0.67          5.18        11.80 o
 -15   3   1        558.20        459.46        51.30 o
 -14   3   1         25.92         34.32        10.70 o
 -13   3   1        732.02        799.28        19.60 o
 -12   3   1          5.08          5.80        10.85 o
 -11   3   1        280.71        337.41        13.74 o
 -10   3   1        183.05        223.42        13.44 o
  -9   3   1       6299.70       6384.76       174.46 o
  -8   3   1         75.55         35.80        11.78 o
  -7   3   1      11657.86      10892.50       306.10 o
  -6   3   1       2065.38       1790.10        40.38 o
  -5   3   1        949.72       1020.56        49.14 o
  -4   3   1        727.03        688.56        25.95 o
  -3   3   1       4767.41       4151.45       166.24 o
  -2   3   1       3314.51       3060.07        90.31 o
  -1   3   1       2358.87       1905.63        62.91 o
   0   3   1       4628.81       3785.38        68.46 o
   1   3   1       6730.84       6764.77       117.53 o
   2   3   1      14716.22      13378.43       405.88 o
   3   3   1      11462.56      10435.38       256.09 o
   4   3   1        338.92        177.24        12.07 o
   5   3   1       7644.24       6123.65       126.91 o
   6   3   1        121.11        135.19        11.97 o
   7   3   1       4414.62       4299.95        94.18 o
   8   3   1         12.58         47.04        15.44 o
   9   3   1         37.63         45.84        10.92 o
  10   3   1         66.57         96.32        10.87 o
  11   3   1       2906.10       3139.78        45.21 o
  12   3   1        104.31         88.66        10.30 o
  13   3   1        663.16        692.70        21.19 o
  14   3   1         54.43         43.07        13.78 o
  15   3   1         20.46          9.60        11.07 o
  16   3   1         17.66          5.99        19.40 o
 -16   4   1         19.06         -3.58        11.53 o
 -15   4   1         43.30         36.61        11.35 o
 -14   4   1         91.35         86.28        18.54 o
 -13   4   1       1124.27       1271.86        39.10 o
 -12   4   1        123.68        126.44        11.53 o
 -11   4   1       3334.67       3706.91        70.19 o
 -10   4   1        131.33        157.60        11.82 o
  -9   4   1         83.08        110.65        11.75 o
  -8   4   1         28.53         61.89        11.15 o
  -7   4   1        226.76        143.65        12.08 o
  -6   4   1         15.82         14.53        12.16 o
  -5   4   1       7392.33       6671.37       264.07 o
  -4   4   1       1208.39       1384.04        40.81 o
  -3   4   1       1071.06        805.67        29.30 o
  -2   4   1       3513.50       3268.13       106.03 o
  -1   4   1       3227.93       3067.77        58.07 o
   0   4   1       1574.16       1768.37        46.20 o
   1   4   1      28969.58      26075.63       852.34 o
   2   4   1      11412.49      10816.49       328.93 o
   3   4   1      21927.57      19922.85       727.48 o
   4   4   1       1272.72       1420.60        33.30 o
   5   4   1        491.57        493.33        13.44 o
   6   4   1         17.06         37.80        12.25 o
   7   4   1       3638.42       3348.89        63.53 o
   8   4   1        135.17        101.74        11.26 o
   9   4   1       7164.33       7512.74       141.26 o
  10   4   1         86.85        117.53        10.69 o
  11   4   1          9.42         19.73         9.63 o
  12   4   1         12.91          9.17        10.95 o
  13   4   1        728.87        846.43        21.35 o
  14   4   1        100.04        124.45        12.33 o
  15   4   1        726.30        755.35        65.34 o
  16   4   1          6.32          8.97        29.94 o
 -16   5   1         15.86         20.07        17.38 o
 -15   5   1        564.63        483.00        39.35 o
 -14   5   1         35.67         33.14        11.75 o
 -13   5   1        733.19        730.79        24.55 o
 -12   5   1         23.19         19.98        10.66 o
 -11   5   1          0.34          2.96        10.27 o
 -10   5   1       1520.08       1590.38        30.46 o
  -9   5   1       4350.25       4566.37        76.91 o
  -8   5   1        208.20        191.09        12.85 o
  -7   5   1       7398.13       7292.85       200.46 o
  -6   5   1       3233.62       3170.65        81.33 o
  -5   5   1       2383.22       2441.01        85.98 o
  -4   5   1        112.02         68.23        12.97 o
  -3   5   1       8726.94       7533.42       190.32 o
  -2   5   1        338.75        241.20        17.12 o
  -1   5   1      54449.63      41986.11      2648.27 o
   0   5   1       1316.58       1331.49        22.12 o
   1   5   1       4375.12       4034.13        78.16 o
   2   5   1       4841.42       4430.85       107.68 o
   3   5   1       5234.71       5027.71       124.47 o
   4   5   1        171.72         58.60        13.62 o
   5   5   1      19644.67      17807.91       368.35 o
   6   5   1       3459.96       3368.80        88.23 o
   7   5   1       1146.11       1223.15        36.69 o
   8   5   1        224.90        226.81        11.69 o
   9   5   1        190.25        187.71        11.12 o
  10   5   1        541.86        585.32        12.42 o
  11   5   1       2508.61       2761.26        43.81 o
  12   5   1        153.08        169.77        11.17 o
  13   5   1        577.09        639.91        23.03 o
  14   5   1          8.39          7.12        10.35 o
  15   5   1          4.65         25.78        11.71 o
 -15   6   1         18.40         20.78        11.27 o
 -14   6   1         10.56         20.01        10.92 o
 -13   6   1        787.86        920.99        30.77 o
 -12   6   1        206.87        206.66        21.84 o
 -11   6   1       2366.58       2694.01        54.54 o
 -10   6   1        835.71        928.02        17.12 o
  -9   6   1         24.51         26.34        10.89 o
  -8   6   1        138.55        184.86        13.02 o
  -7   6   1         23.58         19.35        11.98 o
  -6   6   1        876.33        687.72        32.33 o
  -5   6   1      17256.57      15743.93       388.01 o
  -4   6   1         26.09         55.66        12.95 o
  -3   6   1       2466.76       1833.70        40.10 o
  -2   6   1        182.49        133.91        15.37 o
  -1   6   1          5.94         38.43        19.10 o
   0   6   1       1758.09       1646.49        30.42 o
   1   6   1      11282.19       9881.02       175.81 o
   2   6   1        328.64        425.89        21.13 o
   3   6   1      14894.52      14359.93       449.72 o
   4   6   1        489.86        359.35        13.49 o
   5   6   1        124.07        105.69        12.13 o
   6   6   1        215.54        217.97        12.45 o
   7   6   1       3492.75       3269.80        62.80 o
   8   6   1         14.64         23.54        11.35 o
   9   6   1       4409.92       4549.24       149.33 o
  10   6   1          0.30         10.75        10.73 o
  11   6   1         30.12         17.59        11.04 o
  12   6   1         15.91         11.82        10.65 o
  13   6   1        459.02        497.67        12.39 o
  14   6   1        428.09        473.87        16.78 o
  15   6   1        650.50        592.47        44.26 o
 -15   7   1        234.38        233.68        29.70 o
 -14   7   1         76.22         52.09        13.57 o
 -13   7   1        290.40        285.40        12.07 o
 -12   7   1          2.35          9.15        11.63 o
 -11   7   1        238.16        209.54        11.89 o
 -10   7   1        531.09        597.79        13.52 o
  -9   7   1        973.90       1073.45        30.54 o
  -8   7   1        770.49        780.04        18.56 o
  -7   7   1       6458.48       6654.45       201.72 o
  -6   7   1       5802.85       6092.28       179.92 o
  -5   7   1          0.15         26.99        12.95 o
  -4   7   1        116.98        110.22        13.25 o
  -3   7   1       3159.36       2410.09        51.95 o
  -2   7   1       8459.11       8130.81       228.63 o
  -1   7   1      12019.97      11126.73       235.22 o
   0   7   1       8247.57       8600.90       191.99 o
   1   7   1      10696.45       9925.11       360.09 o
   2   7   1        128.06        126.59        15.63 o
   3   7   1       1290.62       1279.24        28.67 o
   4   7   1       4206.22       3911.27        99.81 o
   5   7   1       7636.05       6356.03       247.55 o
   6   7   1       7793.91       7922.90       211.93 o
   7   7   1        274.77        336.13        32.83 o
   8   7   1         13.23         59.62        13.12 o
   9   7   1        588.64        535.77        24.08 o
  10   7   1       1158.83       1210.35        26.76 o
  11   7   1       3369.28       3722.16        85.21 o
  12   7   1          6.88         29.24        10.25 o
  13   7   1        697.50        674.73        52.94 o
  14   7   1          9.97         10.91        11.47 o
  15   7   1         58.50         35.80        11.88 o
 -15   8   1          9.18         15.27        12.04 o
 -14   8   1         19.86         15.61        11.89 o
 -13   8   1       1020.84       1165.63        33.09 o
 -12   8   1        273.62        286.10        26.33 o
 -11   8   1       2030.00       2257.34        44.05 o
 -10   8   1       1242.18       1367.00        26.02 o
  -9   8   1        168.55        181.34        12.67 o
  -8   8   1         11.84         27.42        12.75 o
  -7   8   1       2788.59       2530.62        80.73 o
  -6   8   1        427.06        422.48        14.22 o
  -5   8   1      11859.91      11327.99       253.32 o
  -4   8   1         43.49         14.78        11.88 o
  -3   8   1       5021.90       4691.03        82.68 o
  -2   8   1        104.69       1737.38       634.42 o
  -1   8   1       6955.72       6933.78       201.69 o
   0   8   1       3248.17       3168.96        68.59 o
   1   8   1        486.34        213.94        15.94 o
   2   8   1       1106.54        929.00        27.48 o
   3   8   1       2576.89       2643.39       118.73 o
   4   8   1       1764.64       1389.25        30.52 o
   5   8   1       2935.29       3056.48        90.44 o
   6   8   1        441.74        418.90        14.06 o
   7   8   1       3511.53       3219.71        79.77 o
   8   8   1        235.69        223.66        12.13 o
   9   8   1       1348.26       1485.79        47.56 o
  10   8   1        318.47        359.18        13.39 o
  11   8   1         13.25         24.94        11.75 o
  12   8   1          6.08         34.28        11.29 o
  13   8   1        330.18        403.70        23.30 o
  14   8   1        399.54        392.68        41.97 o
  15   8   1        270.35        182.82        27.13 o
 -15   9   1        605.77        469.28        42.95 o
 -14   9   1         68.51         66.33        11.99 o
 -13   9   1       1377.40       1500.85        36.51 o
 -12   9   1          2.46         13.12        11.71 o
 -11   9   1          2.71         17.98        11.07 o
 -10   9   1         78.83         92.11        12.15 o
  -9   9   1       2978.98       3104.96        79.27 o
  -8   9   1        957.15       1029.21        15.17 o
  -7   9   1       4239.15       4532.95       147.05 o
  -6   9   1       3635.08       3518.98        88.10 o
  -5   9   1        186.80        217.00        13.18 o
  -4   9   1        947.65        978.52        22.37 o
  -3   9   1       1562.72       1217.07        26.51 o
  -2   9   1       2753.94       2526.13        64.16 o
  -1   9   1      14036.28      12664.31       262.92 o
   0   9   1         89.83        110.76        18.25 o
   1   9   1      13295.23      13761.00       240.92 o
   2   9   1        189.09        246.97        15.11 o
   3   9   1      11711.06      11275.12       348.13 o
   4   9   1       4758.83       4481.44       125.48 o
   5   9   1       6698.90       6398.49       271.64 o
   6   9   1       3124.79       3058.97        88.79 o
   7   9   1         18.02         20.23        11.51 o
   8   9   1       1029.83       1055.75        35.59 o
   9   9   1        125.20        122.38        12.16 o
  10   9   1       1231.48       1296.14        22.03 o
  11   9   1        632.80        740.09        22.12 o
  12   9   1        298.39        302.89        24.98 o
  13   9   1       1111.46       1172.65        74.78 o
  14   9   1         66.79         83.09        22.52 o
  15   9   1         20.59         21.17        12.35 o
 -15  10   1         12.50          5.62        15.41 o
 -14  10   1         52.96         43.40        13.00 o
 -13  10   1          8.07         26.63        11.81 o
 -12  10   1        648.75        668.53        28.56 o
 -11  10   1        293.88        271.84        13.19 o
 -10  10   1       1047.30       1166.84        23.68 o
  -9  10   1        752.80        783.57        15.80 o
  -8  10   1        441.99        414.03        14.20 o
  -7  10   1         53.56         54.51        12.75 o
  -6  10   1       1459.02       1494.70        34.32 o
  -5  10   1       6081.64       5825.71       123.74 o
  -4  10   1       1329.75       1270.52        24.66 o
  -3  10   1       2402.28       1967.52        75.85 o
  -2  10   1       1943.85       2125.88        37.69 o
  -1  10   1       1866.02       1572.67        44.74 o
   0  10   1       1102.89        828.68        21.89 o
   1  10   1       4714.06       4343.02       106.02 o
   2  10   1       9109.96       9211.08       195.02 o
   3  10   1        897.29        859.88        27.82 o
   4  10   1       3033.70       2970.08        97.44 o
   5  10   1        190.52        222.61        13.25 o
   6  10   1       1145.29       1092.69        33.98 o
   7  10   1       1371.34       1301.82        41.70 o
   8  10   1       1134.18       1209.58        30.53 o
   9  10   1       4571.82       5100.67       120.33 o
  10  10   1         87.79        138.95        12.16 o
  11  10   1         14.91         19.61        11.41 o
  12  10   1         32.06         32.39        11.46 o
  13  10   1       1127.47       1153.44        43.36 o
  14  10   1        554.31        479.60        48.66 o
 -14  11   1        154.97        120.79        14.53 o
 -13  11   1        329.62        357.71        14.26 o
 -12  11   1         21.71         38.12        11.87 o
 -11  11   1         27.98         37.85        12.08 o
 -10  11   1        169.12        167.01        12.55 o
  -9  11   1       1133.41       1152.50        15.87 o
  -8  11   1       1724.88       1840.12        21.78 o
  -7  11   1        130.73        158.33        12.46 o
  -6  11   1       2052.92       1935.97        40.12 o
  -5  11   1         67.91         55.08        13.27 o
  -4  11   1          1.88         15.35        12.54 o
  -3  11   1       4915.08       4421.13       137.74 o
  -2  11   1       6699.76       6499.51       139.96 o
  -1  11   1       9564.51       9240.45       192.49 o
   0  11   1       1501.40       1513.63        35.47 o
   1  11   1       4591.28       4931.42        88.73 o
   2  11   1        492.07        695.15        30.48 o
   3  11   1         14.59         16.68        14.08 o
   4  11   1       2412.07       2486.22        54.48 o
   5  11   1       3421.94       3023.87        84.38 o
   6  11   1       2233.28       2109.76        56.76 o
   7  11   1        122.95        243.57        61.24 o
   8  11   1        804.76        752.74        19.13 o
   9  11   1        737.66        844.87        22.84 o
  10  11   1        960.86       1061.46        26.73 o
  11  11   1        243.92        325.23        12.83 o
  12  11   1        255.62        382.56        41.15 o
  13  11   1        401.76        372.33        17.77 o
  14  11   1         24.34         22.12        12.15 o
 -14  12   1         18.77         18.57        12.42 o
 -13  12   1        347.62        329.34        25.36 o
 -12  12   1        646.55        694.38        54.20 o
 -11  12   1       1120.19       1196.27        29.35 o
 -10  12   1       1033.57       1105.91        15.55 o
  -9  12   1       1650.49       1611.14        28.66 o
  -8  12   1         15.56         19.44        12.43 o
  -7  12   1       1881.80       2015.33        29.97 o
  -6  12   1       1672.38       1774.49        34.10 o
  -5  12   1       8037.76       8036.72       171.53 o
  -4  12   1       3199.56       3063.59        85.89 o
  -3  12   1       2668.11       2471.83        64.80 o
  -2  12   1         32.11         58.61        14.40 o
  -1  12   1        243.30        242.80        15.33 o
   0  12   1       4039.10       3799.12       103.57 o
   1  12   1       3518.41       3438.37        67.14 o
   2  12   1       5163.77       5062.79       167.12 o
   3  12   1       3784.04       3505.24       110.14 o
   4  12   1         11.40          6.41        14.36 o
   5  12   1        318.25        333.81        14.45 o
   6  12   1        621.62        698.42        17.37 o
   7  12   1        801.44        718.08        22.65 o
   8  12   1       1086.32       1171.75        25.89 o
   9  12   1       1110.34       1275.43        21.10 o
  10  12   1        343.41        395.16        13.79 o
  11  12   1        255.19        249.35        12.68 o
  12  12   1          6.06         27.91        11.70 o
  13  12   1        206.47        210.27        22.51 o
  14  12   1        241.19        171.27        30.69 o
 -14  13   1        193.74        113.99        24.37 o
 -13  13   1        131.14        100.66        13.12 o
 -12  13   1        427.88        412.82        20.03 o
 -11  13   1         64.22         84.98        12.80 o
 -10  13   1         23.35         36.51        12.07 o
  -9  13   1        506.84        582.79        15.19 o
  -8  13   1       1216.42       1338.13        28.11 o
  -7  13   1       3022.29       3255.66        58.05 o
  -6  13   1       2507.01       2199.29        66.12 o
  -5  13   1        674.20        671.67        22.56 o
  -4  13   1        683.11        736.43        16.88 o
  -3  13   1       1481.53       1433.31        38.24 o
  -2  13   1       3178.31       3202.47        71.19 o
  -1  13   1       3116.55       2811.09        50.06 o
   0  13   1       2867.57       2920.77        65.84 o
   1  13   1        949.00       1041.06        24.67 o
   2  13   1         41.38         98.51        15.80 o
   3  13   1        331.11        370.34        15.83 o
   4  13   1       4971.21       4935.65       126.44 o
   5  13   1       2968.59       2954.66        49.46 o
   6  13   1       2553.69       2405.89        57.20 o
   7  13   1         43.42         64.73        13.07 o
   8  13   1        295.33        277.39        14.20 o
   9  13   1          8.94         13.22        12.65 o
  10  13   1        919.62       1009.91        14.68 o
  11  13   1        462.71        560.05        14.99 o
  12  13   1        882.58        925.87        23.66 o
  13  13   1        245.13        209.41        37.11 o
 -13  14   1        218.41        122.03        20.21 o
 -12  14   1        298.31        270.59        32.59 o
 -11  14   1        150.74        149.64        14.31 o
 -10  14   1        731.06        758.04        15.78 o
  -9  14   1         85.20         88.88        12.88 o
  -8  14   1         55.57         83.37        13.86 o
  -7  14   1        737.42        746.52        16.56 o
  -6  14   1       4024.72       4217.95        92.88 o
  -5  14   1         77.09        109.25        13.87 o
  -4  14   1       1326.82       1485.62        32.82 o
  -3  14   1        926.61        896.01        21.81 o
  -2  14   1        226.46        243.26        14.46 o
  -1  14   1         14.31         30.47        13.53 o
   0  14   1       2910.67       2744.21        60.19 o
   1  14   1       1407.33       1526.05        32.33 o
   2  14   1       2937.74       2753.61        90.77 o
   3  14   1       2302.30       2441.28        50.78 o
   4  14   1        588.01        571.68        15.34 o
   5  14   1        323.21        363.31        15.29 o
   6  14   1       1574.67       1719.93        43.25 o
   7  14   1       3186.23       3159.49        57.26 o
   8  14   1        268.57        347.11        15.27 o
   9  14   1        516.98        544.25        13.58 o
  10  14   1        446.80        499.40        14.47 o
  11  14   1         57.35         59.38        13.02 o
  12  14   1          0.64         25.79        12.96 o
  13  14   1        110.11         81.73        14.12 o
 -13  15   1         72.65         48.95        14.77 o
 -12  15   1        124.49        134.06        15.40 o
 -11  15   1          8.01          7.85        13.36 o
 -10  15   1        182.87        194.02        14.63 o
  -9  15   1        223.45        272.19        14.49 o
  -8  15   1        730.09        814.64        18.47 o
  -7  15   1       1441.61       1522.93        35.85 o
  -6  15   1       1770.32       1734.66        28.15 o
  -5  15   1         12.89          5.61        13.42 o
  -4  15   1        421.50        544.09        15.94 o
  -3  15   1       1019.99       1033.55        25.77 o
  -2  15   1       1706.81       1748.45        28.55 o
  -1  15   1       2932.53       2652.03        52.51 o
   0  15   1       2900.16       3119.67        62.25 o
   1  15   1        262.26        215.51        15.05 o
   2  15   1          6.65         29.41        13.86 o
   3  15   1        131.03        171.29        15.00 o
   4  15   1       2589.08       2628.49        75.05 o
   5  15   1       2446.21       2493.80        48.41 o
   6  15   1       3672.38       3557.20       116.86 o
   7  15   1        434.56        549.83        19.77 o
   8  15   1         81.19        103.92        13.61 o
   9  15   1         29.85         38.36        12.70 o
  10  15   1        604.30        665.27        32.07 o
  11  15   1        707.35        715.54        21.21 o
  12  15   1        520.14        497.71        26.49 o
  13  15   1         22.67         26.15        17.80 o
 -12  16   1        302.38        256.07        51.60 o
 -11  16   1        524.86        502.10        18.36 o
 -10  16   1        858.49        866.84        27.34 o
  -9  16   1          0.20          9.59        14.71 o
  -8  16   1          2.99          8.49        13.90 o
  -7  16   1        982.23       1072.16        20.65 o
  -6  16   1       2597.71       2769.06        42.26 o
  -5  16   1        116.35        114.75        14.19 o
  -4  16   1       1899.72       2151.82        27.62 o
  -3  16   1       1042.94       1008.45        18.43 o
  -2  16   1        370.72        375.86        16.45 o
  -1  16   1         17.74         46.46        14.13 o
   0  16   1       2396.61       2248.93        57.45 o
   1  16   1       1417.77       1506.08        28.87 o
   2  16   1       1790.97       1788.11        44.80 o
   3  16   1       1106.92       1173.99        21.09 o
   4  16   1       1365.90       1345.12        31.17 o
   5  16   1          5.23         10.57        13.99 o
   6  16   1        520.38        579.94        15.03 o
   7  16   1        205.34        205.03        14.05 o
   8  16   1       1621.87       1808.13        34.27 o
   9  16   1        315.71        319.29        27.83 o
  10  16   1        873.66        941.65        31.75 o
  11  16   1        224.04        208.12        16.87 o
  12  16   1        121.49         83.66        15.76 o
 -12  17   1         96.83         67.81        18.48 o
 -11  17   1          0.07          3.19        15.15 o
 -10  17   1        645.30        645.34        17.40 o
  -9  17   1        125.95        166.98        15.88 o
  -8  17   1       1372.99       1496.22        21.41 o
  -7  17   1        247.54        276.78        15.48 o
  -6  17   1        305.16        338.14        14.93 o
  -5  17   1          4.08         34.58        14.44 o
  -4  17   1        265.16        292.79        15.08 o
  -3  17   1       1569.90       1414.63        36.44 o
  -2  17   1        451.63        607.33        17.22 o
  -1  17   1        270.19        247.05        15.89 o
   0  17   1       3167.86       3132.92        54.88 o
   1  17   1         41.43         91.56        15.22 o
   2  17   1         37.91         48.83        14.41 o
   3  17   1        357.08        388.30        15.32 o
   4  17   1       2982.72       3037.26        53.13 o
   5  17   1        315.36        414.02        14.91 o
   6  17   1        920.19       1019.99        23.66 o
   7  17   1         95.10        132.14        16.36 o
   8  17   1         14.48         21.58        13.21 o
   9  17   1        121.62        132.85        15.33 o
  10  17   1         70.63         64.42        15.08 o
  11  17   1        115.08         86.76        16.41 o
  12  17   1        323.45        218.50        46.10 o
 -11  18   1         85.99         62.61        24.22 o
 -10  18   1        456.46        502.97        20.03 o
  -9  18   1        209.99        231.25        17.58 o
  -8  18   1          1.21          9.41        15.35 o
  -7  18   1        125.01        132.54        14.90 o
  -6  18   1        629.37        673.85        16.98 o
  -5  18   1        301.32        288.73        15.58 o
  -4  18   1       2721.13       2781.53        45.84 o
  -3  18   1        358.51        289.05        16.20 o
  -2  18   1        217.38        235.42        15.43 o
  -1  18   1         38.86         31.70        14.97 o
   0  18   1       1659.34       1679.37        27.38 o
   1  18   1        554.07        628.75        17.93 o
   2  18   1       1103.27       1265.42        24.27 o
   3  18   1       1169.24       1178.10        29.21 o
   4  18   1       1002.27        983.69        17.59 o
   5  18   1          0.30         13.24        13.93 o
   6  18   1        292.46        299.72        15.27 o
   7  18   1         90.93         84.44        14.78 o
   8  18   1       2185.02       2285.65        53.69 o
   9  18   1        245.00        195.97        16.45 o
  10  18   1        337.36        364.16        25.48 o
  11  18   1        259.60        165.21        25.47 o
 -11  19   1         56.47         40.62        30.04 o
 -10  19   1         24.72         24.85        17.35 o
  -9  19   1         28.56         23.83        15.18 o
  -8  19   1       1032.91       1068.67        29.59 o
  -7  19   1        187.88        222.95        16.05 o
  -6  19   1        729.04        763.94        28.62 o
  -5  19   1         17.14         54.10        14.19 o
  -4  19   1        477.54        465.09        16.58 o
  -3  19   1        308.38        265.60        15.79 o
  -2  19   1       1955.08       2129.29        50.99 o
  -1  19   1        329.88        303.49        15.32 o
   0  19   1       2297.81       2262.97        22.19 o
   1  19   1          6.00         48.98        15.41 o
   2  19   1         12.15         43.11        14.70 o
   3  19   1         11.60         32.59        13.95 o
   4  19   1       1749.34       1733.82        21.38 o
   5  19   1        477.89        639.55        25.71 o
   6  19   1        610.17        728.57        16.09 o
   7  19   1        126.75        190.87        16.44 o
   8  19   1         33.94         23.37        14.19 o
   9  19   1         42.64         40.03        15.25 o
  10  19   1        429.57        396.99        29.30 o
 -10  20   1        437.69        408.47        33.27 o
  -9  20   1          8.80         22.71        15.95 o
  -8  20   1         16.45         24.93        15.89 o
  -7  20   1        188.43        158.02        16.02 o
  -6  20   1        725.09        699.76        17.15 o
  -5  20   1         55.96         57.80        13.76 o
  -4  20   1       1116.97       1130.00        46.14 o
  -3  20   1         47.56         49.82        14.83 o
  -2  20   1         54.95         72.64        15.43 o
  -1  20   1         53.19         57.20        15.75 o
   0  20   1        617.78        706.97        17.75 o
   1  20   1        339.11        388.81        16.64 o
   2  20   1       2327.78       2427.76        44.55 o
   3  20   1          3.28         29.66        14.28 o
   4  20   1         57.61         80.39        14.30 o
   5  20   1         17.73         36.13        14.47 o
   6  20   1        477.35        485.86        16.25 o
   7  20   1         88.70        107.63        15.58 o
   8  20   1       1077.25       1204.63        69.67 o
   9  20   1         28.17         17.69        15.92 o
  10  20   1         93.15         72.96        18.22 o
  -9  21   1         19.74         36.83        17.88 o
  -8  21   1       1233.28       1447.31       128.44 o
  -7  21   1         16.86         27.88        16.23 o
  -6  21   1        658.60        721.84        18.41 o
  -5  21   1         28.65         41.57        14.71 o
  -4  21   1         27.21         16.80        15.29 o
  -3  21   1         60.03         63.35        16.52 o
  -2  21   1       2665.82       2681.70        57.64 o
  -1  21   1         29.19         29.40        16.51 o
   0  21   1        511.35        491.27        18.44 o
   1  21   1        185.46        210.80        16.06 o
   2  21   1          0.26         11.70        15.29 o
   3  21   1         93.95        132.92        14.75 o
   4  21   1        676.09        820.36        25.57 o
   5  21   1         21.64         26.06        13.96 o
   6  21   1       1123.01       1181.99        20.51 o
   7  21   1          0.20         20.55        16.21 o
   8  21   1         64.11         82.82        16.23 o
   9  21   1          1.14         21.92        16.15 o
  -8  22   1          0.42         11.40        16.76 o
  -7  22   1         19.59         14.83        17.45 o
  -6  22   1        404.31        417.52        26.02 o
  -5  22   1          8.79         22.67        14.75 o
  -4  22   1       1165.61       1148.31        62.83 o
  -3  22   1        179.91        190.24        16.26 o
  -2  22   1        173.36        172.62        16.79 o
  -1  22   1         10.72          9.25        16.30 o
   0  22   1        377.02        416.40        19.30 o
   1  22   1         18.93         16.02        16.35 o
   2  22   1       1442.57       1569.71        67.26 o
   3  22   1        112.90        122.63        15.94 o
   4  22   1        229.01        252.52        15.79 o
   5  22   1         52.76         38.06        15.66 o
   6  22   1         96.57         81.57        15.07 o
   7  22   1         40.68         33.46        16.35 o
   8  22   1        780.48        615.43        44.99 o
  -7  23   1         33.80         23.06        20.15 o
  -6  23   1        369.76        392.40        35.85 o
  -5  23   1         10.44          9.86        16.50 o
  -4  23   1        297.17        256.97        18.25 o
  -3  23   1        126.68        124.88        17.32 o
  -2  23   1       1342.80       1335.95        39.55 o
  -1  23   1         42.32         42.30        17.30 o
   0  23   1        699.58        593.01        21.56 o
   1  23   1          0.01         12.03        16.87 o
   2  23   1         58.53         58.03        16.29 o
   3  23   1          0.41          7.17        15.58 o
   4  23   1        609.57        687.78        56.48 o
   5  23   1          0.07          7.64        15.35 o
   6  23   1        373.37        407.44        35.31 o
   7  23   1         18.42         27.48        20.26 o
  -5  24   1         74.77         58.47        18.21 o
  -4  24   1       1335.51       1223.92        72.87 o
  -3  24   1         56.48         60.53        17.27 o
  -2  24   1        170.28        153.66        18.17 o
  -1  24   1         99.02        112.80        20.19 o
   0  24   1        617.31        549.45        31.05 o
   1  24   1          0.00         15.82        16.48 o
   2  24   1       1081.23       1086.58        52.53 o
   3  24   1          3.40         28.27        16.28 o
   4  24   1        326.39        282.44        18.09 o
   5  24   1        125.17        145.77        17.32 o
  -3  25   1        116.38        109.62        18.83 o
  -2  25   1        673.70        563.86        30.88 o
  -1  25   1          1.48          8.61        20.42 o
   0  25   1        290.03        228.23        21.40 o
   1  25   1        161.54        147.67        20.28 o
   2  25   1        137.50        127.76        18.67 o
   3  25   1        101.38         89.45        18.42 o
 -16   0   2       1220.84       1253.00        74.79 o
 -14   0   2        811.85        884.11        17.72 o
 -12   0   2        179.42        168.29        16.65 o
 -10   0   2       5172.24       5483.23       293.21 o
  -8   0   2       1794.77       1766.88        98.35 o
  -6   0   2       2567.31       2528.32        92.20 o
  -4   0   2      20409.21      19048.89       958.52 o
  -2   0   2        182.56        219.38        26.12 o
   6   0   2       1725.14       1554.33        62.68 o
   8   0   2       5111.19       4872.91       138.00 o
  10   0   2       1656.94       1895.04        49.21 o
  12   0   2       2279.90       2304.56        94.03 o
  14   0   2         64.19         46.53        15.71 o
  16   0   2        460.87        205.37       238.91 o
 -16   1   2         18.14         10.66        13.37 o
 -15   1   2          8.21          7.37        11.53 o
 -14   1   2        713.22        829.09        20.19 o
 -13   1   2         29.23         33.67        10.75 o
 -12   1   2       1174.14       1247.74        28.27 o
 -11   1   2         49.12         73.91        13.35 o
 -10   1   2         73.62         92.34        11.39 o
  -9   1   2         23.45         54.94        12.95 o
  -8   1   2        666.23        626.46        18.32 o
  -7   1   2        263.47        258.15        12.50 o
  -6   1   2      15564.87      13098.86       509.80 o
  -5   1   2         82.95        103.24        14.51 o
  -4   1   2      45016.58      40715.08      1266.89 o
  -3   1   2       1742.62       1578.96        27.98 o
  -2   1   2      21028.55      18976.96       468.99 o
  -1   1   2      19942.92      19688.79       439.84 o
   1   1   2        158.01        134.41        13.28 o
   2   1   2      34448.59      34465.02       924.92 o
   3   1   2          4.43         14.00        11.61 o
   4   1   2       3257.52       2791.65        61.87 o
   5   1   2          1.46         11.65        12.21 o
   6   1   2       6287.15       4801.15       117.82 o
   7   1   2       1659.78       1499.24        44.15 o
   8   1   2      11105.57      11338.74       201.77 o
   9   1   2        557.00        639.48        11.80 o
  10   1   2        499.78        495.13        11.45 o
  11   1   2         77.36         99.78        12.39 o
  12   1   2       2119.97       2224.54        72.93 o
  13   1   2          6.48         22.53         9.95 o
  14   1   2        592.81        617.68        52.08 o
  15   1   2          6.22          7.52        11.19 o
  16   1   2          7.92         15.07        15.44 o
 -16   2   2        904.97        830.42        54.25 o
 -15   2   2        117.64         87.65        14.91 o
 -14   2   2        442.80        542.78        21.12 o
 -13   2   2          6.12         17.27        11.69 o
 -12   2   2          3.14         19.31        10.11 o
 -11   2   2        241.72        251.23        11.68 o
 -10   2   2       2739.18       3002.29        77.94 o
  -9   2   2         50.01         30.84        11.71 o
  -8   2   2       1113.66       1048.11        21.91 o
  -7   2   2       1242.77       1336.30        35.70 o
  -6   2   2       1892.95       2118.53        76.43 o
  -5   2   2       2564.96       2272.47       102.08 o
  -4   2   2      27790.79      24513.49       577.12 o
  -3   2   2        156.91        177.19        15.69 o
  -2   2   2       3245.72       3032.40       101.26 o
  -1   2   2       4954.45       4763.06       322.06 o
   0   2   2       4356.82       3620.99       104.21 o
   1   2   2       1353.94       1368.38        31.90 o
   2   2   2       4537.98       4458.86        77.29 o
   3   2   2       3142.97       3386.16       123.63 o
   4   2   2      32177.10      28061.38      1095.27 o
   5   2   2        236.56        321.43        13.45 o
   6   2   2       2069.12       2011.50        59.94 o
   7   2   2        688.61        628.24        19.40 o
   8   2   2       5558.68       5335.81       115.18 o
   9   2   2          1.50         11.22        10.92 o
  10   2   2       2068.38       2256.27        51.57 o
  11   2   2         90.12         88.14        10.33 o
  12   2   2        512.61        494.74        11.57 o
  13   2   2         29.96         20.64         9.99 o
  14   2   2          0.68         14.29         9.77 o
  15   2   2          7.03         14.50        12.55 o
  16   2   2        275.81        -39.80        39.80 o
 -16   3   2          6.69         15.06        10.96 o
 -15   3   2          0.16         16.07        11.05 o
 -14   3   2        652.68        658.06        18.60 o
 -13   3   2         15.92         32.73        10.91 o
 -12   3   2       2131.68       2388.46        57.03 o
 -11   3   2         67.33         96.55        12.76 o
 -10   3   2         13.72         36.84        10.58 o
  -9   3   2        587.60        537.58        20.50 o
  -8   3   2       2432.94       2216.78        53.21 o
  -7   3   2       5530.27       5295.22       187.21 o
  -6   3   2      28389.56      25466.41       661.99 o
  -5   3   2       6084.69       5156.01       149.27 o
  -4   3   2      10528.01       9887.49       270.50 o
  -3   3   2      13005.78      11191.65       304.84 o
  -2   3   2      21017.64      17779.06       790.58 o
  -1   3   2       4526.42       3972.10        93.70 o
   0   3   2        353.96        474.89        18.95 o
   1   3   2        238.14        292.58        16.25 o
   3   3   2          7.83        135.91        54.59 o
   4   3   2        925.79        914.95        44.72 o
   5   3   2       2629.33       2326.90        87.35 o
   6   3   2      18786.25      17756.79       353.12 o
   7   3   2         12.30         52.24        10.73 o
   8   3   2       6553.55       6919.11       149.57 o
   9   3   2       2233.03       2241.86        46.26 o
  10   3   2          8.68         38.68         9.86 o
  11   3   2         58.92         71.55        10.45 o
  12   3   2        858.43        935.88        16.06 o
  13   3   2         97.53         92.19        11.30 o
  14   3   2        696.27        672.01        25.44 o
  15   3   2          7.57         16.91        13.04 o
 -16   4   2        671.37        577.71        59.89 o
 -15   4   2         75.72         43.80        11.79 o
 -14   4   2        197.08        204.04        11.32 o
 -13   4   2          6.17         20.28        11.18 o
 -12   4   2        221.24        245.07        11.98 o
 -11   4   2          6.16         22.67        10.86 o
 -10   4   2       2134.13       2174.58        22.40 o
  -9   4   2         42.54         99.03        13.76 o
  -8   4   2       2128.60       1838.07        47.47 o
  -7   4   2        137.36        161.40        14.71 o
  -6   4   2        406.05        400.87        15.35 o
  -5   4   2       3374.43       3083.64        98.80 o
  -4   4   2      10365.58       9618.80       213.51 o
  -3   4   2       1382.99       1192.19        38.58 o
  -2   4   2      18827.44      16916.87       733.71 o
  -1   4   2       2723.16       2815.00        96.73 o
   0   4   2        689.77        788.34        27.10 o
   1   4   2       7308.87       6529.91       130.85 o
   2   4   2       2421.30       2074.10       132.49 o
   3   4   2       4055.27       3817.29        83.13 o
   4   4   2       2182.03       1543.76        42.29 o
   5   4   2         35.23         26.07        11.43 o
   6   4   2       1422.43       1283.52        37.99 o
   7   4   2       1568.55       1598.82        31.83 o
   8   4   2       1764.49       1786.73        46.15 o
   9   4   2        133.18        175.05        11.41 o
  10   4   2       2343.40       2511.16        16.30 o
  11   4   2          1.04         26.31        10.36 o
  12   4   2        695.94        731.98        12.09 o
  13   4   2        128.98        141.63        10.84 o
  14   4   2         39.64         35.99        10.93 o
  15   4   2          0.14         26.50        10.72 o
 -16   5   2          0.02         20.42        11.53 o
 -15   5   2          4.23         15.61        10.97 o
 -14   5   2        944.16        955.54        27.92 o
 -13   5   2        140.21        165.69        11.51 o
 -12   5   2       1890.82       2156.77        48.15 o
 -11   5   2          0.72         53.55        17.88 o
 -10   5   2        222.18        269.98        12.11 o
  -9   5   2       1483.90       1341.61        29.96 o
  -8   5   2       1365.43       1258.97        23.45 o
  -7   5   2       3707.00       3731.65        97.15 o
  -6   5   2      13700.08      13621.78       462.11 o
  -5   5   2        266.43        190.90        13.46 o
  -4   5   2       4798.22       4831.44       121.97 o
  -3   5   2       3787.11       3306.69        69.38 o
  -2   5   2        291.66        221.93        15.81 o
  -1   5   2        244.92        215.91        16.63 o
   0   5   2      33763.96      30729.81       738.14 o
   1   5   2       1164.20       1291.56       122.49 o
   2   5   2       1395.54       1152.78        34.12 o
   3   5   2          2.02          5.12        12.44 o
   4   5   2        105.33        150.78        13.34 o
   5   5   2       5017.85       5052.35       100.71 o
   6   5   2      16318.46      16551.77       574.45 o
   7   5   2       1753.42       1707.76        42.34 o
   8   5   2       6167.13       6330.62       166.52 o
   9   5   2        274.20        328.73        13.53 o
  10   5   2        398.26        380.68        10.89 o
  11   5   2         10.73         43.50        10.82 o
  12   5   2        710.25        768.67        14.89 o
  13   5   2         74.87         70.86        10.87 o
  14   5   2        635.18        596.82        59.26 o
  15   5   2         12.77         59.01        27.56 o
 -16   6   2        264.21         -6.17        50.56 o
 -15   6   2         81.51         69.44        12.24 o
 -14   6   2        585.57        640.54        32.93 o
 -13   6   2          6.33         24.27        11.84 o
 -12   6   2        270.44        326.19        13.12 o
 -11   6   2          0.66         22.59        11.79 o
 -10   6   2       1585.65       1734.51        26.48 o
  -9   6   2        166.49        190.97        12.29 o
  -8   6   2       2241.34       2017.38        55.66 o
  -7   6   2        409.27        415.38        14.06 o
  -6   6   2          3.20        167.00        63.94 o
  -5   6   2       2246.26       1939.49        51.47 o
  -4   6   2       8913.91       8610.24       286.21 o
  -3   6   2       5174.17       4505.18       130.63 o
  -2   6   2      32422.01      28386.76      1194.89 o
  -1   6   2       4340.73       3634.78        62.99 o
   0   6   2        279.24        294.91        17.73 o
   1   6   2          2.84         52.33        14.79 o
   2   6   2       9445.71       7749.68       146.83 o
   3   6   2       1226.17       1376.85        28.10 o
   4   6   2      10607.47      10437.36       219.59 o
   5   6   2       2692.30       2547.16        76.04 o
   6   6   2          6.03          4.31        11.53 o
   7   6   2         33.46         51.67        12.03 o
   8   6   2        296.86        299.55        11.13 o
   9   6   2       2522.73       2710.22        66.35 o
  10   6   2       2563.84       2643.27        73.84 o
  11   6   2         39.13         56.52        10.43 o
  12   6   2       1246.05       1307.02        32.57 o
  13   6   2          0.20         20.51        10.67 o
  14   6   2        447.79        442.55        43.44 o
  15   6   2         28.90         23.56        11.34 o
 -15   7   2         25.94         23.08        11.99 o
 -14   7   2        684.74        745.97        42.71 o
 -13   7   2        202.57        246.25        12.06 o
 -12   7   2       2064.99       2392.95        31.42 o
 -11   7   2        129.68        113.09        11.46 o
 -10   7   2        253.76        233.94        12.24 o
  -9   7   2       1204.35       1165.89        44.34 o
  -8   7   2       4417.51       4363.15       109.94 o
  -7   7   2       1746.46       1613.55        41.31 o
  -6   7   2      11435.84      11063.86       246.54 o
  -5   7   2       1495.88       1338.69        70.24 o
  -4   7   2         22.17        764.50       282.63 o
  -3   7   2        914.99        961.35        20.09 o
  -2   7   2         13.71          3.91        14.26 o
  -1   7   2       1903.02       1887.55        30.95 o
   0   7   2      26832.67      25564.36       259.22 o
   1   7   2       1361.88       1104.26        29.81 o
   2   7   2      15400.57      13381.39       398.79 o
   3   7   2       4633.35       4427.71       182.89 o
   4   7   2       1027.21        920.06        40.27 o
   5   7   2       2409.78       2783.45        83.04 o
   6   7   2       6151.46       6479.79       188.46 o
   7   7   2       2132.65       2271.60        50.42 o
   8   7   2       2578.68       2627.94        46.82 o
   9   7   2        681.87        699.72        22.57 o
  10   7   2        190.05        177.66        11.15 o
  11   7   2         93.33        115.05        12.87 o
  12   7   2        339.39        353.91        22.69 o
  13   7   2        270.20        260.82        34.50 o
  14   7   2        155.30        115.15        29.50 o
  15   7   2         11.34         -2.36        12.69 o
 -15   8   2        158.40        159.94        19.67 o
 -14   8   2        167.81        193.05        14.81 o
 -13   8   2         47.13         39.72        11.07 o
 -12   8   2        262.04        256.59        11.83 o
 -11   8   2        834.25        912.61        24.71 o
 -10   8   2       2291.89       2480.67        59.54 o
  -9   8   2         12.74         30.63        11.51 o
  -8   8   2       2250.48       2007.48        65.40 o
  -7   8   2        153.97        159.19        14.21 o
  -6   8   2        289.64        264.52        14.60 o
  -5   8   2       1010.29        895.55        22.64 o
  -4   8   2       7755.86       6923.37       295.05 o
  -3   8   2       4266.90       4087.73       140.57 o
  -2   8   2       8209.52       7229.22       178.08 o
  -1   8   2       6341.86       5996.90        79.69 o
   0   8   2         92.33        334.88        88.88 o
   1   8   2          7.93         13.01        14.65 o
   2   8   2      19510.88      17884.53       495.38 o
   3   8   2        186.81        159.00        19.92 o
   4   8   2       6362.41       5724.58       166.78 o
   5   8   2          6.55          6.63        10.83 o
   6   8   2       1439.43       1408.67        32.30 o
   7   8   2         41.01         36.55        11.65 o
   8   8   2        117.87        133.95        11.92 o
   9   8   2        781.88        932.73        31.85 o
  10   8   2       2937.94       3165.16        80.88 o
  11   8   2        367.72        394.26        14.52 o
  12   8   2       1004.48       1093.90        15.58 o
  13   8   2         18.42         41.44        11.91 o
  14   8   2         96.84         72.37        15.59 o
  15   8   2          7.69         21.44        12.44 o
 -15   9   2        114.93         92.71        13.25 o
 -14   9   2        399.68        444.21        26.27 o
 -13   9   2         73.87         65.14        11.49 o
 -12   9   2        971.66       1150.79        21.96 o
 -11   9   2        875.45        886.17        19.74 o
 -10   9   2        576.05        641.16        17.38 o
  -9   9   2          6.39          8.10        12.75 o
  -8   9   2        477.18        422.73        14.13 o
  -7   9   2       3245.01       3354.46       120.39 o
  -6   9   2       5951.09       5493.45       172.61 o
  -5   9   2        921.02        825.00        17.40 o
  -4   9   2         64.36         80.88        12.26 o
  -3   9   2       1873.11       1633.31        37.13 o
  -2   9   2         27.21        911.78       335.07 o
  -1   9   2        986.50       1254.87        18.88 o
   0   9   2       9315.81       8470.63       166.39 o
   1   9   2      10500.01       9385.46       234.81 o
   2   9   2       3559.76       3249.27       111.78 o
   3   9   2        269.02        390.75        14.61 o
   4   9   2         11.23         12.35        11.89 o
   5   9   2       6204.74       6442.18       177.63 o
   6   9   2       5562.88       5294.20       158.44 o
   7   9   2       2288.73       2253.74        54.06 o
   8   9   2        597.87        563.97        24.17 o
   9   9   2        251.62        274.81        12.04 o
  10   9   2          7.09         -4.97        11.06 o
  11   9   2        127.17        106.24        11.04 o
  12   9   2       1271.51       1359.84        39.19 o
  13   9   2        609.19        644.92        62.69 o
  14   9   2        651.92        646.00        57.16 o
  15   9   2         56.64        100.91        38.98 o
 -15  10   2        223.52        163.52        22.23 o
 -14  10   2        227.55        220.88        20.66 o
 -13  10   2         23.15         35.98        12.11 o
 -12  10   2          8.79         22.20        11.98 o
 -11  10   2        461.95        524.60        14.48 o
 -10  10   2       5333.25       5770.94        69.65 o
  -9  10   2         61.80         80.28        12.58 o
  -8  10   2       4489.61       4512.80        89.13 o
  -7  10   2       1021.16       1145.08        60.24 o
  -6  10   2        250.35        213.94        13.50 o
  -5  10   2        115.79         95.10        13.83 o
  -4  10   2       6290.38       6100.48       167.43 o
  -3  10   2       4156.00       4145.52       104.63 o
  -2  10   2       5683.64       5340.02       111.73 o
  -1  10   2       6795.96       6864.89       109.44 o
   0  10   2        562.48        649.10        16.05 o
   1  10   2      11992.90      13155.16       313.24 o
   2  10   2       6284.12       5681.28       147.39 o
   3  10   2       1569.11       1585.98       181.56 o
   4  10   2       2811.78       2901.74        61.41 o
   5  10   2        178.82        141.53        12.21 o
   6  10   2        534.36        575.64        14.70 o
   7  10   2        109.72        119.11        12.14 o
   8  10   2        442.63        400.60        18.28 o
   9  10   2        456.76        636.06        36.00 o
  10  10   2        642.96        746.21        13.22 o
  11  10   2        331.88        401.72        12.40 o
  12  10   2         94.95        105.72        12.69 o
  13  10   2          6.11          9.22        12.11 o
  14  10   2         13.89         23.07        11.81 o
 -14  11   2        163.55        167.50        15.95 o
 -13  11   2        373.61        390.50        31.74 o
 -12  11   2        690.86        822.59        27.37 o
 -11  11   2       1007.68       1068.56        26.34 o
 -10  11   2        255.01        284.19        13.65 o
  -9  11   2        647.63        590.65        15.22 o
  -8  11   2         14.22         21.06        12.34 o
  -7  11   2       1721.41       1687.44        34.98 o
  -6  11   2       3806.14       3565.70        70.31 o
  -5  11   2       1013.03       1107.87        47.10 o
  -4  11   2        110.00        100.05        14.38 o
  -3  11   2        862.07        877.07        17.07 o
  -2  11   2        673.01        722.16        16.29 o
  -1  11   2        470.83        339.54        14.61 o
   0  11   2      10216.75       9766.86       160.30 o
   1  11   2       4756.18       4955.11       105.04 o
   2  11   2       1538.62       1517.77        41.51 o
   3  11   2        468.56        586.52        18.07 o
   4  11   2         48.96         32.88        11.71 o
   5  11   2       1319.22       1394.85        37.12 o
   6  11   2       2703.88       2685.15        90.70 o
   7  11   2       4751.81       4861.26       122.43 o
   8  11   2       1094.56       1137.94        35.40 o
   9  11   2        111.96        104.42        12.37 o
  10  11   2        138.72        183.76        15.43 o
  11  11   2         83.66         83.16        11.89 o
  12  11   2        740.52        781.65        22.24 o
  13  11   2        259.25        262.24        12.84 o
  14  11   2        577.92        472.32        44.71 o
 -14  12   2         71.29         68.58        16.47 o
 -13  12   2         83.34         89.52        13.82 o
 -12  12   2        219.52        241.80        13.82 o
 -11  12   2        215.35        320.74        29.97 o
 -10  12   2       2083.58       2246.28        33.29 o
  -9  12   2       1279.87       1376.34        22.95 o
  -8  12   2        428.30        420.09        16.43 o
  -7  12   2        539.17        595.78        16.02 o
  -6  12   2       1534.92       1564.49        40.44 o
  -5  12   2       2608.74       2528.65        45.90 o
  -4  12   2       1889.45       1923.59        26.87 o
  -3  12   2       1669.29       1369.40        29.41 o
  -2  12   2       1246.85       1240.46        21.28 o
  -1  12   2       1109.96       1188.11        46.08 o
   0  12   2        292.90        784.16       166.36 o
   1  12   2          1.82         36.25        14.20 o
   2  12   2       3825.08       3696.07        84.85 o
   3  12   2       2009.03       1953.00        42.68 o
   4  12   2       2673.26       2777.55        90.33 o
   5  12   2        182.36        211.72        13.45 o
   6  12   2        917.27        872.30        28.72 o
   7  12   2        292.96        246.79        13.32 o
   8  12   2        261.14        238.52        12.60 o
   9  12   2       1203.08       1328.32        35.40 o
  10  12   2        614.42        694.73        14.15 o
  11  12   2        458.72        490.81        18.68 o
  12  12   2        805.45        777.03        28.38 o
  13  12   2        187.52        165.51        12.69 o
  14  12   2        155.05        110.95        18.29 o
 -14  13   2        110.22         80.20        14.22 o
 -13  13   2        532.81        527.99        30.80 o
 -12  13   2        417.29        427.42        23.42 o
 -11  13   2        999.88       1096.70        26.87 o
 -10  13   2        176.15        184.19        13.05 o
  -9  13   2        251.98        237.50        14.06 o
  -8  13   2       1343.07       1504.55        22.30 o
  -7  13   2        906.17        928.25        17.41 o
  -6  13   2        789.41        824.29        16.39 o
  -5  13   2       3239.16       3178.20        56.52 o
  -4  13   2        556.66        551.10        16.49 o
  -3  13   2         65.54        129.34        14.15 o
  -2  13   2         85.99        120.07        13.17 o
  -1  13   2       4102.07       4294.79        75.20 o
   0  13   2       3925.58       3461.10        84.01 o
   1  13   2       1562.43       1484.14        27.14 o
   2  13   2       1790.48       1612.20        37.29 o
   3  13   2        175.84        221.93        13.99 o
   4  13   2         13.36          9.19        13.36 o
   5  13   2       2348.96       2283.03        52.00 o
   6  13   2       1161.36       1225.92        35.90 o
   7  13   2        852.52        834.45        19.69 o
   8  13   2        891.77       1000.10        22.68 o
   9  13   2        258.86        274.46        13.93 o
  10  13   2         16.53         20.74        12.16 o
  11  13   2        432.50        511.22        18.82 o
  12  13   2        759.35        787.73        66.40 o
  13  13   2        433.07        403.73        50.28 o
 -13  14   2         70.71         69.06        15.01 o
 -12  14   2         82.35         60.28        14.70 o
 -11  14   2        176.53        179.89        14.47 o
 -10  14   2        580.47        574.26        15.25 o
  -9  14   2       1134.92       1327.49        19.35 o
  -8  14   2       2195.41       2219.04        50.52 o
  -7  14   2        222.04        305.65        15.42 o
  -6  14   2         76.88         73.29        16.39 o
  -5  14   2        254.74        274.07        15.37 o
  -4  14   2        942.23       1034.96        19.69 o
  -3  14   2       1355.01       1192.11        29.94 o
  -2  14   2       4099.51       4176.65        79.40 o
  -1  14   2       2252.04       1852.31        48.49 o
   0  14   2        281.95        313.60        14.66 o
   1  14   2        426.07        450.55        16.35 o
   2  14   2       4348.85       4139.31       104.28 o
   3  14   2       4498.42       4713.55       123.81 o
   4  14   2       1827.02       1815.11        65.26 o
   5  14   2        866.64        935.16        25.11 o
   6  14   2         19.39         10.89        13.43 o
   7  14   2        128.55        122.68        13.09 o
   8  14   2        139.63        103.46        20.73 o
   9  14   2       1170.80       1222.60        22.28 o
  10  14   2        138.77        168.58        13.61 o
  11  14   2       1083.61       1092.36        31.95 o
  12  14   2        528.30        547.30        17.35 o
  13  14   2         33.41         20.91        13.66 o
 -13  15   2        522.12        400.80        51.12 o
 -12  15   2        352.14        326.97        15.42 o
 -11  15   2        557.44        575.50        20.39 o
 -10  15   2          8.83         16.33        14.16 o
  -9  15   2          0.12         15.94        13.12 o
  -8  15   2        351.59        406.92        16.03 o
  -7  15   2       4016.59       4044.18        85.79 o
  -6  15   2        122.04        200.99        31.55 o
  -5  15   2         70.71         76.26        15.08 o
  -4  15   2          2.39         14.04        14.40 o
  -3  15   2          8.05          5.98        13.96 o
  -2  15   2          6.57         18.71        14.06 o
  -1  15   2       4971.27       5130.86       110.51 o
   0  15   2       1332.74       1293.08        31.46 o
   1  15   2       1784.28       1838.02        32.57 o
   2  15   2       1387.01       1311.97        41.45 o
   3  15   2        443.33        491.23        18.53 o
   4  15   2          4.40          6.33        13.99 o
   5  15   2       1570.03       1465.70        27.62 o
   6  15   2       2477.02       2633.40        64.51 o
   7  15   2        402.58        397.68        20.22 o
   8  15   2        102.17        158.57        13.21 o
   9  15   2        135.49        125.11        12.99 o
  10  15   2         20.95         21.74        13.89 o
  11  15   2        119.98        127.45        13.76 o
  12  15   2        165.58        123.74        13.89 o
 -12  16   2          2.02        -10.72        15.65 o
 -11  16   2        262.34        176.36        51.23 o
 -10  16   2        296.91        299.84        16.34 o
  -9  16   2       1540.61       1697.35        19.28 o
  -8  16   2        354.81        316.79        14.43 o
  -7  16   2         62.27         85.55        15.16 o
  -6  16   2         85.65         56.97        15.57 o
  -5  16   2        121.92         95.05        14.50 o
  -4  16   2        589.49        633.30        16.31 o
  -3  16   2       4325.68       4239.55       111.14 o
  -2  16   2       2078.45       2096.50        43.31 o
  -1  16   2        296.06        330.81        15.25 o
   0  16   2        159.12        112.41        14.42 o
   1  16   2        218.37        236.79        15.54 o
   2  16   2       2375.28       2088.48        64.38 o
   3  16   2       3787.18       4244.58       196.01 o
   4  16   2        117.98        123.56        13.90 o
   5  16   2       1213.07       1399.86        40.94 o
   6  16   2        245.48        236.13        13.36 o
   7  16   2         54.50         49.99        14.99 o
   8  16   2         96.38        125.62        13.83 o
   9  16   2        951.81        972.98        28.60 o
  10  16   2        748.18        781.87        64.74 o
  11  16   2        461.85        441.56        21.52 o
  12  16   2         63.63         57.45        14.73 o
 -12  17   2         68.73         46.65        15.91 o
 -11  17   2         65.06         60.23        16.24 o
 -10  17   2         30.26         30.24        15.06 o
  -9  17   2         81.72         69.18        15.03 o
  -8  17   2         75.82        100.09        14.96 o
  -7  17   2        958.80       1057.83        18.72 o
  -6  17   2        593.85        695.55        70.71 o
  -5  17   2       1018.33       1123.93        24.48 o
  -4  17   2          9.60         14.94        13.50 o
  -3  17   2        233.98        232.81        20.96 o
  -2  17   2        145.70        145.07        15.79 o
  -1  17   2       2968.96       3110.95        82.80 o
   0  17   2        122.33        122.94        14.90 o
   1  17   2       2533.94       2683.63        54.29 o
   2  17   2       2053.43       1667.01        46.69 o
   3  17   2       1236.98       1270.25        30.05 o
   4  17   2         16.01         14.67        13.44 o
   5  17   2       1780.48       1931.48        52.47 o
   6  17   2        536.69        589.36        27.26 o
   7  17   2       1412.76       1514.93        41.15 o
   8  17   2        124.00        161.48        14.73 o
   9  17   2        212.58        204.16        16.34 o
  10  17   2         92.63        105.02        14.83 o
  11  17   2        288.33        281.76        44.44 o
  12  17   2         30.93         -1.64        63.09 o
 -11  18   2        142.68        135.42        18.34 o
 -10  18   2        325.28        282.83        17.77 o
  -9  18   2       1311.22       1360.00        36.18 o
  -8  18   2        101.63         89.87        17.20 o
  -7  18   2        263.37        249.82        14.90 o
  -6  18   2        184.62        218.35        16.65 o
  -5  18   2        736.90        793.61        17.89 o
  -4  18   2       1072.02       1118.41        17.86 o
  -3  18   2       2984.17       3203.82        38.21 o
  -2  18   2        356.55        451.21        15.57 o
  -1  18   2       1018.52        995.79        27.23 o
   0  18   2         79.93         61.41        14.72 o
   1  18   2        419.60        402.08        16.34 o
   2  18   2       1175.74       1063.12        34.12 o
   3  18   2       2509.76       2572.65        80.38 o
   4  18   2         19.50         24.98        14.46 o
   5  18   2        737.54        765.86        17.76 o
   6  18   2          0.15         14.06        13.64 o
   7  18   2         16.40         34.04        15.57 o
   8  18   2        218.03        240.60        15.77 o
   9  18   2        908.42        990.44        42.85 o
  10  18   2        195.02        162.77        14.89 o
  11  18   2        359.05        275.70        20.26 o
 -11  19   2        692.78        702.11        79.75 o
 -10  19   2         45.89         54.80        15.61 o
  -9  19   2         36.28         58.01        18.37 o
  -8  19   2         28.75         37.50        17.43 o
  -7  19   2       1380.03       1569.27        40.07 o
  -6  19   2        144.30        200.18        16.74 o
  -5  19   2       1006.75       1113.90        29.26 o
  -4  19   2         70.35        101.68        14.27 o
  -3  19   2        259.08        256.80        16.00 o
  -2  19   2         27.55         31.89        15.79 o
  -1  19   2       1170.67       1216.85        19.79 o
   0  19   2        806.72        682.27        16.98 o
   1  19   2       1154.85       1197.22        18.94 o
   2  19   2        166.19        156.28        15.12 o
   3  19   2        463.76        415.68        16.79 o
   4  19   2          4.82         40.31        14.03 o
   5  19   2       1600.25       1734.47        39.85 o
   6  19   2        198.22        239.58        14.51 o
   7  19   2        832.63        906.39        19.91 o
   8  19   2        167.47        186.34        23.78 o
   9  19   2         49.64         38.18        14.98 o
  10  19   2         29.55         16.76        16.49 o
 -10  20   2         36.00         21.86        18.96 o
  -9  20   2        472.81        410.50        22.10 o
  -8  20   2         42.49         51.43        17.22 o
  -7  20   2        220.45        201.33        33.12 o
  -6  20   2          0.26         17.39        11.38 o
  -5  20   2        335.40        359.42        15.40 o
  -4  20   2         61.62         64.19        14.71 o
  -3  20   2       1915.48       2058.14        30.61 o
  -2  20   2          0.97         20.42        15.09 o
  -1  20   2       1653.60       1666.74        30.51 o
   0  20   2         15.07         46.67        16.44 o
   1  20   2        458.40        471.18        16.46 o
   2  20   2         33.69         24.49        14.72 o
   3  20   2       1146.98       1212.19        20.87 o
   4  20   2        122.14        213.38        49.11 o
   5  20   2        503.63        552.07        15.77 o
   6  20   2         10.34         18.08        13.57 o
   7  20   2         48.32         43.58        15.78 o
   8  20   2         10.51          8.93        15.23 o
   9  20   2        315.88        286.90        18.13 o
  -9  21   2         94.31         94.15        18.17 o
  -8  21   2          0.73         12.24        17.70 o
  -7  21   2        881.36        900.48        21.07 o
  -6  21   2          1.58          4.09        16.82 o
  -5  21   2       1061.62       1147.83        23.43 o
  -4  21   2        166.35        186.81        15.95 o
  -3  21   2          3.44          6.16        15.56 o
  -2  21   2          6.72         11.00        16.05 o
  -1  21   2       1257.88       1280.25        42.44 o
   0  21   2        117.20        129.90        16.68 o
   1  21   2       1550.37       1516.50        32.86 o
   2  21   2         51.90         45.31        15.47 o
   3  21   2        171.76        157.91        16.40 o
   4  21   2         18.83         35.13        14.46 o
   5  21   2        601.78        670.37        50.22 o
   6  21   2          0.87         -3.58        14.71 o
   7  21   2       1456.15       1469.81        51.39 o
   8  21   2         54.78         40.21        16.03 o
   9  21   2         24.88         14.29        19.79 o
  -8  22   2         64.39         60.56        15.71 o
  -7  22   2        126.05         55.15        19.74 o
  -6  22   2        114.46        126.02        17.74 o
  -5  22   2        289.65        304.01        19.73 o
  -4  22   2        443.28        488.03        20.15 o
  -3  22   2       2205.07       2180.55        51.12 o
  -2  22   2         13.65         12.81        16.82 o
  -1  22   2        368.74        398.31        18.50 o
   0  22   2         43.36         31.04        17.51 o
   1  22   2        178.54        151.24        19.29 o
   2  22   2         35.45         24.07        15.11 o
   3  22   2       1105.08       1063.85        52.73 o
   4  22   2         15.69          5.45        15.51 o
   5  22   2       1085.38        960.21        19.96 o
   6  22   2         19.96         22.55        15.33 o
   7  22   2          1.66         21.06        16.73 o
   8  22   2        170.47        136.96        27.25 o
  -7  23   2        484.74        410.87        45.27 o
  -6  23   2          6.88         28.43        19.53 o
  -5  23   2        895.72       1037.93        32.47 o
  -4  23   2          3.88         10.91        16.31 o
  -3  23   2         13.96         14.98        16.23 o
  -2  23   2         12.97         23.58        17.21 o
  -1  23   2        561.53        491.07        21.58 o
   0  23   2          3.17         20.80        18.16 o
   1  23   2       1170.67       1065.42        20.82 o
   2  23   2         25.77         31.04        15.68 o
   3  23   2         52.36         57.63        16.47 o
   4  23   2         21.55         32.96        16.01 o
   5  23   2        328.91        326.10        19.11 o
   6  23   2          0.83         17.43        15.83 o
  -5  24   2        608.02        651.66        39.93 o
  -4  24   2         56.12         60.85        17.83 o
  -3  24   2        828.12        804.75        36.15 o
  -2  24   2          1.82         17.25        17.52 o
  -1  24   2        134.02        106.68        19.43 o
   0  24   2         43.33         43.51        19.68 o
   1  24   2        108.62        130.55        17.17 o
   2  24   2          0.03         -6.30        17.08 o
   3  24   2        772.70        695.28        59.90 o
   4  24   2          3.36         27.90        16.77 o
   5  24   2        305.95        232.86        18.49 o
  -3  25   2         45.36         55.49        18.76 o
  -2  25   2         10.99         11.22        19.10 o
  -1  25   2        733.15        506.57        35.54 o
   0  25   2          1.18          0.64        19.28 o
   1  25   2        685.94        563.95        23.77 o
   2  25   2          4.29          8.44        17.88 o
   3  25   2          1.08          9.02        18.68 o
 -15   0   3       1388.03       1406.62        42.01 o
 -13   0   3       3871.84       4100.08       130.63 o
 -11   0   3        152.12        183.59        16.08 o
  -9   0   3       1830.66       1748.18        90.29 o
  -7   0   3       4376.01       4794.44       258.55 o
  -5   0   3       4472.33       4551.11       146.34 o
  -3   0   3       6237.90       6739.93       278.07 o
   1   0   3        569.15        588.28        87.67 o
   3   0   3       7916.12       7820.20       194.11 o
   5   0   3      39482.52      36336.46      1842.46 o
   7   0   3       3395.90       2788.37       130.79 o
   9   0   3       3442.15       3370.78        75.77 o
  11   0   3       6040.63       6351.32       178.96 o
  13   0   3        908.96       1049.67        41.53 o
  15   0   3          1.41          4.96        16.40 o
 -16   1   3          4.11         10.58        12.52 o
 -15   1   3          2.38         13.38        12.52 o
 -14   1   3          6.82         -1.09        10.54 o
 -13   1   3        726.59        891.42        20.48 o
 -12   1   3         30.22         21.29        10.40 o
 -11   1   3       1661.37       1832.71        53.57 o
 -10   1   3        985.35        966.53        24.62 o
  -9   1   3       5968.58       6424.09       230.63 o
  -8   1   3         77.97         81.94        11.70 o
  -7   1   3       1069.04       1062.76        32.86 o
  -6   1   3       2573.91       2606.84        83.52 o
  -5   1   3      13863.73      11622.68       328.47 o
  -4   1   3       2538.36       2378.36        47.57 o
  -3   1   3      21289.87      19399.56       532.37 o
  -2   1   3        255.38        258.88        17.75 o
  -1   1   3       1174.23       1345.06        23.06 o
   0   1   3       1475.87       1465.27        52.86 o
   1   1   3       1585.32       1690.55        49.85 o
   2   1   3        611.43        532.82        14.95 o
   3   1   3       9748.61       9361.13       198.00 o
   4   1   3       1672.40       1904.22        36.10 o
   5   1   3         72.05         35.24        11.14 o
   6   1   3        841.29        795.62        26.39 o
   7   1   3       3706.38       3583.05       145.96 o
   8   1   3        249.51        197.71        10.34 o
   9   1   3       2661.64       2892.85        59.20 o
  10   1   3         45.16         55.93        13.58 o
  11   1   3        833.07        977.61        16.83 o
  12   1   3         10.31         18.63        11.35 o
  13   1   3        119.49        119.07        10.61 o
  14   1   3         61.67         21.51        12.28 o
  15   1   3        441.70        374.16        24.03 o
 -16   2   3          0.06         15.03        11.85 o
 -15   2   3       1156.34       1113.56        40.88 o
 -14   2   3        453.02        469.89        44.20 o
 -13   2   3       3162.30       3688.33       104.61 o
 -12   2   3          0.08         16.31        10.91 o
 -11   2   3         42.39         45.64        11.52 o
 -10   2   3         58.74         51.02        11.45 o
  -9   2   3       1761.72       1681.63        51.90 o
  -8   2   3         13.74         21.44        11.86 o
  -7   2   3      13791.07      12851.67       357.27 o
  -6   2   3        462.49        439.02        14.87 o
  -5   2   3          8.45         20.76        13.77 o
  -4   2   3       1158.64        969.87        18.79 o
  -3   2   3       2025.92       2233.63        68.97 o
  -2   2   3      14131.82      13076.52       486.40 o
  -1   2   3      24897.20      23564.25       812.10 o
   0   2   3       6142.95       6304.06        99.28 o
   1   2   3        892.01        864.22        16.93 o
   2   2   3      46032.80      44943.13      1148.54 o
   3   2   3        546.67        667.36        12.82 o
   4   2   3         28.62         39.17        11.41 o
   5   2   3       3786.50       3724.87       149.40 o
   6   2   3       6056.36       6219.94       213.04 o
   7   2   3       3335.72       2882.10        94.75 o
   8   2   3         47.07         60.54        11.03 o
   9   2   3       1172.94       1220.01        28.84 o
  10   2   3        345.43        335.77        11.21 o
  11   2   3       6004.67       6492.41       156.12 o
  12   2   3        152.46        133.10        11.10 o
  13   2   3       1211.93       1251.25        18.17 o
  14   2   3          0.73          5.84        12.20 o
  15   2   3         42.33         31.45        10.67 o
 -16   3   3         16.65         18.65        11.85 o
 -15   3   3         41.69         26.27        11.49 o
 -14   3   3        104.29         63.25        11.77 o
 -13   3   3        747.22        811.03        20.50 o
 -12   3   3         65.67         60.19        12.97 o
 -11   3   3       3063.32       3223.40        79.82 o
 -10   3   3         18.50         23.37        11.19 o
  -9   3   3       2675.82       2685.71        67.12 o
  -8   3   3        692.35        561.00        19.51 o
  -7   3   3       2072.40       2075.02        72.13 o
  -6   3   3        644.73        716.79        21.00 o
  -5   3   3       7888.14       6561.37       167.05 o
  -4   3   3        112.07         82.58        14.21 o
  -3   3   3       4038.34       3693.58        69.63 o
  -2   3   3       1969.85       1752.97        69.96 o
  -1   3   3       2819.76       2830.76        84.21 o
   0   3   3        956.87       1106.54        28.34 o
   1   3   3      40782.01      37973.25      1578.37 o
   2   3   3       2040.67       1867.12        67.91 o
   3   3   3      12355.78      12061.58       248.13 o
   4   3   3        631.51        505.49        16.68 o
   5   3   3       1959.16       2105.29        56.00 o
   6   3   3          4.69         18.80         9.85 o
   7   3   3      13002.00      12898.96       457.14 o
   8   3   3        131.08        150.79        10.46 o
   9   3   3       1517.74       1547.55        37.12 o
  10   3   3         36.67         39.32        10.09 o
  11   3   3        458.26        495.57        11.77 o
  12   3   3        118.27        113.56        10.36 o
  13   3   3        184.71        185.82        22.83 o
  14   3   3         32.26         13.15        10.73 o
  15   3   3        308.15        265.09        31.19 o
 -16   4   3        165.26        100.00        20.91 o
 -15   4   3        570.77        603.03        47.80 o
 -14   4   3        234.14        245.53        15.84 o
 -13   4   3       1924.58       2117.81        59.49 o
 -12   4   3        622.68        646.62        16.05 o
 -11   4   3         12.96         21.53        12.86 o
 -10   4   3        235.78        216.80        13.33 o
  -9   4   3       1316.99       1091.20        26.94 o
  -8   4   3        234.56        301.10        12.81 o
  -7   4   3      15082.19      14201.02       437.72 o
  -6   4   3         31.76         88.11        12.65 o
  -5   4   3       1321.80       1177.14        18.57 o
  -4   4   3        812.81        717.58        21.14 o
  -3   4   3      13146.44      11849.76       272.43 o
  -2   4   3      61226.39      54480.05      4553.65 o
   0   4   3      54585.23      44856.82      2069.47 o
   1   4   3        809.68        908.89        16.94 o
   2   4   3         45.96       1629.51       589.44 o
   3   4   3       4338.98       3691.00        94.97 o
   4   4   3        313.28        336.28        11.53 o
   5   4   3      15215.47      14850.85       331.91 o
   6   4   3        531.86        450.74        13.20 o
   7   4   3       2171.64       2096.77        71.97 o
   8   4   3        423.15        495.41        12.67 o
   9   4   3        728.04        789.70        20.98 o
  10   4   3       2173.33       2276.33        42.79 o
  11   4   3       3126.52       3350.95        62.91 o
  12   4   3        663.54        615.93        19.33 o
  13   4   3       1162.13       1299.06        16.90 o
  14   4   3          0.08         23.33        10.18 o
  15   4   3          4.89         17.24        10.79 o
 -16   5   3         44.13         45.44        12.71 o
 -15   5   3         99.19         64.22        15.99 o
 -14   5   3          0.53         20.98        11.66 o
 -13   5   3        898.13       1011.70        64.25 o
 -12   5   3        122.49        181.62        11.27 o
 -11   5   3       2414.33       2575.29        58.45 o
 -10   5   3        226.89        186.57        11.82 o
  -9   5   3        451.91        517.98        19.89 o
  -8   5   3        246.97        267.62        13.14 o
  -7   5   3         58.77         52.15        12.68 o
  -6   5   3       1136.87       1062.28        34.54 o
  -5   5   3      17702.17      16353.63       313.21 o
  -4   5   3       1349.90       1249.42        41.37 o
  -3   5   3        452.84        357.43        28.27 o
  -2   5   3        179.55        424.29       143.29 o
  -1   5   3        565.92        524.21        16.75 o
   0   5   3       2564.17       2767.15        67.15 o
   1   5   3       4933.71       4693.42       134.42 o
   2   5   3      17183.90      15831.57       405.51 o
   3   5   3       5201.45       4458.58       112.05 o
   4   5   3        361.65        371.74        12.82 o
   5   5   3        967.34        920.08        31.92 o
   6   5   3       2317.15       2483.54        69.45 o
   7   5   3       2553.43       2486.20        84.55 o
   8   5   3         19.90         21.92        10.41 o
   9   5   3       2880.86       2858.81        45.30 o
  10   5   3         31.00        198.22        51.99 o
  11   5   3        430.87        436.82        14.10 o
  12   5   3        136.73        132.00        10.36 o
  13   5   3        266.90        246.67        10.99 o
  14   5   3         72.43         63.80        11.41 o
  15   5   3        552.44        594.73        84.60 o
 -16   6   3        113.05         53.78        14.70 o
 -15   6   3        398.21        406.98        30.33 o
 -14   6   3        290.80        279.98        12.82 o
 -13   6   3       1184.89       1318.35        32.41 o
 -12   6   3        423.18        462.94        14.32 o
 -11   6   3         40.78        102.41        11.86 o
 -10   6   3          1.44          6.76        12.11 o
  -9   6   3       3482.73       3771.11        74.25 o
  -8   6   3        242.00        193.65        13.02 o
  -7   6   3      15839.34      15098.77       328.12 o
  -6   6   3        117.55        165.09        13.34 o
  -5   6   3        250.16        452.86        14.45 o
  -4   6   3       6612.49       6411.51       231.20 o
  -3   6   3       6935.50       6392.17       258.76 o
  -2   6   3      19412.78      17843.39       465.87 o
  -1   6   3      35451.93      32242.67       835.02 o
   0   6   3       2756.99       2726.61        56.32 o
   1   6   3       5524.70       5405.06       112.07 o
   2   6   3       1182.99       1091.30        21.10 o
   3   6   3       1966.73       1585.35        21.74 o
   4   6   3        873.74        892.76        16.35 o
   5   6   3      17937.95      16783.50       484.08 o
   6   6   3       1366.05       1554.52        37.39 o
   7   6   3       2586.62       2665.21        73.34 o
   8   6   3        960.40       1076.79        27.42 o
   9   6   3        472.52        588.26        12.33 o
  10   6   3        895.11       1022.04        16.82 o
  11   6   3       1545.80       1695.31        34.39 o
  12   6   3        256.26        266.41        11.17 o
  13   6   3        390.23        440.45        14.14 o
  14   6   3         48.54         33.73        12.25 o
  15   6   3          0.08          2.03        11.77 o
 -15   7   3        223.02        174.38        23.15 o
 -14   7   3         88.72         97.17        12.02 o
 -13   7   3       1137.86       1230.03        34.10 o
 -12   7   3        328.77        384.85        14.36 o
 -11   7   3       2184.48       2508.93        53.76 o
 -10   7   3        138.54        159.60        12.55 o
  -9   7   3        809.80        832.49        25.05 o
  -8   7   3        148.44        171.04        13.29 o
  -7   7   3       3592.07       3571.78        78.03 o
  -6   7   3       1342.62       1390.96        52.57 o
  -5   7   3      10016.70       8509.84       263.38 o
  -4   7   3          2.67         22.18        13.93 o
  -3   7   3       2203.22       2208.55        60.66 o
  -2   7   3       1135.85       1143.95        29.73 o
  -1   7   3       5119.53       5212.70        91.12 o
   0   7   3        174.89        169.34        13.92 o
   1   7   3       8347.03       8017.95       134.33 o
   2   7   3         28.88          6.47        14.12 o
   3   7   3      13265.18      11542.04       339.84 o
   4   7   3        348.94        386.61        12.75 o
   5   7   3         98.86        150.01        13.35 o
   6   7   3        690.31        847.33        18.63 o
   7   7   3       5885.85       5940.45       150.25 o
   8   7   3        243.94        301.18        10.97 o
   9   7   3       4155.15       4429.19       131.90 o
  10   7   3       1232.46       1361.24        31.72 o
  11   7   3        664.71        694.80        27.45 o
  12   7   3          5.54         40.41        10.39 o
  13   7   3        305.39        311.04        27.79 o
  14   7   3        253.29        267.78        31.23 o
  15   7   3        561.16        483.35        75.93 o
 -15   8   3        220.14        188.21        30.00 o
 -14   8   3         62.47         56.47        14.26 o
 -13   8   3        697.59        752.48        20.59 o
 -12   8   3        905.36       1036.78        17.00 o
 -11   8   3          0.23          9.91        12.27 o
 -10   8   3        112.44        132.29        12.24 o
  -9   8   3       1109.31       1249.74        18.08 o
  -8   8   3        391.26        375.10        13.54 o
  -7   8   3       7789.55       7387.25       248.70 o
  -6   8   3       1450.75       1458.88        29.39 o
  -5   8   3         91.30         84.30        13.10 o
  -4   8   3       2468.73       2593.21        52.82 o
  -3   8   3        455.89       1136.43       302.00 o
  -2   8   3      16777.45      16666.54       255.48 o
  -1   8   3      30789.00      31170.82       700.84 o
   0   8   3      10787.64      10577.29       133.04 o
   1   8   3       3253.24       3199.29        68.61 o
   2   8   3       3638.06       3622.38        87.72 o
   3   8   3      13953.64      14127.78       408.64 o
   4   8   3      10030.12       9436.38       327.20 o
   5   8   3       4540.24       3808.60       140.07 o
   6   8   3       1088.24       1154.83        33.07 o
   7   8   3        565.38        572.90        18.90 o
   8   8   3        162.49        227.05        11.22 o
   9   8   3          0.20         11.58        11.33 o
  10   8   3       1562.62       1802.24        28.90 o
  11   8   3       1662.35       1800.24        47.95 o
  12   8   3        342.03        390.59        12.08 o
  13   8   3        370.97        402.37        16.89 o
  14   8   3         73.19         77.80        11.69 o
  15   8   3         31.58         23.79        11.62 o
 -15   9   3        188.23        170.94        24.56 o
 -14   9   3         16.52         25.59        12.64 o
 -13   9   3        131.91        142.99        15.72 o
 -12   9   3       1077.12       1081.67        27.38 o
 -11   9   3       1876.47       2028.04        45.37 o
 -10   9   3        781.66        865.94        14.92 o
  -9   9   3       1806.65       1971.30        47.30 o
  -8   9   3         75.51         91.75        13.87 o
  -7   9   3       1955.27       1863.95        46.59 o
  -6   9   3       2055.71       1995.17        62.94 o
  -5   9   3       3832.57       3401.30        69.60 o
  -4   9   3       1287.63       1140.20        29.98 o
  -3   9   3       8222.08       7791.39       133.60 o
  -2   9   3       1659.54       1833.83        63.26 o
  -1   9   3        643.49        670.40        32.64 o
   0   9   3       3479.09       3659.92        62.57 o
   1   9   3      12427.92      12323.03       225.56 o
   2   9   3       3988.29       4102.90       266.13 o
   3   9   3       6941.22       6008.02       124.98 o
   4   9   3         60.50         41.86        12.00 o
   5   9   3       4354.22       4408.78       148.22 o
   6   9   3          0.46         12.39        10.83 o
   7   9   3       2934.73       3056.14        77.41 o
   8   9   3        110.17        171.05        11.35 o
   9   9   3       2626.29       2695.95        70.63 o
  10   9   3        117.82        132.54        10.97 o
  11   9   3         69.63        100.09        10.59 o
  12   9   3         10.72         21.01        11.49 o
  13   9   3        469.30        456.35        17.53 o
  14   9   3         33.55         21.41        11.54 o
 -15  10   3        456.70        324.31        42.02 o
 -14  10   3         94.50         73.36        12.62 o
 -13  10   3        512.63        512.37        29.94 o
 -12  10   3        199.79        191.77        18.92 o
 -11  10   3       1589.23       1596.60        38.15 o
 -10  10   3         38.62         47.50        12.48 o
  -9  10   3        847.75        945.09        17.60 o
  -8  10   3       2125.26       2023.41        40.45 o
  -7  10   3       2565.82       2451.64        57.22 o
  -6  10   3       3117.60       3142.87        55.35 o
  -5  10   3        146.04        166.85        14.18 o
  -4  10   3        788.08        854.68        16.82 o
  -3  10   3        714.27        566.99        14.59 o
  -2  10   3       3609.39       3128.88        55.73 o
  -1  10   3      17247.92      17017.34       255.86 o
   0  10   3       3059.53       2958.98        57.50 o
   1  10   3        569.39        444.79        16.25 o
   2  10   3        114.48        107.65        13.25 o
   3  10   3        784.42        819.50        27.52 o
   4  10   3       3494.56       3036.41        74.70 o
   5  10   3       8587.10       8225.54       258.63 o
   6  10   3        358.27        509.33        63.14 o
   7  10   3        932.42        987.00        31.84 o
   8  10   3        117.71        145.06        11.47 o
   9  10   3        117.57        118.72        11.49 o
  10  10   3        949.69       1052.21        77.39 o
  11  10   3        392.51        388.76        13.04 o
  12  10   3        458.37        485.21        34.39 o
  13  10   3        806.81        813.73        43.42 o
  14  10   3        150.66        147.16        20.40 o
 -15  11   3        112.37          8.43        51.45 o
 -14  11   3         19.87         17.81        13.13 o
 -13  11   3        212.38        239.48        13.04 o
 -12  11   3       1287.86       1392.64        39.74 o
 -11  11   3       2616.98       2888.04        44.48 o
 -10  11   3        356.46        374.03        13.95 o
  -9  11   3        745.30        857.34        18.44 o
  -8  11   3         89.41         81.85        13.41 o
  -7  11   3       2104.43       2191.55        44.04 o
  -6  11   3        284.55        251.17        14.14 o
  -5  11   3       7960.14       7605.88       141.77 o
  -4  11   3       1719.46       1659.50        35.76 o
  -3  11   3       2589.37       2333.34        31.87 o
  -2  11   3        522.42        512.24        14.07 o
  -1  11   3        366.04        456.64        34.30 o
   0  11   3        986.61        944.02        23.60 o
   1  11   3       6375.74       6061.45        78.29 o
   2  11   3       5131.27       5153.44       148.56 o
   3  11   3       1971.38       1728.88        49.50 o
   4  11   3        111.19        553.16       201.69 o
   5  11   3          5.94         19.73        13.02 o
   6  11   3         17.60          4.07        12.02 o
   7  11   3        146.19        189.44        12.30 o
   8  11   3       2097.22       2280.75        72.82 o
   9  11   3       2710.74       2953.70        85.69 o
  10  11   3        235.40        278.74        20.71 o
  11  11   3        237.68        260.44        13.82 o
  12  11   3          1.42         23.28        11.84 o
  13  11   3        759.24        726.28        35.71 o
  14  11   3        525.97        489.12        44.61 o
 -14  12   3        487.84        416.12        32.57 o
 -13  12   3        302.02        312.67        33.20 o
 -12  12   3        494.55        478.54        14.37 o
 -11  12   3         12.90         14.21        13.01 o
 -10  12   3        528.74        618.30        14.95 o
  -9  12   3        104.08        147.01        12.98 o
  -8  12   3       1506.38       1718.04        28.43 o
  -7  12   3       1247.32       1246.74        21.65 o
  -6  12   3        399.44        472.12        15.89 o
  -5  12   3        404.94        380.30        14.65 o
  -4  12   3         65.65        561.65       186.68 o
  -3  12   3        492.61        503.18        15.34 o
  -2  12   3       2141.69       1979.17        29.86 o
  -1  12   3       6784.28       6777.55       130.90 o
   0  12   3       4499.77       4410.42        54.65 o
   1  12   3        445.92        389.08        20.35 o
   2  12   3        272.48        284.79        15.40 o
   3  12   3        131.63        131.74        13.64 o
   4  12   3       4295.37       4365.11       125.04 o
   5  12   3       7475.36       7304.77       144.55 o
   6  12   3       2784.55       3023.91       106.39 o
   7  12   3        532.30        582.43        20.32 o
   8  12   3         90.08        113.56        12.86 o
   9  12   3         17.67         23.98        11.86 o
  10  12   3        720.51        745.64        33.33 o
  11  12   3        978.23       1019.09        20.98 o
  12  12   3        552.60        544.77        43.14 o
  13  12   3         47.62         57.05        12.44 o
  14  12   3         13.30         15.35        44.05 o
 -14  13   3         10.51         28.10        13.90 o
 -13  13   3        347.87        363.73        25.79 o
 -12  13   3        318.93        372.76        13.54 o
 -11  13   3        407.22        454.70        20.30 o
 -10  13   3        985.86       1073.70        17.13 o
  -9  13   3        341.98        458.86        14.52 o
  -8  13   3         22.97         25.33        14.09 o
  -7  13   3       1780.36       1851.90        31.96 o
  -6  13   3       1799.23       1721.20        27.11 o
  -5  13   3       1139.70       1105.33        33.53 o
  -4  13   3       3177.92       3306.31        76.24 o
  -3  13   3       2087.53       2006.22        43.77 o
  -2  13   3        482.90        451.18        14.31 o
  -1  13   3        641.87        716.31        28.07 o
   0  13   3       1287.94       1505.74        43.35 o
   1  13   3       2458.22       2443.75        72.86 o
   2  13   3       2326.07       2219.35        45.36 o
   3  13   3       1981.51       1952.65        42.26 o
   4  13   3          7.03         17.02        12.10 o
   5  13   3        513.45        517.34        14.35 o
   6  13   3        152.17        163.32        13.19 o
   7  13   3        372.41        432.92        13.23 o
   8  13   3       1496.94       1705.77        52.71 o
   9  13   3        808.55        870.80        25.55 o
  10  13   3        481.57        502.05        25.68 o
  11  13   3        261.75        282.71        16.97 o
  12  13   3         14.65         19.28        12.35 o
  13  13   3        220.96        173.20        13.90 o
 -13  14   3         75.04         51.04        14.15 o
 -12  14   3        418.29        366.95        35.00 o
 -11  14   3          8.06          0.91        12.68 o
 -10  14   3        690.11        814.41        16.16 o
  -9  14   3        425.95        442.77        14.81 o
  -8  14   3       2199.43       2494.67        34.15 o
  -7  14   3       2071.58       2026.75        39.36 o
  -6  14   3       2490.56       2660.81        41.26 o
  -5  14   3         10.95         43.90        13.59 o
  -4  14   3         11.23          9.37        13.50 o
  -3  14   3        472.14        509.75        20.67 o
  -2  14   3       1775.29       1602.05        22.15 o
  -1  14   3       6479.35       6557.91        95.21 o
   0  14   3       2033.71       1903.49        46.54 o
   1  14   3          1.25         26.46        13.71 o
   2  14   3         10.03          8.31        13.22 o
   3  14   3        156.82        207.92        42.12 o
   4  14   3       2860.50       3114.10        87.87 o
   5  14   3       4173.12       4060.02        98.85 o
   6  14   3       1930.27       2060.07        57.00 o
   7  14   3        110.85        142.88        15.23 o
   8  14   3         19.10         32.14        13.20 o
   9  14   3        215.72        202.26        23.05 o
  10  14   3        720.50        711.31        23.47 o
  11  14   3        912.67        875.57        27.95 o
  12  14   3        266.96        289.03        18.60 o
  13  14   3          5.19         17.04        12.47 o
 -13  15   3         89.83        100.82        14.88 o
 -12  15   3        369.16        456.11        30.03 o
 -11  15   3        620.55        669.36        24.26 o
 -10  15   3       2149.92       2300.39        46.33 o
  -9  15   3        155.48        177.98        14.00 o
  -8  15   3         52.87         39.87        14.92 o
  -7  15   3         15.58         27.17        16.79 o
  -6  15   3        659.46        621.72        17.48 o
  -5  15   3        156.13        154.67        14.91 o
  -4  15   3       1871.37       1966.95        36.33 o
  -3  15   3       3685.08       3461.35        59.52 o
  -2  15   3        699.75        712.59        16.43 o
  -1  15   3         45.50         76.31        15.10 o
   0  15   3       1457.66       1529.58        33.54 o
   1  15   3       1934.23       1701.67        50.67 o
   2  15   3       4414.48       4465.22       129.53 o
   3  15   3        335.94        381.99        14.92 o
   4  15   3         36.39         44.93        13.79 o
   5  15   3         84.35        167.76        42.36 o
   6  15   3         94.02        106.30        13.05 o
   7  15   3        171.88        248.09        56.92 o
   8  15   3       1993.99       2230.53        66.65 o
   9  15   3        309.43        311.72        14.38 o
  10  15   3       1088.59       1153.87        58.21 o
  11  15   3        199.98        198.20        23.82 o
  12  15   3         33.20         24.15        15.16 o
 -12  16   3         25.45         34.00        14.15 o
 -11  16   3          0.07         20.18        14.06 o
 -10  16   3        167.47        218.47        15.56 o
  -9  16   3        115.74         80.49        17.52 o
  -8  16   3        691.69        766.47        17.24 o
  -7  16   3       1714.17       1801.55        33.07 o
  -6  16   3       2108.61       2275.97        23.51 o
  -5  16   3        188.38        143.92        15.49 o
  -4  16   3          4.94         28.04        15.00 o
  -3  16   3        340.03        433.16        16.62 o
  -2  16   3       2636.68       2300.33        48.81 o
  -1  16   3        458.34        596.97        15.92 o
   0  16   3       2205.11       1972.33        37.84 o
   1  16   3        352.33        501.88        35.80 o
   2  16   3         43.24         59.62        16.48 o
   3  16   3         78.62         43.74        13.11 o
   4  16   3       2673.57       2818.25        64.49 o
   5  16   3       1526.62       1498.22        40.10 o
   6  16   3       1173.66       1403.91        43.86 o
   7  16   3         16.11         11.24        13.76 o
   8  16   3         70.62        123.23        19.35 o
   9  16   3         14.73         32.48        13.48 o
  10  16   3        109.86         93.88        15.03 o
  11  16   3        112.90         89.86        16.45 o
  12  16   3        414.75        324.01        16.51 o
 -12  17   3        250.30        257.56        18.80 o
 -11  17   3        176.42        157.76        20.05 o
 -10  17   3       1673.33       1660.44        50.09 o
  -9  17   3          1.79         20.20        16.53 o
  -8  17   3          2.23          6.84        15.53 o
  -7  17   3        136.54        119.38        27.12 o
  -6  17   3        648.56        671.69        18.42 o
  -5  17   3        446.48        490.04        17.02 o
  -4  17   3       4367.69       4429.24        46.32 o
  -3  17   3        730.95        675.46        17.01 o
  -2  17   3          2.51          6.15        14.54 o
  -1  17   3         17.17         70.81        20.85 o
   0  17   3       2001.81       1876.88        41.42 o
   1  17   3       1629.89       1483.29        38.74 o
   2  17   3       2388.59       2484.18        69.88 o
   3  17   3        344.13        367.63        14.39 o
   4  17   3        438.45        450.81        14.53 o
   5  17   3          0.93          7.75        13.81 o
   6  17   3        158.52        215.18        14.46 o
   7  17   3        146.79        162.87        15.47 o
   8  17   3       2439.74       2454.55        72.33 o
   9  17   3        588.67        686.30        31.81 o
  10  17   3        153.82        160.43        39.92 o
  11  17   3        241.95        214.28        22.25 o
 -11  18   3         48.28         45.83        16.79 o
 -10  18   3        191.64        203.31        17.63 o
  -9  18   3        163.06        155.10        17.58 o
  -8  18   3       1535.48       1691.08        22.37 o
  -7  18   3        165.45        135.12        16.63 o
  -6  18   3       1063.33       1220.46        35.44 o
  -5  18   3          1.01         19.86        15.01 o
  -4  18   3         43.84         54.62        15.31 o
  -3  18   3         49.30        114.28        15.65 o
  -2  18   3       1938.43       2023.46        40.63 o
  -1  18   3         71.34        145.85        13.70 o
   0  18   3       2608.58       2564.73        58.88 o
   1  18   3        162.91        209.17        15.19 o
   2  18   3        154.27        162.84        14.85 o
   3  18   3         29.58         11.90        13.23 o
   4  18   3       3075.23       3229.48        44.57 o
   5  18   3        245.52        255.50        14.39 o
   6  18   3        548.51        642.35        15.38 o
   7  18   3        225.98        167.70        16.07 o
   8  18   3        126.00        108.55        14.69 o
   9  18   3         58.26        110.12        14.50 o
  10  18   3        247.73        219.99        16.13 o
  11  18   3         15.06         31.78        15.40 o
 -11  19   3         94.40         92.44        25.27 o
 -10  19   3        504.52        441.26        27.86 o
  -9  19   3        103.61        100.75        17.91 o
  -8  19   3         24.74         31.03        15.13 o
  -7  19   3        128.30        123.62        17.27 o
  -6  19   3        795.21        959.27        20.01 o
  -5  19   3        106.46        111.88        14.85 o
  -4  19   3       2036.15       2155.17        52.15 o
  -3  19   3         14.66         29.53        14.98 o
  -2  19   3        648.63        712.93        20.33 o
  -1  19   3          9.86         16.22        15.60 o
   0  19   3        250.67        314.41        16.70 o
   1  19   3        213.91        234.41        15.93 o
   2  19   3       2223.09       2308.94        64.80 o
   3  19   3          7.93         23.64        13.71 o
   4  19   3        520.98        558.54        17.38 o
   5  19   3          9.86         32.82        13.82 o
   6  19   3          3.40         34.19        14.63 o
   7  19   3        105.77        110.69        15.84 o
   8  19   3       1396.34       1354.71        55.79 o
   9  19   3         64.26         39.89        15.33 o
  10  19   3        364.70        318.09        47.01 o
 -10  20   3         48.26         41.20        17.09 o
  -9  20   3         26.32         18.35        16.03 o
  -8  20   3       1145.78       1090.64        67.11 o
  -7  20   3        324.49        274.84        41.92 o
  -6  20   3        673.45        718.39        20.31 o
  -5  20   3        177.47        159.75        15.03 o
  -4  20   3        150.60        189.46        15.66 o
  -3  20   3        281.16        322.08        16.49 o
  -2  20   3       2138.14       2261.28        70.07 o
  -1  20   3         89.52        113.93        14.83 o
   0  20   3        993.78       1058.11        19.03 o
   1  20   3         82.82        117.28        15.19 o
   2  20   3         18.79         51.43        14.46 o
   3  20   3          2.83         20.90        13.14 o
   4  20   3       1298.75       1346.92        35.85 o
   5  20   3        516.57        442.44        15.31 o
   6  20   3       1330.73       1293.79        44.47 o
   7  20   3         26.22         25.20        14.53 o
   8  20   3        103.46         77.56        14.61 o
   9  20   3          5.06         19.21        15.93 o
  -9  21   3         30.48         24.85        18.13 o
  -8  21   3         64.62         84.63        16.77 o
  -7  21   3          0.52          7.28        18.39 o
  -6  21   3        521.53        506.45        26.97 o
  -5  21   3        145.54        160.79        16.21 o
  -4  21   3       1663.58       1617.86        44.62 o
  -3  21   3         64.80         73.03        16.45 o
  -2  21   3         67.28         83.16        16.71 o
  -1  21   3          1.38          3.85        15.73 o
   0  21   3        445.40        451.45        16.98 o
   1  21   3        148.12        124.76        15.22 o
   2  21   3       2668.40       2662.31        39.46 o
   3  21   3         94.44         85.73        14.98 o
   4  21   3        371.43        426.00        16.13 o
   5  21   3         74.78         77.07        14.80 o
   6  21   3         93.37         73.28        14.59 o
   7  21   3        135.48        157.61        17.92 o
   8  21   3        783.62        642.30        39.24 o
   9  21   3         18.41         -1.51        50.56 o
  -8  22   3        822.68        670.18        45.75 o
  -7  22   3          0.05         15.23        18.73 o
  -6  22   3        277.28        264.92        19.90 o
  -5  22   3         48.31         75.89        16.26 o
  -4  22   3        251.08        310.30        20.11 o
  -3  22   3          0.16         10.97        15.02 o
  -2  22   3       1410.03       1566.37        39.32 o
  -1  22   3          0.25         18.01        16.92 o
   0  22   3        404.07        514.13        20.21 o
   1  22   3          2.99          4.34        15.22 o
   2  22   3         21.14         55.26        15.08 o
   3  22   3          8.81         22.30        14.47 o
   4  22   3        934.96        947.68        51.41 o
   5  22   3          0.54         -6.51        14.68 o
   6  22   3        899.00        672.05        26.51 o
   7  22   3         10.28         16.00        17.56 o
  -7  23   3         10.04         19.53        19.62 o
  -6  23   3        459.90        501.17        56.69 o
  -5  23   3         28.36         14.75        17.10 o
  -4  23   3       1313.26       1305.39        62.01 o
  -3  23   3         10.30         12.46        17.25 o
  -2  23   3        293.29        290.59        18.39 o
  -1  23   3         87.49         89.26        19.87 o
   0  23   3        434.44        398.38        19.80 o
   1  23   3         27.18         47.95        15.81 o
   2  23   3       1279.56       1200.01        62.93 o
   3  23   3          2.22         21.59        15.14 o
   4  23   3        661.52        724.42        22.09 o
   5  23   3         19.27         28.93        15.95 o
   6  23   3        170.50        141.31        16.30 o
  -6  24   3        237.39         -0.34        29.66 o
  -5  24   3          4.10         30.14        18.44 o
  -4  24   3        159.78        181.43        18.49 o
  -3  24   3         83.20         72.55        17.91 o
  -2  24   3        234.69        224.21        19.08 o
  -1  24   3          4.40         27.54        19.71 o
   0  24   3        691.13        696.38        43.92 o
   1  24   3        138.95        170.40        18.44 o
   2  24   3         23.45         46.82        16.42 o
   3  24   3         36.20         43.96        16.70 o
   4  24   3        179.49        144.51        16.30 o
   5  24   3        148.17        104.62        17.17 o
  -3  25   3          5.62         13.43        17.41 o
  -2  25   3         50.17         45.25        21.27 o
  -1  25   3         69.64         47.97        21.00 o
   0  25   3        245.59        241.42        23.29 o
   1  25   3         26.07         31.06        18.86 o
   2  25   3       1167.96       1014.06        64.65 o
 -16   0   4          0.07          3.84        19.93 o
 -14   0   4        764.00        752.22        18.71 o
 -12   0   4       2232.42       2438.62        98.95 o
 -10   0   4       1822.06       1774.89        69.81 o
  -8   0   4        627.93        590.26        27.36 o
  -6   0   4      10357.39       9638.88       237.79 o
  -4   0   4       3921.94       3804.37        77.66 o
  -2   0   4       1765.60       1694.79        33.09 o
   0   0   4      15988.52      15314.71       799.51 o
   2   0   4       8050.97       6112.44       526.38 o
   4   0   4       5297.77       5813.36        99.11 o
   6   0   4         61.08        103.88        12.34 o
   8   0   4       9750.98      10327.78       562.05 o
  10   0   4         10.52         28.33        19.32 o
  12   0   4       2469.44       2563.40        77.64 o
  14   0   4        905.18       1011.37        88.44 o
 -16   1   4        784.49        684.75        67.62 o
 -15   1   4         52.39         58.64        12.59 o
 -14   1   4        178.90        165.09        21.78 o
 -13   1   4         82.72         75.57        13.42 o
 -12   1   4        460.78        510.09        12.11 o
 -11   1   4        406.78        444.43        12.66 o
 -10   1   4       6464.50       6424.06       111.45 o
  -9   1   4         51.19         68.53        11.99 o
  -8   1   4       4010.63       3775.86       124.86 o
  -7   1   4         99.24         90.10        12.51 o
  -6   1   4        215.29        235.12        14.08 o
  -5   1   4          0.44         13.54        13.47 o
  -4   1   4       4632.28       4284.30        95.63 o
  -3   1   4       3239.00       3234.21       149.65 o
  -2   1   4       7566.79       6540.14       135.55 o
  -1   1   4       3640.71       3122.11        74.18 o
   0   1   4      26334.86      26015.58       370.31 o
   1   1   4      24659.07      25009.65       490.67 o
   2   1   4      47675.70      44083.80      1458.16 o
   3   1   4        406.34        408.32        11.21 o
   5   1   4        816.70        790.29        25.13 o
   6   1   4         25.34         54.36        10.79 o
   7   1   4        170.13        135.87        10.90 o
   8   1   4       1676.66       1912.38        53.57 o
   9   1   4        474.74        490.94        22.66 o
  10   1   4        725.60        745.32        55.88 o
  11   1   4          5.99         20.29        10.23 o
  12   1   4        795.16        884.96        22.08 o
  13   1   4         26.33         19.58        11.66 o
  14   1   4        147.45        140.99        14.62 o
  15   1   4          0.25         12.15        11.55 o
 -16   2   4         17.91         21.15        11.34 o
 -15   2   4         25.77         16.55        12.46 o
 -14   2   4        463.67        453.12        15.62 o
 -13   2   4          1.09         10.18        11.00 o
 -12   2   4       2967.71       3291.05        98.72 o
 -11   2   4        384.08        377.56        16.83 o
 -10   2   4       2027.30       2006.39        69.11 o
  -9   2   4        108.96        139.48        13.14 o
  -8   2   4       4041.44       3815.87       141.15 o
  -7   2   4          3.11        370.32       124.78 o
  -6   2   4      25180.48      24788.64      1036.64 o
  -5   2   4         36.17         56.81        14.84 o
  -4   2   4       1053.92       1171.26        47.88 o
  -3   2   4        821.72        968.47        22.37 o
  -2   2   4      14586.40      12863.87       279.07 o
  -1   2   4        281.22        288.29        16.27 o
   0   2   4       8197.13       8097.73       429.91 o
   1   2   4        630.27        745.42        14.72 o
   3   2   4        133.60        109.62        10.14 o
   4   2   4         24.82         30.47        10.87 o
   5   2   4        132.33        230.33        10.33 o
   6   2   4        775.01        643.03        17.32 o
   7   2   4        306.77        321.01        10.64 o
   8   2   4       3544.36       3865.25        90.65 o
   9   2   4        545.68        551.89        17.11 o
  10   2   4         12.53         16.46         9.72 o
  11   2   4        402.36        418.37        12.58 o
  12   2   4       2433.66       2630.79        44.02 o
  13   2   4         82.32        106.91        14.31 o
  14   2   4       1155.22       1144.70        77.96 o
  15   2   4         32.18          6.07        12.06 o
 -16   3   4        221.08        199.99        20.17 o
 -15   3   4         11.51         30.12        10.97 o
 -14   3   4        351.16        372.97        12.85 o
 -13   3   4          2.23         12.48        11.43 o
 -12   3   4         33.07         48.13        11.27 o
 -11   3   4        415.24        435.55        16.20 o
 -10   3   4       3588.85       3754.99        89.89 o
  -9   3   4        535.47        490.38        16.85 o
  -8   3   4      13237.01      13227.64       512.63 o
  -7   3   4       4041.60       4190.89       117.42 o
  -6   3   4       1617.27       1636.16        48.62 o
  -5   3   4       2188.37       2410.64        68.64 o
  -4   3   4       5798.41       4981.15       184.88 o
  -3   3   4        618.37        776.68        83.54 o
  -2   3   4      14973.81      12956.49       689.46 o
  -1   3   4        685.16        914.84        17.88 o
   0   3   4      16291.92      15358.44       454.69 o
   1   3   4       2749.85       2722.91        57.64 o
   2   3   4      18373.97      18337.71       165.09 o
   3   3   4      36828.02      38395.00       865.28 o
   4   3   4       7165.87       5982.65       246.94 o
   5   3   4       7717.78       7652.13       211.33 o
   6   3   4       4733.28       5239.61       146.71 o
   7   3   4        575.73        746.48        22.94 o
   8   3   4       2721.86       2877.70        83.51 o
   9   3   4         49.01         76.34        10.46 o
  10   3   4       1898.06       2012.28        55.97 o
  11   3   4          9.40         19.71         9.60 o
  12   3   4        403.66        393.64        15.08 o
  13   3   4          2.44          6.47        10.17 o
  14   3   4         14.70         27.54        11.42 o
  15   3   4          1.23         17.72        12.77 o
 -16   4   4         18.67         28.33        12.91 o
 -15   4   4          9.42         19.38        12.01 o
 -14   4   4        711.35        800.08        23.54 o
 -13   4   4         19.99         13.25        11.09 o
 -12   4   4       2307.45       2572.34        79.72 o
 -11   4   4        120.13        135.51        12.25 o
 -10   4   4        586.96        663.11        25.10 o
  -9   4   4        125.25         79.42        12.47 o
  -8   4   4        266.94        255.97        14.85 o
  -7   4   4        231.58        320.78        14.02 o
  -6   4   4      15072.21      13943.66       390.65 o
  -5   4   4          7.64         24.88        13.89 o
  -4   4   4       1745.95       1392.24        46.91 o
  -3   4   4        913.95        853.69        29.39 o
  -2   4   4       9887.30       9503.22       327.95 o
  -1   4   4      14469.20      13908.71       338.81 o
   0   4   4      18931.05      18718.44       541.43 o
   1   4   4       9916.21      10045.22       171.11 o
   2   4   4      18313.20      18359.60       401.18 o
   3   4   4       1708.67       1538.42        26.02 o
   4   4   4       1259.89       1378.76        36.26 o
   5   4   4        657.80        708.19        21.24 o
   6   4   4       6908.97       6364.67       208.75 o
   7   4   4         29.50         31.74        10.83 o
   8   4   4       2256.42       2322.59        72.50 o
   9   4   4       2578.54       2577.32        62.43 o
  10   4   4         53.40         52.14        10.34 o
  11   4   4        178.83        196.90        11.36 o
  12   4   4        795.00        929.05        28.46 o
  13   4   4        237.07        246.32        11.64 o
  14   4   4       1293.31       1327.37        38.83 o
  15   4   4          0.25          5.32        12.25 o
 -16   5   4        305.72        261.36        29.99 o
 -15   5   4         19.46         33.33        12.03 o
 -14   5   4        623.56        614.64        52.22 o
 -13   5   4         33.66         37.25        11.56 o
 -12   5   4         61.24         76.05        10.82 o
 -11   5   4        226.07        259.37        12.34 o
 -10   5   4       3842.71       3962.08       107.81 o
  -9   5   4       2739.29       2641.42        85.59 o
  -8   5   4      13377.60      13465.93       390.81 o
  -7   5   4       4808.75       4847.79       131.72 o
  -6   5   4       2095.97       2163.92        44.97 o
  -5   5   4       1875.66       1841.79        53.78 o
  -4   5   4       4946.42       4521.98       148.29 o
  -3   5   4       2092.13       1895.71        57.90 o
  -2   5   4      39285.22      35010.48       865.14 o
  -1   5   4      11678.41      10773.97       246.93 o
   0   5   4          0.83         49.28        13.29 o
   1   5   4       3754.93       4101.58        69.79 o
   2   5   4       7955.85       8107.07       114.76 o
   3   5   4        231.51        319.07        50.12 o
   4   5   4      35020.94      34076.03       845.00 o
   5   5   4       5193.44       5085.46       143.55 o
   6   5   4       4509.55       4677.73       168.36 o
   7   5   4         16.40         17.19        10.76 o
   8   5   4        158.66        145.34         9.95 o
   9   5   4        159.76        185.88        11.22 o
  10   5   4       3989.46       4124.70        93.31 o
  11   5   4          6.88         16.02        10.07 o
  12   5   4       1219.49       1298.20        66.42 o
  13   5   4         14.77         28.35        10.20 o
  14   5   4        271.15        284.30        28.70 o
  15   5   4          4.99          8.74        10.94 o
 -16   6   4         30.74         29.20        12.29 o
 -15   6   4          0.52         16.98        12.88 o
 -14   6   4        663.12        761.76        21.54 o
 -13   6   4        442.42        522.92        18.15 o
 -12   6   4       1226.39       1366.82        36.02 o
 -11   6   4        404.62        483.81        12.50 o
 -10   6   4        106.71        148.55        12.06 o
  -9   6   4         34.68         40.14        12.50 o
  -8   6   4       2509.94       2107.54        58.87 o
  -7   6   4        951.34        840.52        20.59 o
  -6   6   4       9207.65       8522.63       221.83 o
  -5   6   4        654.78        677.93        15.99 o
  -4   6   4       2747.43       2299.14        73.49 o
  -3   6   4        217.25        142.97        14.72 o
  -2   6   4       4895.79       4550.52       120.94 o
  -1   6   4       4200.63       4137.86        70.50 o
   0   6   4      17221.15      16042.62       307.50 o
   1   6   4       3311.77       3164.62        77.63 o
   2   6   4       6879.39       7040.55       123.40 o
   3   6   4       3601.73       3200.71        80.42 o
   4   6   4       1675.36       1851.70        49.22 o
   5   6   4        720.59        526.27        19.55 o
   6   6   4       7055.19       6520.78       149.26 o
   7   6   4       1177.48       1161.43        38.67 o
   8   6   4       3318.78       3607.79        87.76 o
   9   6   4          2.31          9.47        10.26 o
  10   6   4          1.31          6.96        10.50 o
  11   6   4         35.46         49.20        10.64 o
  12   6   4        310.76        367.37        11.72 o
  13   6   4        746.37        826.23        32.20 o
  14   6   4        880.89        968.22        74.27 o
  15   6   4         89.41         39.07        11.85 o
 -15   7   4        179.72        182.61        12.62 o
 -14   7   4        741.46        782.99        20.77 o
 -13   7   4          0.03          2.84        12.37 o
 -12   7   4          5.98         19.38        11.44 o
 -11   7   4        459.54        505.49        32.69 o
 -10   7   4       1406.47       1475.77        55.20 o
  -9   7   4        698.31        760.18        23.23 o
  -8   7   4       3583.30       3883.43       101.78 o
  -7   7   4       3631.24       3486.80        86.03 o
  -6   7   4       1066.49       1123.44        34.88 o
  -5   7   4         74.55         63.43        13.76 o
  -4   7   4       4642.44       4170.60       227.32 o
  -3   7   4       2482.92       2319.77        67.60 o
  -2   7   4      27541.46      25292.11      1006.32 o
  -1   7   4       3572.95       3879.47        62.15 o
   0   7   4        404.29        257.83        14.67 o
   1   7   4        971.35        951.83        19.29 o
   2   7   4         98.13        106.51        12.48 o
   3   7   4      14678.93      14970.89       310.20 o
   4   7   4       8865.65       8416.23       171.13 o
   5   7   4       4401.91       4227.50        89.36 o
   6   7   4       2204.44       2186.85        41.87 o
   7   7   4        419.41        377.58        12.38 o
   8   7   4        287.61        297.61        12.38 o
   9   7   4       1070.89       1096.37        25.25 o
  10   7   4       4228.32       4689.48       150.06 o
  11   7   4        107.29        111.86        12.82 o
  12   7   4        750.32        720.31        31.50 o
  13   7   4         32.28         36.46        10.58 o
  14   7   4        193.26        193.76        12.66 o
  15   7   4         50.94         33.84        11.15 o
 -15   8   4        102.93         81.74        15.90 o
 -14   8   4        635.08        640.44        18.24 o
 -13   8   4        184.76        251.83        13.47 o
 -12   8   4       1764.99       1869.90        41.15 o
 -11   8   4       1101.37       1323.10        37.40 o
 -10   8   4        171.52        182.75        16.76 o
  -9   8   4         47.50         72.71        13.12 o
  -8   8   4       2876.81       2819.52        81.05 o
  -7   8   4       2607.26       2537.81        49.08 o
  -6   8   4       4965.42       4766.85       106.64 o
  -5   8   4        557.68        479.10        18.20 o
  -4   8   4       4664.14       4183.20       110.54 o
  -3   8   4       1675.16       1570.13        41.92 o
  -2   8   4       1406.60       1209.17        36.02 o
  -1   8   4       5481.94       5407.36       131.42 o
   0   8   4      15321.20      14017.34       310.81 o
   1   8   4       4004.47       3973.68        71.96 o
   2   8   4       7823.62       7745.63       182.30 o
   3   8   4          7.29         12.63        11.58 o
   4   8   4         60.82         65.08        11.03 o
   5   8   4        929.69        789.43        28.85 o
   6   8   4       6079.02       5739.14       135.00 o
   7   8   4        103.13        126.91        10.65 o
   8   8   4       4645.70       4885.72       132.94 o
   9   8   4        303.03        324.91        11.31 o
  10   8   4         67.70         67.35        11.40 o
  11   8   4          5.75          3.44        10.72 o
  12   8   4        476.85        522.96        18.95 o
  13   8   4        328.26        335.24        48.39 o
  14   8   4        381.24        360.76        31.51 o
  15   8   4         13.64         13.15        32.54 o
 -15   9   4        174.17        146.02        17.13 o
 -14   9   4        445.93        400.56        36.59 o
 -13   9   4          3.73          7.81        12.22 o
 -12   9   4          0.19         15.97        12.65 o
 -11   9   4        641.52        689.69        18.75 o
 -10   9   4       1907.11       1879.22        71.88 o
  -9   9   4        144.16        207.08        13.07 o
  -8   9   4       6067.94       5937.95       135.57 o
  -7   9   4       1145.41       1085.70        27.16 o
  -6   9   4        111.69        113.20        13.76 o
  -5   9   4        119.64        127.95        14.07 o
  -4   9   4       8363.31       7286.24       449.53 o
  -3   9   4      10905.36      10706.65       166.31 o
  -2   9   4      17515.37      17177.32       445.68 o
  -1   9   4       1383.33       1740.65        27.66 o
   0   9   4         77.35         84.22        13.11 o
   1   9   4       4382.55       4417.59        95.70 o
   2   9   4       9771.37      10365.15       400.07 o
   3   9   4        808.00        629.66        24.10 o
   4   9   4       6153.49       5817.36       199.65 o
   5   9   4       3206.18       2983.35        83.19 o
   6   9   4        413.53        378.93        13.83 o
   7   9   4        596.39        697.61        21.17 o
   8   9   4        515.59        635.37        19.67 o
   9   9   4       1412.25       1508.34        37.69 o
  10   9   4       2252.07       2583.23        63.10 o
  11   9   4        541.51        575.39        42.52 o
  12   9   4        486.38        479.32        23.00 o
  13   9   4        130.43         96.10        14.47 o
  14   9   4         42.46         20.84        11.71 o
 -15  10   4         34.35         17.04        13.89 o
 -14  10   4        514.09        507.05        73.97 o
 -13  10   4        468.03        534.67        26.90 o
 -12  10   4        497.51        529.26        16.93 o
 -11  10   4        651.08        723.12        15.26 o
 -10  10   4         10.37         17.77        11.84 o
  -9  10   4          0.84          8.16        12.62 o
  -8  10   4          5.23         22.38        13.25 o
  -7  10   4       3497.27       3185.16        70.81 o
  -6  10   4       3762.47       3824.95       107.34 o
  -5  10   4        730.58        709.15        54.10 o
  -4  10   4       2591.61       2607.35        62.96 o
  -3  10   4        132.26        246.90        13.94 o
  -2  10   4        316.84        248.15        14.51 o
  -1  10   4       2713.65       2544.88        39.08 o
   0  10   4       3702.14       3378.05        79.09 o
   1  10   4       6660.36       6883.50       142.87 o
   2  10   4       3509.29       3215.94        80.29 o
   3  10   4       1813.24       1800.40        35.28 o
   4  10   4        166.76        154.78        12.88 o
   5  10   4       1481.03       1579.05        51.81 o
   6  10   4       7143.34       6949.37       229.29 o
   7  10   4        788.75        795.21        35.26 o
   8  10   4       4247.80       4415.38       156.05 o
   9  10   4          9.17         19.63        10.76 o
  10  10   4         58.25         53.49        11.57 o
  11  10   4         33.68         31.87        10.91 o
  12  10   4        697.10        708.11        20.38 o
  13  10   4        636.12        581.25        35.30 o
  14  10   4        376.13        317.90        39.04 o
 -15  11   4         90.70         30.54        27.54 o
 -14  11   4        197.82        163.36        16.34 o
 -13  11   4         71.45         64.84        13.40 o
 -12  11   4         22.63          6.73        12.41 o
 -11  11   4         46.06         51.77        12.20 o
 -10  11   4        670.70        742.22        15.33 o
  -9  11   4       1983.85       2196.88        31.62 o
  -8  11   4        274.11        268.75        14.07 o
  -7  11   4       3628.03       3363.46        76.05 o
  -6  11   4         62.81         66.66        14.50 o
  -5  11   4        667.32        572.54        15.15 o
  -4  11   4       1672.54       1484.04        32.10 o
  -3  11   4       5458.56       5509.92        88.22 o
  -2  11   4       9107.80       8592.59        94.45 o
  -1  11   4       1982.08       1878.33        23.09 o
   0  11   4        481.27        493.08        14.37 o
   1  11   4         77.45         50.05        13.59 o
   2  11   4        996.74        939.84        15.99 o
   3  11   4        817.68        700.55        25.01 o
   4  11   4       4659.21       4637.87       131.18 o
   5  11   4       2222.64       2125.36        72.43 o
   6  11   4        949.95        931.69        28.34 o
   7  11   4          0.19          1.76        10.59 o
   8  11   4        174.85        179.76        12.32 o
   9  11   4        995.37       1052.93        32.95 o
  10  11   4       1411.11       1671.86        34.24 o
  11  11   4        353.60        379.56        17.55 o
  12  11   4        370.16        322.08        17.34 o
  13  11   4          1.82          1.95        13.38 o
  14  11   4         25.28         13.99        12.95 o
 -14  12   4        598.39        478.07        62.38 o
 -13  12   4        932.54        920.16        37.24 o
 -12  12   4        969.87       1046.14        21.68 o
 -11  12   4        112.04        133.39        13.54 o
 -10  12   4         97.17         94.66        12.94 o
  -9  12   4        108.99        131.28        13.69 o
  -8  12   4       3679.45       3827.11        93.00 o
  -7  12   4         99.82        132.84        15.17 o
  -6  12   4       1943.29       2019.24        30.02 o
  -5  12   4       2977.87       2908.97        66.12 o
  -4  12   4       4879.45       5067.78       123.10 o
  -3  12   4        314.86        389.88        23.86 o
  -2  12   4       2245.69       2156.79        36.98 o
  -1  12   4       1505.14       1489.64        31.61 o
   0  12   4       1101.04       1127.38        16.40 o
   1  12   4       2124.14       1883.36        25.35 o
   2  12   4       2220.65       2165.46        49.06 o
   3  12   4        518.27        471.48        14.30 o
   4  12   4        182.61        167.66        13.72 o
   5  12   4        521.74        536.89        16.91 o
   6  12   4       1095.91       1132.57        30.21 o
   7  12   4       3804.17       3930.83        97.83 o
   8  12   4       3260.95       3454.95        92.97 o
   9  12   4          1.12         16.52        12.04 o
  10  12   4         15.00         29.50        12.16 o
  11  12   4        116.14        119.14        11.71 o
  12  12   4        377.08        407.49        24.22 o
  13  12   4        490.68        466.55        25.15 o
 -14  13   4        170.48        123.65        21.28 o
 -13  13   4        171.10        142.74        18.08 o
 -12  13   4          2.19          4.78        13.17 o
 -11  13   4        463.08        489.73        34.41 o
 -10  13   4        584.20        627.91        28.35 o
  -9  13   4        815.14        871.74        16.67 o
  -8  13   4        718.24        788.60        26.86 o
  -7  13   4       1489.51       1409.24        39.34 o
  -6  13   4        425.64        447.44        15.73 o
  -5  13   4       1633.19       1747.44        21.25 o
  -4  13   4        961.61        895.99        18.62 o
  -3  13   4       1586.93       1830.63        24.48 o
  -2  13   4       4691.23       4343.79        55.71 o
  -1  13   4       4037.83       3982.08        57.79 o
   0  13   4        205.65        209.25        14.29 o
   1  13   4          6.34         50.88        30.31 o
   2  13   4       3556.71       3823.70        96.36 o
   3  13   4       5225.88       5030.07       126.42 o
   4  13   4       2116.81       2224.39        48.66 o
   5  13   4       1353.29       1274.63        42.28 o
   6  13   4          2.51         16.21        11.38 o
   7  13   4         44.21         36.61        13.42 o
   8  13   4        128.16        161.72        13.00 o
   9  13   4       1124.56       1285.57        28.79 o
  10  13   4        765.52        856.97        61.98 o
  11  13   4        773.84        855.22        37.64 o
  12  13   4        320.04        312.27        13.25 o
  13  13   4         19.67         19.25        13.09 o
 -13  14   4        471.62        544.58        47.64 o
 -12  14   4        243.07        251.94        17.53 o
 -11  14   4        582.76        594.37        17.10 o
 -10  14   4         35.96         37.66        14.24 o
  -9  14   4        559.48        723.78        69.26 o
  -8  14   4        253.30        264.40        16.72 o
  -7  14   4       2348.60       2527.85        27.18 o
  -6  14   4         11.69         20.10        14.41 o
  -5  14   4        895.58        970.49        16.98 o
  -4  14   4       2561.73       2482.22        49.96 o
  -3  14   4        387.52        428.41        15.45 o
  -2  14   4        730.99        710.42        15.77 o
  -1  14   4       3575.71       3343.40        43.36 o
   0  14   4        749.59        862.27        18.33 o
   1  14   4       2450.74       2420.55        43.38 o
   2  14   4        761.48        811.69        19.37 o
   3  14   4        713.25        640.58        19.67 o
   4  14   4          0.05         -1.67        13.49 o
   5  14   4        335.06        379.53        15.47 o
   6  14   4        268.09        260.90        13.25 o
   7  14   4       1816.38       1958.37        36.50 o
   8  14   4       2050.89       2088.88        73.48 o
   9  14   4        340.46        383.13        15.12 o
  10  14   4          2.98          8.46        12.20 o
  11  14   4        230.74        229.35        13.48 o
  12  14   4         82.83         73.20        13.26 o
  13  14   4        346.77        235.39        28.95 o
 -13  15   4         74.63         52.98        15.12 o
 -12  15   4          1.45         19.07        15.04 o
 -11  15   4        208.86        231.63        15.81 o
 -10  15   4        737.35        813.27        17.75 o
  -9  15   4        351.41        343.57        14.53 o
  -8  15   4       1326.96       1385.89        38.09 o
  -7  15   4       1373.13       1301.31        24.33 o
  -6  15   4         22.19          4.49        14.74 o
  -5  15   4         17.76         20.24        13.98 o
  -4  15   4       5419.29       5040.36        97.16 o
  -3  15   4       7012.47       7245.02       162.87 o
  -2  15   4       2310.52       2010.93        32.03 o
  -1  15   4       4213.56       4599.31        64.50 o
   0  15   4        170.00        209.83        13.37 o
   1  15   4          0.50         10.99        13.81 o
   2  15   4        325.66        385.70        14.75 o
   3  15   4       1779.53       1617.18        50.31 o
   4  15   4        571.28        638.12        15.84 o
   5  15   4       1003.47        868.34        29.73 o
   6  15   4         80.77        111.10        12.68 o
   7  15   4          5.37         26.91        12.69 o
   8  15   4          0.29         17.35        12.88 o
   9  15   4        587.37        689.78        29.11 o
  10  15   4        859.47        862.88        45.68 o
  11  15   4        755.10        807.71        31.53 o
  12  15   4         34.10         34.75        13.85 o
 -12  16   4         66.93         73.95        15.70 o
 -11  16   4        513.13        534.18        22.06 o
 -10  16   4          3.50          3.73        15.38 o
  -9  16   4          0.12         20.74        14.09 o
  -8  16   4        125.56        157.05        16.28 o
  -7  16   4       1580.55       1784.91        21.21 o
  -6  16   4        610.72        649.99        17.79 o
  -5  16   4       2113.94       2172.12        33.07 o
  -4  16   4        285.44        261.16        15.07 o
  -3  16   4         46.10        139.97        36.93 o
  -2  16   4          4.71         34.71        14.31 o
  -1  16   4       3208.20       3051.33        45.66 o
   0  16   4       1021.09        998.09        21.86 o
   1  16   4       4072.26       3987.65        93.21 o
   2  16   4       1635.37       1556.62        41.91 o
   3  16   4        110.20         86.44        13.21 o
   4  16   4         60.48         37.97        12.74 o
   5  16   4       1434.11       1441.86        51.55 o
   6  16   4       1079.38       1068.87        29.29 o
   7  16   4       1799.04       1859.11        82.32 o
   8  16   4         40.99         54.71        12.47 o
   9  16   4        239.93        230.34        27.52 o
  10  16   4        121.35        138.57        14.53 o
  11  16   4        229.36        234.15        28.52 o
  12  16   4         37.96          3.03        16.03 o
 -12  17   4          1.42         11.30        15.76 o
 -11  17   4        329.05        388.15        38.58 o
 -10  17   4        363.98        427.27        18.38 o
  -9  17   4       1840.19       2000.21       129.47 o
  -8  17   4        179.43        246.88        18.29 o
  -7  17   4        665.73        722.91        18.68 o
  -6  17   4         82.94        151.88        17.14 o
  -5  17   4        895.64        921.98        32.30 o
  -4  17   4        674.02        612.41        17.89 o
  -3  17   4       2364.31       2506.57        56.25 o
  -2  17   4        639.41        543.47        15.41 o
  -1  17   4        799.74        908.99        23.65 o
   0  17   4        325.12        337.90        15.74 o
   1  17   4         10.16         58.53        17.87 o
   2  17   4         32.64         57.04        13.20 o
   3  17   4       1483.72       1505.27        37.04 o
   4  17   4          3.66         18.69        12.64 o
   5  17   4       1028.95       1085.98        25.73 o
   6  17   4        363.69        452.70        13.93 o
   7  17   4         42.65         54.84        14.69 o
   8  17   4        157.63        162.09        14.12 o
   9  17   4        386.80        435.18        15.14 o
  10  17   4        216.39        210.11        16.10 o
  11  17   4        634.97        572.80        70.28 o
 -11  18   4        265.03        278.84        25.13 o
 -10  18   4        129.73        122.85        37.91 o
  -9  18   4         96.39        119.34        16.01 o
  -8  18   4         94.60         74.29        15.73 o
  -7  18   4       1088.36       1298.87        20.61 o
  -6  18   4        383.60        378.64        18.07 o
  -5  18   4       1944.24       2085.23        47.81 o
  -4  18   4         46.40         61.24        14.73 o
  -3  18   4         36.06         29.14        13.80 o
  -2  18   4        434.05        367.55        15.65 o
  -1  18   4       1303.13       1271.99        34.41 o
   0  18   4        843.44        932.29        27.30 o
   1  18   4       2232.28       2370.31        54.35 o
   2  18   4        306.72        389.06        18.42 o
   3  18   4        319.23        284.72        14.85 o
   4  18   4        116.35        155.07        14.11 o
   5  18   4        535.87        560.45        14.90 o
   6  18   4        660.13        632.12        18.40 o
   7  18   4       1022.87       1072.84        40.18 o
   8  18   4        206.44        174.16        14.81 o
   9  18   4        118.44        142.03        14.75 o
  10  18   4         91.96         71.91        15.39 o
  11  18   4         32.82         36.38        18.06 o
 -11  19   4        144.92        156.89        17.53 o
 -10  19   4         57.14         59.55        17.02 o
  -9  19   4        311.42        309.07        22.56 o
  -8  19   4         33.67         55.42        15.30 o
  -7  19   4        455.31        485.31        18.75 o
  -6  19   4          0.06         26.29        17.66 o
  -5  19   4        677.11        765.28        18.42 o
  -4  19   4        478.57        444.53        16.90 o
  -3  19   4       1975.50       2089.35        46.17 o
  -2  19   4        355.46        309.97        15.54 o
  -1  19   4       2749.25       2655.64        80.51 o
   0  19   4         87.33         54.91        16.04 o
   1  19   4        485.61        517.51        30.10 o
   2  19   4         80.60        126.29        14.73 o
   3  19   4       2082.51       2157.35        59.74 o
   4  19   4        183.74        219.20        13.92 o
   5  19   4       1621.08       1756.77        49.71 o
   6  19   4          1.73         54.28        22.60 o
   7  19   4         49.68         37.08        15.29 o
   8  19   4         10.12         19.11        15.65 o
   9  19   4        964.50        924.81        50.74 o
  10  19   4         55.70         34.68        14.50 o
 -10  20   4         16.68         23.75        17.16 o
  -9  20   4         54.33         56.18        17.87 o
  -8  20   4         21.68         16.93        18.09 o
  -7  20   4       1062.93       1089.01        46.57 o
  -6  20   4         42.13         38.58        16.88 o
  -5  20   4       1229.44       1337.65        32.51 o
  -4  20   4          2.29         18.85        16.03 o
  -3  20   4         35.28         46.38        15.19 o
  -2  20   4          4.42         73.02        23.88 o
  -1  20   4       1237.79       1401.44        28.12 o
   0  20   4        465.97        465.06        16.89 o
   1  20   4       1752.07       1920.18        37.26 o
   2  20   4         19.05        113.71        29.94 o
   3  20   4        277.77        306.61        15.29 o
   4  20   4        133.37        162.59        15.78 o
   5  20   4        679.00        674.82        18.79 o
   6  20   4         85.47         52.65        14.12 o
   7  20   4       1219.71       1130.47        38.04 o
   8  20   4         31.50         30.36        14.86 o
   9  20   4         74.66         57.92        15.24 o
  -9  21   4       1007.89        909.31       131.60 o
  -8  21   4        129.03        130.42        18.96 o
  -7  21   4        219.13        231.58        17.30 o
  -6  21   4         52.53         53.15        16.95 o
  -5  21   4        240.33        184.37        17.32 o
  -4  21   4        352.98        279.44        16.51 o
  -3  21   4       1326.99       1379.86        41.12 o
  -2  21   4         19.72         19.34        15.66 o
  -1  21   4        572.42        537.56        17.67 o
   0  21   4         13.73         15.18        15.54 o
   1  21   4         49.53         69.47        15.71 o
   2  21   4          7.46         24.82        14.71 o
   3  21   4       1507.12       1624.75        40.85 o
   4  21   4        263.81        294.35        24.54 o
   5  21   4        747.32        846.87        17.26 o
   6  21   4         34.96         40.83        14.03 o
   7  21   4          3.62         -9.94        14.90 o
   8  21   4         53.96         19.79        15.76 o
  -8  22   4          5.04         34.30        17.42 o
  -7  22   4        537.21        503.33        64.05 o
  -6  22   4          0.63          4.64        16.19 o
  -5  22   4        853.14        860.58        37.85 o
  -4  22   4         80.85         91.12        17.21 o
  -3  22   4          3.70         -4.82        15.54 o
  -2  22   4        131.34        126.06        17.76 o
  -1  22   4        311.57        332.04        18.67 o
   0  22   4         75.13         93.51        16.16 o
   1  22   4       1605.01       1611.19        61.65 o
   2  22   4        115.99        125.75        16.07 o
   3  22   4        205.71        179.52        19.09 o
   4  22   4         18.37         21.32        13.75 o
   5  22   4        286.25        256.29        18.89 o
   6  22   4          5.15         -2.58        15.00 o
   7  22   4        529.32        408.94        18.46 o
  -7  23   4         49.13         33.75        18.22 o
  -6  23   4         51.08         86.02        19.74 o
  -5  23   4        202.57        139.60        17.82 o
  -4  23   4         21.41         26.02        15.90 o
  -3  23   4       1353.14       1224.17        74.98 o
  -2  23   4          2.19         11.33        17.15 o
  -1  23   4        355.47        323.61        19.64 o
   0  23   4         12.51         30.70        17.99 o
   1  23   4         54.87         82.29        16.28 o
   2  23   4         10.90         32.85        16.20 o
   3  23   4       1097.74       1129.99        58.72 o
   4  23   4         38.37         32.87        14.87 o
   5  23   4        699.86        666.15        82.78 o
   6  23   4          8.49         10.07        15.25 o
  -5  24   4        674.18        497.82        22.56 o
  -4  24   4         10.73         19.54        18.30 o
  -3  24   4         52.46         41.96        18.20 o
  -2  24   4         45.44         49.45        18.64 o
  -1  24   4        511.19        421.46        22.35 o
   0  24   4          1.47          6.36        17.06 o
   1  24   4       1455.37       1526.22       100.24 o
   2  24   4          0.21         20.64        16.08 o
   3  24   4        221.22        232.77        17.96 o
   4  24   4          3.36         14.90        15.08 o
   5  24   4        287.58        158.22        28.07 o
  -3  25   4        218.52        169.44        20.36 o
  -2  25   4         18.98         24.40        21.52 o
  -1  25   4        460.07        411.30        22.82 o
   0  25   4          0.93         10.36        14.50 o
   1  25   4          4.90         39.30        18.65 o
   2  25   4          1.61         15.15        17.96 o
 -15   0   5          8.05         14.43        15.50 o
 -13   0   5         36.25         59.06        14.06 o
 -11   0   5       1644.09       1796.26       109.45 o
  -9   0   5       4497.41       4742.78       271.27 o
  -7   0   5       6950.56       6683.16       244.42 o
  -5   0   5      39037.04      37800.12      2087.56 o
  -3   0   5       6829.94       6390.87       213.43 o
  -1   0   5       1967.60       1261.81        41.53 o
   1   0   5       1022.21       1058.98        47.88 o
   3   0   5      25847.03      22488.62       520.59 o
   5   0   5       3750.90       3856.56       183.52 o
   7   0   5       2987.28       2792.75       164.25 o
   9   0   5       1410.41       1633.15        73.96 o
  11   0   5       1806.37       1849.16        56.79 o
  13   0   5        122.21        118.22        20.85 o
  15   0   5        624.51        498.61        56.48 o
 -16   1   5          0.63         30.96        13.23 o
 -15   1   5        542.84        614.58        14.89 o
 -14   1   5         60.66         60.28        11.35 o
 -13   1   5       1946.41       2167.30        61.86 o
 -12   1   5        117.66        143.46        17.80 o
 -11   1   5        852.97        774.89        24.91 o
 -10   1   5         25.19         36.48        12.58 o
  -9   1   5       3812.23       3715.41       144.17 o
  -8   1   5          5.62         12.82        12.18 o
  -7   1   5      16219.50      14386.19       585.37 o
  -6   1   5          1.09         89.61        45.84 o
  -5   1   5       6405.36       5516.16       193.74 o
  -4   1   5        935.08        895.53        17.09 o
  -3   1   5       1471.50       1367.28        30.09 o
  -2   1   5        239.04        260.30        14.23 o
  -1   1   5       7971.76       6110.15       284.89 o
   0   1   5       2105.66       1973.49        49.28 o
   1   1   5       8544.53       7991.16       440.22 o
   2   1   5      23816.27      24089.60       352.10 o
   3   1   5       8469.50       7889.20       250.07 o
   4   1   5      14327.21      13633.43       315.44 o
   5   1   5      24171.78      21683.75       354.93 o
   6   1   5       3577.29       3674.20        92.00 o
   7   1   5       9753.10      10194.83       288.06 o
   8   1   5        247.74        266.65        11.11 o
   9   1   5         63.54         64.23         9.05 o
  10   1   5         82.56         92.39        11.17 o
  11   1   5       2432.32       2435.98        59.00 o
  12   1   5          7.83         19.52        11.62 o
  13   1   5        267.77        309.42        10.95 o
  14   1   5         33.05         17.51        10.70 o
  15   1   5          7.34         18.89        10.93 o
 -16   2   5         12.93          6.32        11.44 o
 -15   2   5        133.57        140.67        17.47 o
 -14   2   5         10.52         43.85        10.79 o
 -13   2   5          1.38         24.43        11.12 o
 -12   2   5        482.93        539.26        13.21 o
 -11   2   5       1430.40       1572.75        36.86 o
 -10   2   5        514.93        582.50        22.40 o
  -9   2   5       2181.56       2073.31        73.80 o
  -8   2   5        160.02        415.69       110.00 o
  -7   2   5       4315.07       4400.61       120.35 o
  -6   2   5         67.57        126.53        35.26 o
  -5   2   5       4077.97       3278.58       119.28 o
  -4   2   5        740.71        791.53        38.76 o
  -3   2   5      19315.39      18307.94       302.60 o
  -2   2   5        154.09        145.06        12.79 o
  -1   2   5       2756.90       2895.81        44.62 o
   0   2   5       9550.39       9386.65       144.44 o
   1   2   5      15870.73      15011.83       335.10 o
   2   2   5       2333.70       2162.15        52.68 o
   3   2   5      35727.70      34909.46       119.44 o
   4   2   5        971.87       1205.99        33.92 o
   5   2   5        775.75        892.62        22.90 o
   6   2   5       2784.23       3177.64       129.23 o
   7   2   5       4206.66       4086.26       125.11 o
   8   2   5        174.51        161.85        10.02 o
   9   2   5        794.03        852.74        25.02 o
  10   2   5         13.71         26.10        10.10 o
  11   2   5       2311.22       2419.69       143.71 o
  12   2   5          0.07         25.26        11.87 o
  13   2   5        145.83        146.51        19.50 o
  14   2   5          5.64         20.58        10.20 o
  15   2   5        372.05        263.83        42.06 o
 -16   3   5         16.07          8.00        12.80 o
 -15   3   5        448.91        433.62        40.19 o
 -14   3   5         75.28         68.56        13.11 o
 -13   3   5       1971.69       2210.87        83.15 o
 -12   3   5         74.63         94.85        11.82 o
 -11   3   5         16.86         32.11        10.94 o
 -10   3   5        418.60        445.81        12.93 o
  -9   3   5       5747.16       5553.95       137.58 o
  -8   3   5        219.22        236.95        13.00 o
  -7   3   5      13144.72      12048.63       257.88 o
  -6   3   5       2010.16       1798.55        59.18 o
  -5   3   5       2637.27       2585.30        77.90 o
  -4   3   5       3944.88       3857.32       146.74 o
  -3   3   5       2103.62       2368.74       230.84 o
  -2   3   5      10124.52       9639.91       146.90 o
  -1   3   5      37502.88      34585.76       536.39 o
   0   3   5       3651.63       3442.06        57.64 o
   1   3   5       2110.68       1872.10        32.58 o
   2   3   5        444.68        352.79        11.34 o
   3   3   5         54.95         60.31        12.21 o
   4   3   5       5896.29       5560.88       101.24 o
   5   3   5      15133.97      13685.01       304.44 o
   6   3   5         10.39         18.28         9.48 o
   7   3   5      14277.36      14934.72       347.32 o
   8   3   5        666.90        749.25        22.79 o
   9   3   5        321.37        333.99        10.25 o
  10   3   5        679.99        754.10        18.69 o
  11   3   5       3086.63       2983.61       110.74 o
  12   3   5         14.36         21.70         9.87 o
  13   3   5        531.09        563.58        24.95 o
  14   3   5         13.19         14.30        11.35 o
  15   3   5         15.91         16.79        11.63 o
 -16   4   5         33.27         26.38        11.64 o
 -15   4   5        228.73        246.15        13.56 o
 -14   4   5         63.62         63.28        12.36 o
 -13   4   5        258.47        303.69        11.93 o
 -12   4   5          9.47         24.61        13.15 o
 -11   4   5       2560.84       2599.80        74.75 o
 -10   4   5          8.95         26.87        11.33 o
  -9   4   5       3209.70       3069.60        94.54 o
  -8   4   5        251.65        230.33        13.20 o
  -7   4   5       1561.87       1493.28        39.08 o
  -6   4   5        244.49        256.01        13.11 o
  -5   4   5      14405.65      13926.44       455.49 o
  -4   4   5       4474.32       4267.78        83.12 o
  -3   4   5      13046.81      12871.31       352.20 o
  -2   4   5          8.01         12.99        12.94 o
  -1   4   5        818.78        801.22        32.22 o
   0   4   5      15601.51      17431.74       252.31 o
   1   4   5       6690.00       5894.77        92.99 o
   2   4   5       6336.19       6738.07       165.67 o
   3   4   5       4256.10       3846.34        76.32 o
   4   4   5        482.50        465.60        21.47 o
   5   4   5        175.37         76.99        10.42 o
   6   4   5       1868.00       1962.88        43.06 o
   7   4   5       2949.33       2805.46        72.54 o
   8   4   5        694.05        695.46        14.48 o
   9   4   5       1340.88       1457.67        41.30 o
  10   4   5         45.60         54.80        10.59 o
  11   4   5       1803.14       1866.36        52.08 o
  12   4   5        397.78        378.09        10.82 o
  13   4   5        228.21        210.96        21.99 o
  14   4   5        109.94         68.15        22.00 o
  15   4   5        433.28        389.70        14.17 o
 -16   5   5         10.35         12.59        12.70 o
 -15   5   5        367.07        411.91        22.04 o
 -14   5   5         12.59         25.44        11.13 o
 -13   5   5       1389.67       1550.03        35.18 o
 -12   5   5        269.06        277.41        12.20 o
 -11   5   5          1.28         17.28        10.88 o
 -10   5   5         17.43         36.37        12.74 o
  -9   5   5       1292.85       1372.96        60.70 o
  -8   5   5       1812.26       1852.99        35.09 o
  -7   5   5       8777.03       8446.60       347.65 o
  -6   5   5        343.46        195.53        13.78 o
  -5   5   5         72.27        221.64        69.85 o
  -4   5   5       2131.28       2142.39        73.88 o
  -3   5   5       1966.41       2139.57        83.54 o
  -2   5   5       1667.20       1633.31        38.85 o
  -1   5   5      21954.15      20823.78       363.71 o
   0   5   5       3757.59       3806.69       123.08 o
   1   5   5       3969.02       3629.09       221.42 o
   2   5   5        301.75        241.46        16.81 o
   3   5   5       3858.43       4221.87        77.82 o
   4   5   5         63.38         56.96        10.69 o
   5   5   5      20387.54      19840.24       610.14 o
   6   5   5       4855.44       4552.50       155.31 o
   7   5   5       3048.55       2968.07       102.36 o
   8   5   5       3531.68       3560.17       110.32 o
   9   5   5          0.05          0.82         9.86 o
  10   5   5        538.19        592.31        12.73 o
  11   5   5       2169.13       2263.98        46.50 o
  12   5   5        126.91        124.93        10.67 o
  13   5   5       1338.96       1366.16        42.53 o
  14   5   5          4.23          9.84        11.29 o
  15   5   5          0.09         22.00        12.77 o
 -16   6   5        188.96        112.16        13.02 o
 -15   6   5        242.88        278.89        13.05 o
 -14   6   5          0.66         28.05        11.80 o
 -13   6   5        330.92        358.15        12.88 o
 -12   6   5         40.10         43.75        12.17 o
 -11   6   5       1167.41       1219.96        38.46 o
 -10   6   5          4.06          9.90        11.46 o
  -9   6   5       2797.29       2653.63        58.05 o
  -8   6   5          0.06         32.98        13.27 o
  -7   6   5         12.56         19.05        12.66 o
  -6   6   5        251.40        310.24        13.64 o
  -5   6   5       7544.05       7132.11       316.96 o
  -4   6   5       1392.84       1322.62        65.72 o
  -3   6   5      10994.32      10107.57       181.72 o
  -2   6   5       1185.07       1237.53        21.65 o
  -1   6   5        148.60        151.06        12.75 o
   0   6   5        378.05        581.72        15.15 o
   1   6   5       3383.62       2692.75        43.77 o
   2   6   5       1079.04       1248.02        15.66 o
   3   6   5       8530.93       7643.28       135.81 o
   4   6   5          1.48         29.76        10.60 o
   5   6   5       2308.91       2018.87        77.22 o
   6   6   5        219.69        201.26        11.32 o
   7   6   5        647.53        569.87        22.68 o
   8   6   5        190.27        210.54        10.58 o
   9   6   5       2925.22       3138.91        85.70 o
  10   6   5        346.53        377.88        11.25 o
  11   6   5        688.39        743.73        16.48 o
  12   6   5         21.87         36.21        10.08 o
  13   6   5        206.14        172.24        17.28 o
  14   6   5        134.83        108.88        18.67 o
  15   6   5        608.78        474.71        56.96 o
 -16   7   5          0.27          7.63        24.81 o
 -15   7   5        442.44        408.36        13.82 o
 -14   7   5         89.93         97.51        11.72 o
 -13   7   5       1286.99       1488.75        97.17 o
 -12   7   5        925.38        941.44        24.22 o
 -11   7   5        205.67        210.77        12.45 o
 -10   7   5        472.02        465.62        14.27 o
  -9   7   5       2432.27       2575.07       101.64 o
  -8   7   5       5998.22       6036.29       132.24 o
  -7   7   5       5208.69       5083.55       123.49 o
  -6   7   5       3764.71       3911.26       147.27 o
  -5   7   5        443.43        571.57        47.27 o
  -4   7   5        234.71        264.99        27.29 o
  -3   7   5       6202.76       5431.42       249.68 o
  -2   7   5       2301.48       2277.41        64.27 o
  -1   7   5      15379.19      14400.37       287.85 o
   0   7   5       1729.70       1636.90        29.70 o
   1   7   5       5970.52       5365.55        98.17 o
   2   7   5         77.39         50.32        11.47 o
   3   7   5       1159.60       1019.45        28.99 o
   4   7   5       6809.57       7440.86       203.85 o
   5   7   5       4577.73       4568.81       122.98 o
   6   7   5       3826.26       3369.40        82.84 o
   7   7   5       5402.27       5725.58       156.55 o
   8   7   5         20.51         34.17        10.80 o
   9   7   5         76.89         56.30        10.73 o
  10   7   5          2.76         40.86        12.07 o
  11   7   5       1051.35       1149.56        30.34 o
  12   7   5        174.75        188.60        11.40 o
  13   7   5        577.36        579.09        29.48 o
  14   7   5         11.42         28.60        11.26 o
  15   7   5         43.78         55.74        26.27 o
 -15   8   5        477.59        472.06        47.85 o
 -14   8   5        142.99        129.78        15.21 o
 -13   8   5        334.47        330.13        25.89 o
 -12   8   5        135.92        146.52        26.26 o
 -11   8   5       1662.65       1785.22        34.79 o
 -10   8   5         26.37         15.12        11.87 o
  -9   8   5       2879.33       2699.18        62.03 o
  -8   8   5        135.27        151.19        13.81 o
  -7   8   5        925.79        800.66        30.51 o
  -6   8   5       1487.90       1391.52        30.26 o
  -5   8   5        925.91        774.34        30.50 o
  -4   8   5       2029.57       1696.57        56.37 o
  -3   8   5      16554.19      15737.12       371.83 o
  -2   8   5         32.13         61.57        14.31 o
  -1   8   5        242.69        238.80        13.61 o
   0   8   5        106.65        289.59        61.81 o
   1   8   5       4966.94       4294.19        81.19 o
   2   8   5          9.42         36.82        11.49 o
   3   8   5       9804.64       9451.54       167.93 o
   4   8   5        127.65         92.90        10.54 o
   5   8   5       2115.73       1920.73        43.24 o
   6   8   5        936.83        912.13        23.92 o
   7   8   5       4123.99       4167.47        87.44 o
   8   8   5       1685.99       1864.64        51.63 o
   9   8   5       2074.05       2327.13        74.68 o
  10   8   5        683.98        739.75        24.47 o
  11   8   5        274.98        285.91        18.83 o
  12   8   5         13.84         23.42        11.00 o
  13   8   5        111.82        125.99        19.34 o
  14   8   5         29.83         25.36        10.71 o
 -15   9   5        689.45        540.29        44.71 o
 -14   9   5         48.47         36.31        13.38 o
 -13   9   5        390.87        415.33        26.48 o
 -12   9   5        933.04        906.35        30.88 o
 -11   9   5          3.01         10.89        12.28 o
 -10   9   5         26.49         32.29        11.99 o
  -9   9   5         10.21         20.61        12.51 o
  -8   9   5       1742.92       1881.90        54.17 o
  -7   9   5       3599.57       3427.98        69.40 o
  -6   9   5       4659.76       4267.75       179.40 o
  -5   9   5        785.76        684.85        29.61 o
  -4   9   5         72.38         86.39        14.31 o
  -3   9   5       3440.73       3103.42        81.19 o
  -2   9   5       1145.42       1036.56        20.76 o
  -1   9   5      12225.22      11516.19       206.85 o
   0   9   5       2479.14       2593.64       146.46 o
   1   9   5       1309.80        818.01        29.22 o
   2   9   5          6.43         31.12        10.99 o
   3   9   5         70.29        175.80        28.55 o
   4   9   5       1539.28       1762.30        28.62 o
   5   9   5       1671.20       1622.69        43.23 o
   6   9   5       2813.85       2652.78        83.88 o
   7   9   5       1595.45       1568.77        44.73 o
   8   9   5         70.88         84.52        10.99 o
   9   9   5          0.56          4.42        11.08 o
  10   9   5        316.65        317.58        13.30 o
  11   9   5       1601.55       1752.36        45.24 o
  12   9   5        407.35        431.59        24.05 o
  13   9   5       1230.99       1196.57        68.79 o
  14   9   5          4.88         15.52        11.55 o
 -15  10   5        340.66        283.39        48.88 o
 -14  10   5          9.61         15.85        13.40 o
 -13  10   5         61.30         69.22        11.86 o
 -12  10   5        620.38        786.17        19.18 o
 -11  10   5       3161.51       3322.77        35.82 o
 -10  10   5          2.31         27.41        13.57 o
  -9  10   5       1585.35       1512.92        45.30 o
  -8  10   5         87.95        115.74        13.39 o
  -7  10   5        144.27        159.10        14.33 o
  -6  10   5        213.48        191.18        15.81 o
  -5  10   5       3031.14       2836.06        87.96 o
  -4  10   5       2448.70       2127.67        53.17 o
  -3  10   5       7434.50       6709.87       142.05 o
  -2  10   5       2256.54       2228.80        43.42 o
  -1  10   5          3.58         22.52        11.65 o
   0  10   5       3079.95       3466.02        53.02 o
   1  10   5      10499.53       9365.10       168.45 o
   2  10   5        624.19        490.89        14.45 o
   3  10   5       4146.59       4202.02       125.12 o
   4  10   5       1334.26       1406.18        58.78 o
   5  10   5        282.03        353.37        14.56 o
   6  10   5        295.61        243.62        12.62 o
   7  10   5       1258.52       1274.11        33.64 o
   8  10   5       2318.79       2422.47        54.80 o
   9  10   5       1616.37       1741.18        52.32 o
  10  10   5        382.32        406.27        13.36 o
  11  10   5        167.06        168.38        11.90 o
  12  10   5          6.49         11.38        12.05 o
  13  10   5        135.08        114.99        12.57 o
  14  10   5        173.66        123.41        23.96 o
 -15  11   5        623.82        390.12       280.05 o
 -14  11   5        498.04        465.69        36.92 o
 -13  11   5        419.82        472.29        35.91 o
 -12  11   5        122.30        112.79        13.12 o
 -11  11   5          0.19          7.26        11.78 o
 -10  11   5        157.06        153.04        13.92 o
  -9  11   5         42.85         65.68        13.51 o
  -8  11   5       4810.68       4869.78        87.57 o
  -7  11   5       2416.57       2416.94        79.49 o
  -6  11   5        157.60        158.83        14.70 o
  -5  11   5        750.28        661.91        20.33 o
  -4  11   5        148.93        321.34        37.14 o
  -3  11   5       1428.27       1421.41        31.62 o
  -2  11   5       3215.40       3277.73        39.42 o
  -1  11   5       7058.55       6836.26        79.44 o
   0  11   5       6570.05       6555.53        93.56 o
   1  11   5       2429.43       2485.14        38.02 o
   2  11   5        127.71        105.03        12.38 o
   3  11   5         95.30         73.06        13.03 o
   4  11   5       1778.07       1681.44        62.02 o
   5  11   5       3913.93       4231.74       129.16 o
   6  11   5       2855.84       2764.68        80.00 o
   7  11   5        596.58        588.01        22.68 o
   8  11   5         11.68         18.00        10.80 o
   9  11   5        392.97        383.60        12.13 o
  10  11   5          0.67         13.22        11.69 o
  11  11   5        384.92        436.97        26.07 o
  12  11   5        565.73        550.47        15.68 o
  13  11   5        474.02        476.81        48.34 o
  14  11   5         13.74         13.50        41.04 o
 -14  12   5         13.99         26.67        12.97 o
 -13  12   5         84.57         80.52        14.00 o
 -12  12   5        333.37        374.99        16.30 o
 -11  12   5       1046.18       1153.98        29.54 o
 -10  12   5        312.69        363.08        14.28 o
  -9  12   5        115.19        116.70        15.64 o
  -8  12   5       1579.30       1724.30        33.56 o
  -7  12   5        124.18        117.29        14.31 o
  -6  12   5       2607.54       2625.57        50.13 o
  -5  12   5       3588.04       3460.69        97.85 o
  -4  12   5       6928.80       6245.26       125.18 o
  -3  12   5        694.95        678.39        15.82 o
  -2  12   5       1436.52       1422.90        23.49 o
  -1  12   5        224.53        222.34        13.27 o
   0  12   5        555.42        614.10        14.53 o
   1  12   5       3711.27       3614.00        53.32 o
   2  12   5       1770.89       1636.65        39.85 o
   3  12   5       3606.63       3539.32       103.03 o
   4  12   5       1927.40       2030.14        50.76 o
   5  12   5       1592.34       1675.58        45.82 o
   6  12   5         71.68         81.07        11.07 o
   7  12   5        609.22        552.94        16.02 o
   8  12   5       1428.85       1461.29        52.59 o
   9  12   5       1883.95       2034.44        66.33 o
  10  12   5        378.02        409.96        12.82 o
  11  12   5        142.37        120.11        11.79 o
  12  12   5          0.98         13.17        11.80 o
  13  12   5        162.75        150.43        16.42 o
 -14  13   5        310.85        222.19        38.09 o
 -13  13   5        265.02        272.94        25.53 o
 -12  13   5         72.70         89.21        14.31 o
 -11  13   5          1.80         13.97        14.90 o
 -10  13   5        713.02        704.48        17.21 o
  -9  13   5        516.74        531.97        19.17 o
  -8  13   5        487.10        504.69        19.83 o
  -7  13   5        948.40        932.80        27.62 o
  -6  13   5        705.17        663.70        17.64 o
  -5  13   5       1928.29       2052.70        30.84 o
  -4  13   5       1737.74       1453.76        33.79 o
  -3  13   5       1946.53       2035.75        45.88 o
  -2  13   5       3344.73       3500.81        45.91 o
  -1  13   5       4994.96       4832.52        31.04 o
   0  13   5       3907.56       4189.98        34.18 o
   1  13   5       1093.84       1109.98        16.75 o
   2  13   5         38.77         98.86        23.99 o
   3  13   5          7.29         -0.38        13.08 o
   4  13   5       3216.91       3191.61        95.65 o
   5  13   5       1131.17       1176.16        45.26 o
   6  13   5       2384.01       2436.38        74.22 o
   7  13   5        106.89        133.34        14.59 o
   8  13   5         49.98         64.50        13.82 o
   9  13   5         40.15         33.67        11.25 o
  10  13   5        163.49        167.04        12.01 o
  11  13   5        463.83        489.71        24.11 o
  12  13   5        310.53        308.72        14.15 o
  13  13   5         70.66         62.47        12.21 o
 -14  14   5          7.87          2.95        41.65 o
 -13  14   5        137.38        123.44        15.33 o
 -12  14   5        240.09        256.49        15.35 o
 -11  14   5       1368.98       1376.24        19.13 o
 -10  14   5        679.79        827.57        20.54 o
  -9  14   5        677.91        822.08        68.53 o
  -8  14   5        279.52        378.07        16.07 o
  -7  14   5         90.59        117.43        15.69 o
  -6  14   5        394.72        412.08        17.37 o
  -5  14   5       4883.09       4898.65       154.08 o
  -4  14   5       1777.21       1711.69        47.14 o
  -3  14   5       1054.45       1080.26        16.85 o
  -2  14   5       1220.17       1170.87        22.80 o
  -1  14   5        172.49        165.76        13.71 o
   0  14   5        775.02        865.30        22.91 o
   1  14   5       1145.65       1128.39        25.01 o
   2  14   5       2831.08       3046.26        55.11 o
   3  14   5        782.16        783.70        20.27 o
   4  14   5       1876.85       2095.20        66.33 o
   5  14   5        734.32        709.00        15.66 o
   6  14   5        107.55        120.26        12.34 o
   7  14   5        742.22        781.20        36.51 o
   8  14   5       2084.58       2170.13        70.97 o
   9  14   5       1066.55       1098.44        19.64 o
  10  14   5        805.94        825.97        27.43 o
  11  14   5         55.73         62.52        12.38 o
  12  14   5         36.58         27.03        12.94 o
 -13  15   5         64.65         58.52        15.37 o
 -12  15   5        154.91        165.26        15.20 o
 -11  15   5          3.68         12.40        15.08 o
 -10  15   5          0.72          5.06        14.53 o
  -9  15   5         18.87         31.89        13.11 o
  -8  15   5       1339.79       1344.55        33.40 o
  -7  15   5        558.06        591.58        19.54 o
  -6  15   5       2899.86       2839.53        63.13 o
  -5  15   5        290.95        229.99        25.05 o
  -4  15   5        797.77        863.13        24.13 o
  -3  15   5        490.58        507.57        16.18 o
  -2  15   5       6919.68       7151.45       105.52 o
  -1  15   5        417.28        336.68        14.17 o
   0  15   5       1274.98       1516.29        26.15 o
   1  15   5        965.51        875.71        15.62 o
   2  15   5        284.35        385.16        14.43 o
   3  15   5          2.20        130.86        48.42 o
   4  15   5       1939.58       1852.25        49.26 o
   5  15   5       1667.41       1747.26        44.85 o
   6  15   5       2346.81       2380.71        82.29 o
   7  15   5         87.61        126.57        14.97 o
   8  15   5        125.90        139.33        13.42 o
   9  15   5         40.84         66.00        15.52 o
  10  15   5        231.50        240.48        32.32 o
  11  15   5        309.47        263.86        15.14 o
  12  15   5        227.15        211.41        14.26 o
 -13  16   5        150.35        124.75        34.05 o
 -12  16   5        708.54        583.04        18.29 o
 -11  16   5        356.69        296.18        16.01 o
 -10  16   5       2164.86       2337.78        36.19 o
  -9  16   5         27.92         38.86        14.77 o
  -8  16   5         18.51         23.33        14.79 o
  -7  16   5         63.96         49.96        14.72 o
  -6  16   5        434.30        482.45        17.50 o
  -5  16   5       1125.49       1257.70        18.06 o
  -4  16   5       3336.83       3357.50        76.17 o
  -3  16   5       1387.33       1669.79        41.58 o
  -2  16   5        565.49        572.97        17.89 o
  -1  16   5        292.75        208.08        13.79 o
   0  16   5         73.03         98.97        13.52 o
   1  16   5       1493.93       1400.13        18.06 o
   2  16   5       1891.60       2158.06        57.43 o
   3  16   5         57.33         81.21        12.99 o
   4  16   5        443.97        514.15        24.65 o
   5  16   5        350.70        355.42        14.07 o
   6  16   5         17.50         15.83        12.88 o
   7  16   5         23.58         24.45        14.30 o
   8  16   5       1002.49        996.78        31.59 o
   9  16   5        593.64        714.80        35.29 o
  10  16   5        286.22        267.92        16.17 o
  11  16   5         51.36         40.93        14.90 o
  12  16   5          3.72         10.25        36.40 o
 -12  17   5         21.21         39.54        15.45 o
 -11  17   5          0.02          9.55        14.30 o
 -10  17   5          8.14          4.28        14.64 o
  -9  17   5        565.75        615.99        19.14 o
  -8  17   5       1205.75       1313.20        41.80 o
  -7  17   5       1046.44       1204.79        36.02 o
  -6  17   5       1276.82       1366.32        38.94 o
  -5  17   5          1.97         22.79        15.36 o
  -4  17   5         34.26         58.30        14.49 o
  -3  17   5         19.95         39.33        14.05 o
  -2  17   5       1713.16       1795.13        33.68 o
  -1  17   5       1364.03       1210.80        27.31 o
   0  17   5       2166.96       2144.73        64.43 o
   1  17   5       1009.46        927.89        27.74 o
   2  17   5        850.65        976.36        73.31 o
   3  17   5         25.39         88.03        13.38 o
   4  17   5       1930.79       1991.53        49.01 o
   5  17   5        759.27        908.06        22.82 o
   6  17   5       1128.49       1239.67        39.53 o
   7  17   5        263.20        347.36        13.92 o
   8  17   5        540.66        548.85        25.37 o
   9  17   5          6.85         13.13        13.99 o
  10  17   5        342.84        345.39        19.09 o
  11  17   5         17.60         30.19        15.93 o
 -11  18   5          3.38         13.38        16.46 o
 -10  18   5        565.08        530.03        30.44 o
  -9  18   5         36.56         28.65        17.31 o
  -8  18   5         66.91         96.08        16.74 o
  -7  18   5         87.00        119.19        17.85 o
  -6  18   5        269.19        282.04        17.94 o
  -5  18   5        654.30        755.52        17.58 o
  -4  18   5       2273.11       2506.22        65.12 o
  -3  18   5        600.54        696.08        17.89 o
  -2  18   5        462.31        486.16        15.54 o
  -1  18   5         35.80         25.95        13.76 o
   0  18   5        503.37        514.07        15.79 o
   1  18   5        239.97        225.09        14.51 o
   2  18   5       3115.11       3264.90        75.74 o
   3  18   5        156.64        147.48        13.33 o
   4  18   5       1383.72       1434.20        35.53 o
   5  18   5         69.13         53.96        12.68 o
   6  18   5          7.48         10.40        13.83 o
   7  18   5         82.00         85.61        14.58 o
   8  18   5       1414.19       1438.48        90.41 o
   9  18   5         69.54         88.44        15.57 o
  10  18   5        496.15        449.07        16.67 o
 -11  19   5         62.08         29.54        17.51 o
 -10  19   5         61.50         43.48        19.06 o
  -9  19   5         26.47         37.27        15.45 o
  -8  19   5       1345.96       1553.87        47.69 o
  -7  19   5        224.50        313.79        17.25 o
  -6  19   5        491.18        533.73        22.10 o
  -5  19   5          5.29         21.68        15.60 o
  -4  19   5         28.08         67.35        15.57 o
  -3  19   5         28.83         23.96        14.57 o
  -2  19   5       1813.56       1827.02        38.86 o
  -1  19   5        617.34        532.93        16.32 o
   0  19   5        692.53        783.58        22.61 o
   1  19   5         40.96         32.33        14.57 o
   2  19   5          0.74         22.38        13.80 o
   3  19   5          1.78         13.86        13.43 o
   4  19   5        864.01        934.91        18.86 o
   5  19   5        668.68        754.21        23.80 o
   6  19   5        806.86        975.82        39.22 o
   7  19   5         66.72         94.78        13.59 o
   8  19   5         59.43         53.83        13.23 o
   9  19   5         12.82         22.94        14.37 o
  10  19   5        191.42        138.40        16.81 o
 -10  20   5        345.27        292.85        19.56 o
  -9  20   5        107.14         45.81        17.61 o
  -8  20   5        175.70        174.94        18.12 o
  -7  20   5          7.08          9.31        16.52 o
  -6  20   5        375.95        460.42        18.32 o
  -5  20   5         71.11        104.95        16.73 o
  -4  20   5       1859.05       1990.17        82.91 o
  -3  20   5         87.32         96.50        15.01 o
  -2  20   5        444.76        466.71        16.51 o
  -1  20   5         17.31         44.15        14.73 o
   0  20   5        513.25        496.34        17.05 o
   1  20   5        224.95        195.65        15.07 o
   2  20   5       2322.83       2477.13        58.15 o
   3  20   5        143.78        128.91        14.21 o
   4  20   5        312.04        324.59        15.14 o
   5  20   5          2.50         12.53        13.33 o
   6  20   5         10.15         32.01        13.88 o
   7  20   5         18.62         35.85        16.63 o
   8  20   5        935.85        835.93        41.54 o
   9  20   5         81.91         56.43        14.38 o
  -9  21   5         37.92         26.46        17.21 o
  -8  21   5        862.41        893.65        25.55 o
  -7  21   5         34.60         58.80        17.60 o
  -6  21   5        431.08        436.67        19.94 o
  -5  21   5         15.09         32.15        17.63 o
  -4  21   5         18.96         24.87        16.03 o
  -3  21   5          2.57         18.46        15.45 o
  -2  21   5        709.81        702.28        18.05 o
  -1  21   5         55.78         53.31        15.80 o
   0  21   5       1479.13       1458.60        20.82 o
   1  21   5          3.98          0.21        14.53 o
   2  21   5        288.27        262.12        16.12 o
   3  21   5         22.16         36.54        14.58 o
   4  21   5        861.41        930.17        33.31 o
   5  21   5         67.35         83.16        14.21 o
   6  21   5        929.64        895.89        90.32 o
   7  21   5          3.25         11.99        15.91 o
   8  21   5         46.97         42.37        15.00 o
  -8  22   5        124.39         77.35        18.07 o
  -7  22   5         16.67         33.18        18.10 o
  -6  22   5        347.16        334.03        21.75 o
  -5  22   5        261.01        284.67        18.50 o
  -4  22   5       1932.61       2041.58       107.55 o
  -3  22   5         15.49         27.01        16.00 o
  -2  22   5        281.39        314.43        25.66 o
  -1  22   5          5.75         -4.36        17.19 o
   0  22   5        221.45        187.64        16.76 o
   1  22   5        200.05        203.04        15.97 o
   2  22   5       1848.41       1817.12        53.14 o
   3  22   5         25.81         24.53        15.09 o
   4  22   5        374.07        387.31        35.24 o
   5  22   5          4.41          4.87        14.48 o
   6  22   5         39.83         45.04        14.71 o
   7  22   5        146.97        182.83        21.02 o
  -7  23   5          0.21         36.98        17.62 o
  -6  23   5        254.03        267.79        26.17 o
  -5  23   5          4.30         17.34        19.55 o
  -4  23   5         30.21         37.47        16.73 o
  -3  23   5        172.49        216.04        17.62 o
  -2  23   5        313.85        256.87        18.99 o
  -1  23   5         56.32         53.36        17.46 o
   0  23   5       1075.28       1071.75        75.65 o
   1  23   5          2.08          9.52        16.58 o
   2  23   5         35.55         43.78        16.07 o
   3  23   5         64.59         68.62        15.89 o
   4  23   5        428.28        471.61        41.59 o
   5  23   5          7.69         -2.04        15.58 o
   6  23   5        631.11        529.35        23.42 o
  -5  24   5          3.49         21.29        19.33 o
  -4  24   5        644.44        593.52        21.49 o
  -3  24   5         11.63         21.84        18.06 o
  -2  24   5        320.58        303.71        21.69 o
  -1  24   5         24.23         22.43        14.59 o
   0  24   5        743.61        633.27        40.07 o
   1  24   5        134.42        114.55        17.03 o
   2  24   5       1114.73        948.67        61.96 o
   3  24   5          0.00          7.99        15.61 o
   4  24   5        140.13        113.46        15.77 o
  -3  25   5          0.00         -4.17        19.12 o
  -2  25   5        521.00        487.14        38.88 o
  -1  25   5         15.84         31.31        21.26 o
   0  25   5        922.99        711.77        38.37 o
   1  25   5         15.27         33.82        17.60 o
   2  25   5          0.11          5.40        16.80 o
 -16   0   6        951.23        882.39        66.58 o
 -14   0   6       1508.65       1718.11        52.05 o
 -12   0   6         22.61         13.56        15.57 o
 -10   0   6        459.26        428.87        21.44 o
  -8   0   6       3868.13       4057.70       221.99 o
  -6   0   6          1.54         60.82        20.10 o
  -4   0   6      14938.67      13732.17       699.87 o
   0   0   6       1410.23       1223.48        45.03 o
   2   0   6      39218.58      36900.02       997.73 o
   4   0   6       9189.64       9742.05       322.89 o
   6   0   6       3919.23       4769.93       271.87 o
   8   0   6         31.22         29.97        15.99 o
  10   0   6       6389.39       6024.64       297.89 o
  12   0   6       1312.13       1460.53        39.56 o
  14   0   6         11.84         20.55        15.18 o
 -16   1   6         54.52         22.06        12.68 o
 -15   1   6          0.46          1.38        11.27 o
 -14   1   6        307.95        328.03        27.55 o
 -13   1   6         30.76         26.73        12.10 o
 -12   1   6       2985.52       3444.89       106.44 o
 -11   1   6        553.67        588.53        25.13 o
 -10   1   6       1441.59       1726.39        52.82 o
  -9   1   6          4.14         16.12        12.95 o
  -8   1   6       8541.51       8603.46       271.66 o
  -7   1   6        320.69        347.52        13.07 o
  -6   1   6      10856.67      10809.87       199.20 o
  -5   1   6        348.07        332.67        14.09 o
  -4   1   6        397.87        495.51        99.68 o
  -3   1   6        107.98        313.51       104.11 o
  -2   1   6      10386.96      10423.65       195.86 o
  -1   1   6         48.85         26.01        12.13 o
   0   1   6      12411.86      10309.46       290.62 o
   1   1   6      11477.64      11321.42       349.04 o
   2   1   6      10190.94       9361.55       329.36 o
   3   1   6      20154.93      21743.07       608.42 o
   4   1   6        632.58        433.12        10.08 o
   5   1   6        409.39        402.66        10.57 o
   6   1   6       1591.16       1454.32        29.26 o
   7   1   6         21.80         21.97         8.86 o
   8   1   6       5713.04       5623.09       214.54 o
   9   1   6        300.89        338.88        12.02 o
  10   1   6        511.65        514.75        15.38 o
  11   1   6         10.34         25.20        11.15 o
  12   1   6        571.43        605.67        11.25 o
  13   1   6          0.31          3.00         9.68 o
  14   1   6        344.69        309.13        35.14 o
  15   1   6          0.04          4.47        11.35 o
 -16   2   6        794.01        745.05        93.08 o
 -15   2   6          3.88         10.64        12.45 o
 -14   2   6       2298.68       2605.10        79.78 o
 -13   2   6        194.80        204.01        16.43 o
 -12   2   6        345.95        385.01        14.17 o
 -11   2   6         18.57         32.05        12.62 o
 -10   2   6        303.64        312.13        15.67 o
  -9   2   6        198.97        236.11        13.59 o
  -8   2   6       3233.35       3415.99       104.78 o
  -7   2   6       1501.87       1713.94        50.12 o
  -6   2   6          1.47         35.34        13.19 o
  -5   2   6       1160.99       1147.23        20.01 o
  -4   2   6      13581.37      12119.48       220.75 o
  -3   2   6         13.48         31.65        12.72 o
  -2   2   6      91752.62      68506.02       269.09 o
  -1   2   6       2455.56       1700.99        54.52 o
   0   2   6       5073.82       4971.65        98.87 o
   1   2   6         26.40         13.55         8.61 o
   2   2   6       1606.88       1344.72        30.73 o
   3   2   6       5593.56       6106.83        79.04 o
   4   2   6      10498.25      10211.15       293.04 o
   5   2   6          7.27         18.88         9.05 o
   6   2   6       1366.73       1093.88        25.08 o
   7   2   6        683.97        610.76        14.70 o
   8   2   6       2717.65       2700.32        89.22 o
   9   2   6          1.76          6.70         9.63 o
  10   2   6       5944.79       5958.05       196.14 o
  11   2   6        153.58        136.85        10.87 o
  12   2   6        994.17       1018.50        41.06 o
  13   2   6        144.90        138.39        15.95 o
  14   2   6         76.62         50.05        15.45 o
  15   2   6          6.13         15.54        11.25 o
 -16   3   6         12.94          1.87        11.92 o
 -15   3   6         67.21         50.04        12.55 o
 -14   3   6        564.28        603.60        22.45 o
 -13   3   6          0.78         13.55        10.94 o
 -12   3   6       1947.94       2178.16        48.33 o
 -11   3   6        230.70        248.62        12.23 o
 -10   3   6       1632.42       1705.11        67.38 o
  -9   3   6         93.31        104.83        12.18 o
  -8   3   6       5317.35       5396.74       124.80 o
  -7   3   6        568.80        518.91        13.19 o
  -6   3   6       6488.04       5419.26        88.88 o
  -5   3   6        849.42        687.57        21.85 o
  -4   3   6        582.22        409.53        14.27 o
  -3   3   6          8.14         29.47        12.44 o
  -2   3   6       5255.71       4752.22        73.11 o
  -1   3   6       7318.68       6136.72        95.02 o
   0   3   6       7959.70       6718.36       250.59 o
   1   3   6        884.71        922.96        21.14 o
   2   3   6      14815.81      14279.84       236.72 o
   3   3   6       1667.72       2341.13        45.04 o
   4   3   6         56.72        102.53        16.61 o
   5   3   6       9634.00      10158.52       157.93 o
   6   3   6       6311.21       6351.73       173.39 o
   7   3   6          7.67          6.21         9.93 o
   8   3   6       5326.94       5391.70       194.60 o
   9   3   6       1325.23       1385.67        46.44 o
  10   3   6       1401.33       1536.87        53.85 o
  11   3   6         28.72         32.62         9.81 o
  12   3   6       1140.72       1200.30        45.60 o
  13   3   6         37.40         40.41        11.43 o
  14   3   6        395.49        369.48        12.65 o
  15   3   6         10.49         20.94        12.07 o
 -16   4   6        334.97        313.61        45.97 o
 -15   4   6         73.80         37.51        15.53 o
 -14   4   6       1680.87       1761.26        38.08 o
 -13   4   6        388.29        395.18        13.39 o
 -12   4   6        149.44        122.26        11.56 o
 -11   4   6         91.03        101.87        11.30 o
 -10   4   6       1038.89       1174.73        29.65 o
  -9   4   6         99.43        124.46        12.74 o
  -8   4   6       4519.72       4133.36        80.38 o
  -7   4   6         97.03        136.60        12.56 o
  -6   4   6       5560.78       6252.97       112.54 o
  -5   4   6       2858.49       2957.81        96.01 o
  -4   4   6        343.85        264.85        22.49 o
  -3   4   6       4098.23       4052.37       101.74 o
  -2   4   6      53376.25      50961.87       457.93 o
  -1   4   6       3751.49       2926.94        36.47 o
   0   4   6       8732.06       8435.10        74.75 o
   1   4   6        866.89        825.31        17.29 o
   2   4   6         79.33         19.79         9.31 o
   3   4   6        171.70        188.20         9.83 o
   4   4   6      14555.51      14354.92       198.41 o
   5   4   6          0.29          7.84         9.30 o
   6   4   6       4891.81       4431.52       154.40 o
   7   4   6       2152.11       2161.17        83.06 o
   8   4   6       1537.55       1814.35        42.04 o
   9   4   6        311.38        303.05        12.10 o
  10   4   6       5129.86       5283.71       156.21 o
  11   4   6          7.96          2.20         9.21 o
  12   4   6        511.37        602.65        24.99 o
  13   4   6        292.47        305.15        26.12 o
  14   4   6          7.25         11.12        12.77 o
  15   4   6         17.83          5.93        11.57 o
 -16   5   6         35.78         27.42        11.73 o
 -15   5   6         10.16         17.48        15.91 o
 -14   5   6       1081.24       1118.00        24.83 o
 -13   5   6         57.44         75.75        12.22 o
 -12   5   6       1775.99       2053.53        42.58 o
 -11   5   6        441.87        454.47        15.39 o
 -10   5   6       1606.39       1616.58        63.89 o
  -9   5   6        786.07        873.28        36.35 o
  -8   5   6        640.56        589.30        16.87 o
  -7   5   6         28.20         42.61        12.84 o
  -6   5   6      10105.47       8709.23       231.98 o
  -5   5   6       1613.85       1478.79        47.76 o
  -4   5   6      17055.38      17162.16       391.01 o
  -3   5   6       1185.61       1207.32        17.52 o
  -2   5   6       6464.77       6076.87       109.98 o
  -1   5   6       3964.67       4133.38        28.09 o
   0   5   6      14397.49      13584.55       230.16 o
   1   5   6        356.41        274.05        21.58 o
   2   5   6       1603.51       1289.59        32.21 o
   3   5   6         22.83         16.97        10.15 o
   4   5   6        163.90        156.27        10.63 o
   5   5   6       1029.29        937.58        23.33 o
   6   5   6        718.02        756.98        25.64 o
   7   5   6       1942.73       1953.03        47.67 o
   8   5   6        188.19        211.55        11.01 o
   9   5   6         92.33        108.70        11.06 o
  10   5   6       1080.48       1106.33        26.03 o
  11   5   6          6.55         21.10        10.28 o
  12   5   6        290.23        274.38        23.58 o
  13   5   6        246.17        261.11        18.73 o
  14   5   6        758.69        695.57        48.81 o
  15   5   6         51.86         10.74        13.06 o
 -16   6   6        321.62        232.57        28.87 o
 -15   6   6        259.19        269.28        26.30 o
 -14   6   6        534.88        613.88        24.17 o
 -13   6   6        168.23        165.37        12.69 o
 -12   6   6         98.36         73.59        11.83 o
 -11   6   6         30.50         31.47        12.06 o
 -10   6   6       2794.73       2945.91        90.47 o
  -9   6   6       1315.17       1264.16        46.55 o
  -8   6   6       4775.37       4550.31        90.73 o
  -7   6   6         70.33        183.17        41.56 o
  -6   6   6         37.09         21.22        11.74 o
  -5   6   6       3517.16       3442.00       100.61 o
  -4   6   6         39.48         36.42        12.69 o
  -3   6   6        672.77        642.80        20.13 o
  -2   6   6      16477.98      15988.26       403.42 o
  -1   6   6       3994.26       3974.19        72.37 o
   0   6   6       5115.52       5350.10        68.72 o
   1   6   6       1362.29       1397.32        39.99 o
   2   6   6       1248.16       1076.25        14.29 o
   3   6   6       1656.55       1591.98        21.95 o
   4   6   6      17190.33      16359.97       331.28 o
   5   6   6        477.33        520.95        19.00 o
   6   6   6       4687.31       4452.51       124.26 o
   7   6   6          6.19         11.65         9.19 o
   8   6   6        519.12        619.25        17.62 o
   9   6   6       1146.19       1232.40        31.11 o
  10   6   6       4596.08       4859.85       138.63 o
  11   6   6        896.51        938.17        31.40 o
  12   6   6        566.50        661.67        78.97 o
  13   6   6         57.15         64.49        10.18 o
  14   6   6        155.47        127.46        22.85 o
  15   6   6         20.12         25.55        32.06 o
 -16   7   6         89.92         21.81        21.68 o
 -15   7   6          1.44          4.10        11.44 o
 -14   7   6        542.33        506.58        38.40 o
 -13   7   6        122.30        129.24        14.40 o
 -12   7   6       1804.37       1980.05        43.91 o
 -11   7   6        368.09        379.55        12.79 o
 -10   7   6        886.94        907.96        15.83 o
  -9   7   6         32.91         27.55        13.73 o
  -8   7   6       1826.62       1726.13        43.07 o
  -7   7   6       1763.30       1735.67        47.61 o
  -6   7   6       3880.41       3231.29       147.72 o
  -5   7   6        113.83        176.45        13.48 o
  -4   7   6       3967.13       3703.06        98.89 o
  -3   7   6        108.46        120.05        14.23 o
  -2   7   6        483.14        422.99        15.86 o
  -1   7   6         22.20         30.28        11.42 o
   0   7   6       6553.65       6510.82       211.98 o
   1   7   6       6337.18       5964.04       169.55 o
   2   7   6       5154.63       4387.75        83.93 o
   3   7   6       2281.35       2042.90        38.71 o
   4   7   6        708.18        662.29        17.58 o
   5   7   6        183.49        234.16        10.83 o
   6   7   6       4879.39       4874.58       135.79 o
   7   7   6        354.65        354.58        11.25 o
   8   7   6       1592.69       1717.96        46.12 o
   9   7   6         78.98         88.11        10.44 o
  10   7   6        454.24        511.13        11.91 o
  11   7   6        192.26        220.81        11.27 o
  12   7   6        290.20        313.08        24.56 o
  13   7   6        200.04        225.23        12.94 o
  14   7   6        560.94        462.46        44.04 o
 -15   8   6        480.77        405.34        64.15 o
 -14   8   6        434.81        456.80        25.32 o
 -13   8   6        277.96        288.72        15.91 o
 -12   8   6         34.95         42.34        12.45 o
 -11   8   6        531.84        533.01        13.90 o
 -10   8   6       1532.61       1728.24        58.59 o
  -9   8   6         49.46         44.10        12.44 o
  -8   8   6       4106.95       3933.28       155.92 o
  -7   8   6        840.40        883.26        22.18 o
  -6   8   6       1747.58       1727.24        46.02 o
  -5   8   6          1.97         16.56        15.10 o
  -4   8   6       4320.10       4571.02       165.15 o
  -3   8   6      11240.94      10327.07       303.71 o
  -2   8   6       6366.39       6457.90       199.64 o
  -1   8   6        212.50        160.64        12.64 o
   0   8   6       1325.93       1371.19        31.14 o
   1   8   6       2666.60       2789.08        79.07 o
   2   8   6       3037.70       3020.57        58.97 o
   3   8   6       3286.16       2899.73        72.25 o
   4   8   6       7239.12       6503.40       169.81 o
   5   8   6        495.16        583.66        19.52 o
   6   8   6       2316.11       2313.16        71.50 o
   7   8   6         27.81         48.45        10.91 o
   8   8   6        233.88        336.20        11.28 o
   9   8   6       2156.00       2397.71        57.52 o
  10   8   6        912.46       1040.04        27.33 o
  11   8   6        544.13        632.65        26.85 o
  12   8   6        512.61        577.54        41.14 o
  13   8   6         16.68          7.38        11.11 o
  14   8   6         19.53         26.27        11.42 o
 -15   9   6         51.57         55.24        12.48 o
 -14   9   6        806.16        840.01        76.21 o
 -13   9   6        244.37        281.56        15.16 o
 -12   9   6       1074.49       1200.22        27.84 o
 -11   9   6       1048.54       1097.13        27.52 o
 -10   9   6        541.88        611.36        18.15 o
  -9   9   6          6.51         11.52        11.88 o
  -8   9   6        373.36        397.18        14.39 o
  -7   9   6       3173.70       3040.93       108.98 o
  -6   9   6       5775.67       5360.16       206.81 o
  -5   9   6        392.25        384.35        20.86 o
  -4   9   6       1734.29       1592.86        51.08 o
  -3   9   6        991.15        938.82        38.59 o
  -2   9   6        447.54        517.62        16.04 o
  -1   9   6        808.30        687.56        21.95 o
   0   9   6       3690.41       3291.94        61.77 o
   1   9   6      11345.71      11677.30       311.25 o
   2   9   6       1574.31       1421.31        34.43 o
   3   9   6          8.34         16.28        10.15 o
   4   9   6       2518.63       2944.27        72.31 o
   5   9   6       1330.57       1329.76        31.97 o
   6   9   6       6074.51       6225.17       196.98 o
   7   9   6        300.44        350.88        12.01 o
   8   9   6       1560.72       1657.10        40.34 o
   9   9   6        834.94        867.04        16.36 o
  10   9   6        124.91        159.08        10.79 o
  11   9   6          1.07          7.53        10.73 o
  12   9   6        475.34        485.77        41.09 o
  13   9   6        107.60        123.00        12.62 o
  14   9   6        210.21        176.60        12.88 o
 -15  10   6        265.51        221.95        21.77 o
 -14  10   6         85.12         76.86        12.75 o
 -13  10   6        141.77        170.42        12.67 o
 -12  10   6          4.01         22.42        12.38 o
 -11  10   6         23.62         31.40        14.07 o
 -10  10   6        830.78        988.10        27.21 o
  -9  10   6       2608.40       2549.43        69.89 o
  -8  10   6       8258.06       8177.61       241.64 o
  -7  10   6        242.35        286.15        17.81 o
  -6  10   6         50.96         46.51        14.47 o
  -5  10   6        550.40        627.10        18.47 o
  -4  10   6        380.76        389.72        15.58 o
  -3  10   6       5541.80       5146.43       178.61 o
  -2  10   6       7555.85       7530.01       198.49 o
  -1  10   6        841.09        690.14        14.24 o
   0  10   6          0.95          9.38        11.21 o
   1  10   6        979.94        759.20        14.85 o
   2  10   6       1581.44       1577.29        41.98 o
   3  10   6        213.83        173.55        11.55 o
   4  10   6       7272.09       6670.60       176.70 o
   5  10   6       4121.95       4499.71       122.75 o
   6  10   6        427.67        494.44        16.33 o
   7  10   6         10.75         22.75        10.80 o
   8  10   6         20.11         24.87        10.73 o
   9  10   6       1341.76       1473.32        49.46 o
  10  10   6        941.56        938.80        27.98 o
  11  10   6        538.44        622.06        21.14 o
  12  10   6        312.92        333.42        28.34 o
  13  10   6         63.28        223.12        67.14 o
  14  10   6          0.04         13.11        11.49 o
 -15  11   6         63.31         28.52        15.25 o
 -14  11   6        469.94        472.39        40.88 o
 -13  11   6        671.30        686.77        17.44 o
 -12  11   6       1004.64       1143.10        34.48 o
 -11  11   6         40.57         43.17        12.01 o
 -10  11   6        286.07        365.65        14.31 o
  -9  11   6         48.31         54.17        12.87 o
  -8  11   6        853.81        876.59        49.50 o
  -7  11   6        749.87        769.45        27.08 o
  -6  11   6       5142.45       5012.10       126.73 o
  -5  11   6       1245.91       1430.13        37.48 o
  -4  11   6       2647.02       2651.82        80.09 o
  -3  11   6         34.85         26.99        12.95 o
  -2  11   6        814.95        968.45        27.31 o
  -1  11   6       1644.72       1521.79        36.89 o
   0  11   6       3258.27       2962.25        33.67 o
   1  11   6       4435.96       4289.31       110.25 o
   2  11   6       3690.97       3539.09        66.55 o
   3  11   6         49.06        160.14        54.30 o
   4  11   6         33.46         47.84        12.04 o
   5  11   6       1031.49       1188.32        40.37 o
   6  11   6       3974.98       3850.44       115.54 o
   7  11   6       1596.85       1669.33        54.25 o
   8  11   6        930.85        972.35        35.73 o
   9  11   6        434.13        468.42        18.01 o
  10  11   6         18.26         49.28        11.82 o
  11  11   6          2.86         12.56        11.71 o
  12  11   6        221.42        201.37        15.26 o
  13  11   6        471.53        506.82        36.90 o
 -14  12   6        158.16        171.54        15.23 o
 -13  12   6        168.77        168.87        21.74 o
 -12  12   6         13.06         15.98        12.65 o
 -11  12   6          6.74         21.72        12.59 o
 -10  12   6        168.88        181.72        14.04 o
  -9  12   6       3257.55       3368.97        74.93 o
  -8  12   6       5204.94       5012.53       108.77 o
  -7  12   6        117.63        176.55        14.49 o
  -6  12   6       1382.11       1416.82        37.55 o
  -5  12   6       3850.79       3853.16       125.77 o
  -4  12   6        541.18        506.98        15.10 o
  -3  12   6       2576.24       2378.41        45.47 o
  -2  12   6       2371.66       2180.73        27.53 o
  -1  12   6       1822.04       1661.78        30.66 o
   0  12   6          9.90         49.23        12.77 o
   1  12   6          6.69         47.04        12.50 o
   2  12   6       1663.19       1624.70        50.11 o
   3  12   6       5405.02       5413.43       121.10 o
   4  12   6       3980.11       4163.25       127.90 o
   5  12   6       1865.62       2029.45        42.98 o
   6  12   6        104.94        122.72        11.66 o
   7  12   6          1.61         13.36        11.46 o
   8  12   6          0.51         13.33        11.03 o
   9  12   6        320.04        340.46        11.39 o
  10  12   6        417.26        431.73        13.19 o
  11  12   6        786.13        816.16        28.58 o
  12  12   6        220.75        254.66        14.14 o
  13  12   6         16.05          2.97        11.99 o
 -14  13   6        336.09        304.16        23.62 o
 -13  13   6        442.86        376.17        42.73 o
 -12  13   6        596.83        632.60        16.27 o
 -11  13   6        365.90        374.17        17.47 o
 -10  13   6          2.00         15.94        13.03 o
  -9  13   6          0.08          6.08        13.59 o
  -8  13   6        951.71        960.57        25.97 o
  -7  13   6        700.24        677.19        16.51 o
  -6  13   6       1389.82       1419.17        23.89 o
  -5  13   6       3535.24       3834.35       104.37 o
  -4  13   6       1476.81       1504.19        39.75 o
  -3  13   6        821.82        769.74        16.20 o
  -2  13   6       2829.68       2823.73        39.45 o
  -1  13   6       4783.67       4436.34        59.08 o
   0  13   6       2294.92       2067.21        30.72 o
   1  13   6       4089.92       3997.14        52.35 o
   2  13   6       2279.62       2246.06        48.43 o
   3  13   6        918.52        877.45        16.54 o
   4  13   6        256.30        228.91        12.85 o
   5  13   6          9.59         24.00        12.50 o
   6  13   6       1414.09       1460.53        46.27 o
   7  13   6       2161.59       2293.56        83.15 o
   8  13   6       2985.63       3035.40        71.67 o
   9  13   6        106.08        115.56        10.95 o
  10  13   6          7.32          9.57        10.97 o
  11  13   6         14.50         23.34        11.94 o
  12  13   6         89.81         80.08        13.54 o
  13  13   6        129.45        114.12        17.77 o
 -13  14   6         30.82         31.40        14.77 o
 -12  14   6         41.05         51.28        13.57 o
 -11  14   6         34.90         53.94        13.30 o
 -10  14   6        568.10        579.86        15.34 o
  -9  14   6        866.43        928.28        23.41 o
  -8  14   6       1170.74       1205.72        34.33 o
  -7  14   6       3546.03       4039.50        76.96 o
  -6  14   6        660.62        781.53        17.62 o
  -5  14   6        188.41        155.10        15.33 o
  -4  14   6        884.92        839.89        20.40 o
  -3  14   6       7110.55       6615.59       126.33 o
  -2  14   6        400.19        508.64        16.38 o
  -1  14   6       1145.58       1009.21        15.35 o
   0  14   6        374.09        377.40        13.79 o
   1  14   6          9.63         20.80        12.69 o
   2  14   6         54.04         50.44        12.74 o
   3  14   6       4069.01       4131.57       103.44 o
   4  14   6       4015.97       4033.91       157.86 o
   5  14   6       1026.91       1197.19        37.36 o
   6  14   6         65.17         66.80        12.06 o
   7  14   6          0.10         15.60        13.12 o
   8  14   6          0.34         13.63        11.56 o
   9  14   6        355.87        316.59        18.53 o
  10  14   6        436.32        430.24        14.19 o
  11  14   6        497.21        508.64        55.84 o
  12  14   6         74.02         71.58        12.77 o
 -13  15   6        843.58        823.26        61.50 o
 -12  15   6        187.84        211.08        14.56 o
 -11  15   6        781.12        795.28        16.89 o
 -10  15   6        228.33        219.64        14.50 o
  -9  15   6        195.80        213.36        13.71 o
  -8  15   6         50.17         55.63        14.35 o
  -7  15   6       1250.11       1274.06        32.04 o
  -6  15   6       1604.73       1661.27        41.12 o
  -5  15   6        722.51        767.66        17.59 o
  -4  15   6       2220.39       2186.00        48.05 o
  -3  15   6          6.61          9.40        13.01 o
  -2  15   6         79.61         90.25        15.28 o
  -1  15   6        493.59        588.57        14.77 o
   0  15   6       1660.69       1611.54        24.32 o
   1  15   6       2254.13       2281.82        49.60 o
   2  15   6       1768.68       1764.79        44.52 o
   3  15   6         88.13         94.95        13.14 o
   4  15   6         98.63        117.87        12.89 o
   5  15   6         58.40         71.61        11.65 o
   6  15   6        623.42        658.68        19.17 o
   7  15   6       2176.63       2438.65        87.16 o
   8  15   6        717.86        759.96        25.82 o
   9  15   6        316.05        289.35        14.92 o
  10  15   6         47.60         36.26        13.33 o
  11  15   6         94.13         55.22        14.94 o
  12  15   6        102.74         86.91        14.62 o
 -13  16   6        174.70        196.49        52.66 o
 -12  16   6         20.57         18.56        14.03 o
 -11  16   6        103.49        106.66        14.20 o
 -10  16   6        712.65        655.67        16.82 o
  -9  16   6        972.72       1111.59        34.29 o
  -8  16   6        954.60        920.25        30.44 o
  -7  16   6        109.22        159.32        15.39 o
  -6  16   6        366.82        465.42        17.13 o
  -5  16   6        460.95        448.29        23.30 o
  -4  16   6        647.20        733.26        18.03 o
  -3  16   6       3565.09       3677.37        53.74 o
  -2  16   6        292.23        443.85        14.30 o
  -1  16   6       1590.93       1518.46        23.88 o
   0  16   6         71.88         43.68        13.46 o
   1  16   6        240.92        187.45        16.03 o
   2  16   6        166.48        202.99        25.06 o
   3  16   6       2389.84       2608.32        69.19 o
   4  16   6       1829.00       1862.93        60.75 o
   5  16   6       2533.11       2647.96        73.34 o
   6  16   6        501.64        455.02        14.30 o
   7  16   6        495.94        535.27        20.62 o
   8  16   6         13.42         39.65        12.61 o
   9  16   6        343.51        372.34        20.35 o
  10  16   6        584.93        578.19        25.06 o
  11  16   6        679.33        536.00        56.84 o
 -12  17   6          0.64         28.54        15.89 o
 -11  17   6        218.22        201.05        15.94 o
 -10  17   6         51.25         53.70        14.32 o
  -9  17   6         34.18         54.33        14.55 o
  -8  17   6        179.35        191.71        15.63 o
  -7  17   6        581.26        649.93        18.70 o
  -6  17   6        344.03        349.11        16.68 o
  -5  17   6       3623.38       3754.69        85.48 o
  -4  17   6         64.26         82.21        13.90 o
  -3  17   6         29.44         15.27        14.01 o
  -2  17   6         34.77         28.11        12.84 o
  -1  17   6       1029.74       1053.46        28.37 o
   0  17   6       2014.30       1933.94        31.97 o
   1  17   6       4298.36       4445.67       124.33 o
   2  17   6        852.07        891.13        22.11 o
   3  17   6        160.03        190.72        13.95 o
   4  17   6          4.19         21.69        13.76 o
   5  17   6        158.97        156.31        13.74 o
   6  17   6        466.34        466.88        13.87 o
   7  17   6       1902.15       1974.88        47.23 o
   8  17   6          5.66         21.84        13.28 o
   9  17   6         61.39         81.50        14.47 o
  10  17   6        240.22        260.12        43.36 o
  11  17   6         38.55         32.22        14.58 o
 -11  18   6        240.86        131.25        45.36 o
 -10  18   6          3.94         13.00        18.39 o
  -9  18   6        987.93        930.55        27.88 o
  -8  18   6         24.42          2.83        16.75 o
  -7  18   6        862.93        975.61        42.69 o
  -6  18   6         38.11         35.11        16.72 o
  -5  18   6        153.57        152.54        15.92 o
  -4  18   6        374.87        479.64        20.85 o
  -3  18   6        911.54        978.31        16.97 o
  -2  18   6       1134.08       1264.53        29.73 o
  -1  18   6       1106.64       1191.32        26.52 o
   0  18   6          3.03         27.59        14.18 o
   1  18   6          3.37         39.43        13.88 o
   2  18   6         18.74          9.60        14.04 o
   3  18   6       1396.89       1638.87        53.10 o
   4  18   6       1156.90       1140.42        36.92 o
   5  18   6       1268.21       1450.81        43.65 o
   6  18   6        174.20        157.44        12.70 o
   7  18   6         13.07         20.53        13.22 o
   8  18   6          9.58         26.24        13.45 o
   9  18   6        706.44        708.16        54.00 o
  10  18   6        128.63        142.42        17.23 o
 -11  19   6        387.67        327.17        28.23 o
 -10  19   6        158.16        171.46        18.23 o
  -9  19   6         35.65         24.99        17.01 o
  -8  19   6        241.85        260.87        19.01 o
  -7  19   6        766.84        849.05        31.23 o
  -6  19   6        174.66        193.09        17.74 o
  -5  19   6       2225.72       2128.89        86.74 o
  -4  19   6         36.90         48.85        13.99 o
  -3  19   6        304.26        323.62        15.56 o
  -2  19   6         23.60         30.23        14.65 o
  -1  19   6       1175.08       1284.85        32.91 o
   0  19   6        396.06        433.81        15.74 o
   1  19   6       1825.02       1873.88        55.35 o
   2  19   6         27.24         47.07        14.04 o
   3  19   6        357.32        349.64        15.48 o
   4  19   6        150.94        167.64        14.19 o
   5  19   6         77.25         99.83        12.91 o
   6  19   6        200.61        196.74        16.56 o
   7  19   6       1125.27       1134.46        46.12 o
   8  19   6         44.88         38.38        14.02 o
   9  19   6        211.99        210.58        25.05 o
 -10  20   6         26.44         21.73        18.33 o
  -9  20   6        608.01        518.81        22.53 o
  -8  20   6         68.52         66.19        17.12 o
  -7  20   6        619.53        620.12        27.33 o
  -6  20   6         20.08         36.58        17.43 o
  -5  20   6         64.74         79.06        17.64 o
  -4  20   6        179.29        252.49        17.27 o
  -3  20   6        892.47        957.78        28.55 o
  -2  20   6        302.14        411.55        15.49 o
  -1  20   6       1441.47       1517.83        53.62 o
   0  20   6         22.57         21.73        14.06 o
   1  20   6          0.15         24.01        14.33 o
   2  20   6         63.91         50.48        13.92 o
   3  20   6        975.42        990.49        36.53 o
   4  20   6        251.90        220.35        14.06 o
   5  20   6        894.38        886.37        41.83 o
   6  20   6         97.18        126.12        13.65 o
   7  20   6         65.59         84.30        13.24 o
   8  20   6         30.42         39.01        14.74 o
   9  20   6        389.85        288.03        34.13 o
  -9  21   6          2.56         -4.56        17.26 o
  -8  21   6         21.16         16.90        17.59 o
  -7  21   6        417.24        421.10        36.25 o
  -6  21   6         15.43         22.13        17.48 o
  -5  21   6       1828.53       1847.86        74.79 o
  -4  21   6         93.18        106.26        15.64 o
  -3  21   6          4.96         19.40        15.17 o
  -2  21   6         15.73         24.68        14.73 o
  -1  21   6        837.21        905.96        24.81 o
   0  21   6        215.21        229.28        16.70 o
   1  21   6       1864.22       1875.38        64.98 o
   2  21   6         90.79         76.01        14.84 o
   3  21   6         82.68         89.58        14.54 o
   4  21   6          1.92         18.86        14.71 o
   5  21   6        158.80        134.28        13.78 o
   6  21   6          0.93         20.19        13.61 o
   7  21   6        757.50        676.84        82.23 o
   8  21   6        155.66        137.75        16.14 o
  -8  22   6          0.53         17.58        17.93 o
  -7  22   6         60.42         43.21        18.35 o
  -6  22   6         86.14         86.09        24.27 o
  -5  22   6         45.19         62.81        19.90 o
  -4  22   6          2.99         16.74        17.05 o
  -3  22   6       1299.05       1523.75        43.23 o
  -2  22   6         44.00         60.64        14.91 o
  -1  22   6        995.90       1014.05        30.18 o
   0  22   6         41.70         45.64        15.81 o
   1  22   6         20.83         36.40        14.44 o
   2  22   6         73.86         97.42        14.20 o
   3  22   6       1267.61       1193.63        46.41 o
   4  22   6         69.50         64.60        14.50 o
   5  22   6        639.57        563.73        29.30 o
   6  22   6         23.90         43.82        14.76 o
   7  22   6          0.44         14.36        15.70 o
  -7  23   6        558.42        574.69        99.33 o
  -6  23   6          0.58         24.61        17.22 o
  -5  23   6        804.47        612.47        23.80 o
  -4  23   6         59.20         63.49        17.84 o
  -3  23   6        151.68        172.14        18.42 o
  -2  23   6         21.55         29.15        18.63 o
  -1  23   6        197.35        172.64        18.09 o
   0  23   6        159.79        164.87        18.91 o
   1  23   6       1502.83       1455.10        60.39 o
   2  23   6         28.60         27.75        15.33 o
   3  23   6         95.60         73.78        18.09 o
   4  23   6         20.60         43.60        15.05 o
   5  23   6        124.63        122.98        15.87 o
   6  23   6          0.02          6.19        26.22 o
  -5  24   6         12.67         46.15        18.53 o
  -4  24   6          4.56          5.28        17.88 o
  -3  24   6        998.20        895.55        23.73 o
  -2  24   6          8.67         -5.76        18.40 o
  -1  24   6        491.13        504.11        20.96 o
   0  24   6         62.64        105.24        18.77 o
   1  24   6         40.22         56.12        16.18 o
   2  24   6          9.01         20.30        15.87 o
   3  24   6        413.84        292.50        22.46 o
   4  24   6         54.63         67.11        15.97 o
  -3  25   6         20.58         26.44        57.96 o
  -2  25   6         43.92         56.59        21.41 o
  -1  25   6        399.12        354.54        21.93 o
   0  25   6          0.04         10.48        18.02 o
   1  25   6        497.89        436.34        41.49 o
 -15   0   7        780.61        719.53        24.49 o
 -13   0   7       3170.45       3664.25       165.76 o
 -11   0   7          0.70          0.85        16.51 o
  -9   0   7        414.87        396.20        21.04 o
  -7   0   7       8862.67       9206.21       213.07 o
  -5   0   7      10739.92      10657.91       314.87 o
  -3   0   7      38307.32      33215.99      1393.47 o
  -1   0   7      44022.94      42803.21      2906.44 o
   1   0   7       4450.66       3967.84       339.44 o
   3   0   7      10087.21      10298.73       101.78 o
   5   0   7        128.35        174.97        12.75 o
   7   0   7      15597.23      16122.05       533.00 o
   9   0   7         11.29         37.30        11.77 o
  11   0   7       1658.77       1674.95        92.25 o
  13   0   7       1310.32       1331.13        62.89 o
  15   0   7        172.28         89.79        47.52 o
 -16   1   7         67.66         55.11        15.85 o
 -15   1   7        206.30        186.96        25.49 o
 -14   1   7          7.66         10.51        11.63 o
 -13   1   7        173.81        201.95        12.41 o
 -12   1   7         19.12         23.51        11.36 o
 -11   1   7       6509.54       7157.33       221.09 o
 -10   1   7        404.66        381.05        15.60 o
  -9   1   7       9470.86       9380.93       274.75 o
  -8   1   7         32.59         48.01        13.49 o
  -7   1   7        260.70        305.65        12.74 o
  -6   1   7        274.10        311.56        14.31 o
  -5   1   7       4613.65       4574.21       137.11 o
  -4   1   7        715.09        694.93        23.38 o
  -3   1   7       9393.79       9073.03       150.61 o
  -2   1   7       1658.00       1389.19        21.68 o
  -1   1   7        649.71        765.15        41.15 o
   0   1   7        268.73        225.41         9.86 o
   2   1   7       8545.21       8656.53       263.32 o
   3   1   7      28084.44      24934.71      1138.84 o
   4   1   7         70.57         78.64         8.66 o
   5   1   7       2128.18       1773.13        71.80 o
   6   1   7       5522.11       5618.30       107.48 o
   7   1   7        993.44       1118.66        47.63 o
   8   1   7          0.01          7.76         9.70 o
   9   1   7       3237.22       3280.79       119.99 o
  10   1   7         35.20         33.53         9.85 o
  11   1   7        632.83        664.69        27.78 o
  12   1   7         27.44         44.82        10.29 o
  13   1   7        214.87        203.58        11.00 o
  14   1   7          8.80         24.95        10.78 o
  15   1   7       1039.40        719.27        94.36 o
 -16   2   7          8.82          0.40        15.09 o
 -15   2   7        875.00        925.17        42.69 o
 -14   2   7        272.96        290.85        12.58 o
 -13   2   7       2516.41       2883.65        63.34 o
 -12   2   7        147.22        174.35        12.32 o
 -11   2   7        207.06        180.13        11.25 o
 -10   2   7         15.36          7.20        11.85 o
  -9   2   7       4419.78       4485.24       134.60 o
  -8   2   7        284.91        272.34        13.49 o
  -7   2   7       4986.24       4839.25        97.24 o
  -6   2   7       1510.04       1836.87        54.34 o
  -5   2   7      10277.41       9227.73       229.68 o
  -4   2   7        821.25        880.79        32.53 o
  -3   2   7      47501.95      45701.16      2443.08 o
  -2   2   7       8576.92       8585.67       225.26 o
  -1   2   7       8686.40       9089.73       173.27 o
   0   2   7        236.45        259.15        10.67 o
   1   2   7      20351.09      19189.01       569.46 o
   2   2   7        246.27        341.27         9.51 o
   3   2   7        653.51        518.77        11.80 o
   4   2   7        762.00        973.34        22.40 o
   5   2   7       5485.22       5103.90        90.97 o
   6   2   7       1575.91       1615.63        25.46 o
   7   2   7      11908.52      11589.51       404.81 o
   8   2   7       2233.58       2259.29        82.44 o
   9   2   7        752.92        842.82        23.09 o
  10   2   7          9.40          5.15        10.18 o
  11   2   7       2565.78       2717.13        59.89 o
  12   2   7         41.88         44.11        13.03 o
  13   2   7        701.54        762.14        19.53 o
  14   2   7         73.39         43.40        12.47 o
  15   2   7        135.09         92.70        12.51 o
 -16   3   7        119.59         85.75        19.57 o
 -15   3   7        605.23        607.32        26.60 o
 -14   3   7          0.07          3.89        11.40 o
 -13   3   7        484.08        529.59        12.95 o
 -12   3   7        247.14        272.48        12.24 o
 -11   3   7       3180.52       3506.68        96.51 o
 -10   3   7         15.12         34.07        12.19 o
  -9   3   7       3681.63       3669.94        93.45 o
  -8   3   7       1187.71       1238.88        39.40 o
  -7   3   7       1261.44       1350.19        40.65 o
  -6   3   7        742.07        766.84        14.95 o
  -5   3   7       2048.01       2502.84       340.87 o
  -4   3   7        940.61       1202.93        42.79 o
  -3   3   7      20887.53      19290.87       717.50 o
  -2   3   7         36.97         26.01        10.77 o
  -1   3   7          5.05          3.49         9.20 o
   0   3   7        350.07        391.69        10.40 o
   1   3   7      18259.18      18344.91       201.02 o
   2   3   7       3815.41       3291.49        65.36 o
   3   3   7      18398.22      16278.02       305.72 o
   4   3   7       2677.69       2261.60        42.58 o
   5   3   7        381.30        415.32        10.27 o
   6   3   7         69.81         62.52        10.61 o
   7   3   7       1237.95       1469.72        31.79 o
   8   3   7        267.04        306.39        18.79 o
   9   3   7       1958.14       1986.78        40.79 o
  10   3   7          5.53          5.30         9.42 o
  11   3   7        829.82        879.57        25.56 o
  12   3   7         40.51         19.75        10.50 o
  13   3   7        238.13        288.63        11.73 o
  14   3   7        122.32         70.01        11.79 o
  15   3   7        583.55        421.04        55.74 o
 -16   4   7          2.41         15.52        11.75 o
 -15   4   7       1330.20       1363.97        57.53 o
 -14   4   7        296.48        292.76        33.78 o
 -13   4   7       2101.04       2381.90        94.84 o
 -12   4   7        213.20        240.71        11.87 o
 -11   4   7        120.71        142.43        11.69 o
 -10   4   7          8.85          1.29        12.43 o
  -9   4   7       3617.24       3607.11        91.85 o
  -8   4   7          0.74         10.10        12.04 o
  -7   4   7       1377.95       1323.72        38.05 o
  -6   4   7         81.09        116.98        12.26 o
  -5   4   7       2347.44       1946.70        49.35 o
  -4   4   7        269.99        288.34        13.64 o
  -3   4   7        481.78        589.56        18.29 o
  -2   4   7        246.32        198.74        19.59 o
  -1   4   7      29239.20      26858.47       691.63 o
   0   4   7       5103.43       5339.70       490.76 o
   1   4   7      13586.61      13628.77       168.31 o
   2   4   7        860.51        789.49        16.42 o
   3   4   7        299.21        179.99        12.12 o
   4   4   7       4967.09       5171.94       169.69 o
   5   4   7      10727.02      10005.90       156.27 o
   6   4   7         62.42         90.23         9.23 o
   7   4   7       5594.08       5336.65       149.95 o
   8   4   7        873.64        900.09        28.77 o
   9   4   7         52.28         46.08         9.45 o
  10   4   7        313.75        290.19        13.69 o
  11   4   7       2897.14       2940.94       104.23 o
  12   4   7         42.88         59.49        13.22 o
  13   4   7        745.59        836.77        49.03 o
  14   4   7         46.30         43.07        11.50 o
  15   4   7         69.82         50.06        18.96 o
 -16   5   7         29.52         25.11        12.03 o
 -15   5   7         18.48         25.15        12.85 o
 -14   5   7         22.86         17.65        12.17 o
 -13   5   7        143.11        153.46        12.43 o
 -12   5   7       1090.04       1185.15        41.19 o
 -11   5   7       1931.78       2061.95        80.17 o
 -10   5   7          5.89         19.21        12.49 o
  -9   5   7       5482.12       5874.23       189.64 o
  -8   5   7        676.88        671.99        19.52 o
  -7   5   7          2.30         12.23        11.39 o
  -6   5   7        615.08        759.09        15.60 o
  -5   5   7      15659.80      14681.46       540.74 o
  -4   5   7       1829.10       1789.49        81.21 o
  -3   5   7      21970.89      19683.29       581.16 o
  -2   5   7        776.09        732.45        22.24 o
  -1   5   7       6665.08       6484.04       173.36 o
   0   5   7        858.75        886.86        17.45 o
   1   5   7      16150.38      16719.28       392.83 o
   2   5   7        326.22        199.55         9.92 o
   3   5   7      10207.88       9322.89       214.79 o
   4   5   7       3040.37       3069.78        78.11 o
   5   5   7       4537.18       5005.73        90.23 o
   6   5   7        401.57        486.60        11.12 o
   7   5   7        784.39        871.94        18.62 o
   8   5   7        820.93        833.11        21.05 o
   9   5   7       3796.95       4097.04       112.85 o
  10   5   7         18.51         23.68        10.14 o
  11   5   7        425.33        442.98        18.43 o
  12   5   7          0.67          9.31        10.13 o
  13   5   7         28.13         20.13        12.06 o
  14   5   7        179.17        118.74        28.93 o
 -16   6   7         18.40          7.48        12.46 o
 -15   6   7        358.46        331.21        51.19 o
 -14   6   7        175.69        195.76        12.50 o
 -13   6   7       1778.82       1828.93        36.17 o
 -12   6   7        828.04        900.51        21.43 o
 -11   6   7         58.45         72.82        11.98 o
 -10   6   7          0.37        173.82        67.07 o
  -9   6   7       2285.15       2434.37        67.13 o
  -8   6   7       3102.30       2783.30        79.88 o
  -7   6   7       8642.10       8138.90       261.54 o
  -6   6   7        840.07        892.38        39.01 o
  -5   6   7       2183.79       2101.09        65.62 o
  -4   6   7          0.93          5.47        14.70 o
  -3   6   7       2992.29       2902.30        73.14 o
  -2   6   7       1107.50        962.08        17.48 o
  -1   6   7      11646.35      11024.91       267.45 o
   0   6   7       8815.11       8770.82       149.20 o
   1   6   7      13381.54      13459.26       261.02 o
   2   6   7          4.63         14.93         9.41 o
   3   6   7       1546.32       1498.38        54.11 o
   4   6   7         50.59         15.73         9.14 o
   5   6   7       7156.82       6880.00       197.79 o
   6   6   7        282.14        346.78        10.67 o
   7   6   7        490.87        431.43        10.59 o
   8   6   7        844.86        790.21        27.39 o
   9   6   7         81.32        111.93        10.26 o
  10   6   7        521.22        518.60        16.12 o
  11   6   7       1190.94       1254.70        49.20 o
  12   6   7        599.44        625.23        23.76 o
  13   6   7        611.79        653.19        24.04 o
  14   6   7         13.23         26.14        12.24 o
 -16   7   7         39.25         31.35        23.26 o
 -15   7   7        239.60        183.46        39.99 o
 -14   7   7        123.21         96.31        22.98 o
 -13   7   7         93.07        118.33        12.20 o
 -12   7   7         54.77         38.41        11.72 o
 -11   7   7        773.45        792.50        19.09 o
 -10   7   7        648.66        790.60        60.70 o
  -9   7   7       3964.83       4019.21       113.75 o
  -8   7   7       3432.92       3231.20       104.31 o
  -7   7   7          5.18         42.60        13.94 o
  -6   7   7        279.78        606.63        89.44 o
  -5   7   7       7921.49       6763.51       280.82 o
  -4   7   7       2372.39       2356.72        66.81 o
  -3   7   7      18940.16      17329.19       325.74 o
  -2   7   7          1.53         12.68        13.51 o
  -1   7   7        612.25        557.97        13.27 o
   0   7   7        476.95        474.19        13.60 o
   1   7   7       1115.01       1140.90        16.18 o
   2   7   7       6324.35       6039.00       130.82 o
   3   7   7      10348.71      10147.39       124.63 o
   4   7   7       3737.60       3519.18        89.46 o
   5   7   7        509.17        523.32        16.95 o
   6   7   7         25.06         22.05        10.72 o
   7   7   7       2080.58       2003.28        44.99 o
   8   7   7        419.80        499.22        12.30 o
   9   7   7       2454.20       2521.58        87.89 o
  10   7   7        288.20        314.01        12.84 o
  11   7   7        287.61        284.68        10.95 o
  12   7   7        123.94        146.60        11.31 o
  13   7   7         43.70         43.67        10.66 o
  14   7   7         55.96         35.52        11.49 o
 -15   8   7        434.51        332.98        61.76 o
 -14   8   7        250.82        248.83        22.80 o
 -13   8   7        660.07        720.04        27.79 o
 -12   8   7       1129.16       1255.44        31.74 o
 -11   8   7         62.71         61.48        12.16 o
 -10   8   7        385.02        370.48        13.36 o
  -9   8   7       2041.77       2133.77        90.79 o
  -8   8   7       1366.85       1291.27        47.20 o
  -7   8   7       4082.22       4051.83       144.33 o
  -6   8   7       1888.05       1722.47        71.29 o
  -5   8   7       1225.05       1319.95        40.81 o
  -4   8   7          6.76         30.60        12.82 o
  -3   8   7       6512.42       6384.94       126.16 o
  -2   8   7       5000.07       5110.56       170.21 o
  -1   8   7         17.05        648.43       185.62 o
   0   8   7       8587.26       9203.27       138.49 o
   1   8   7       3275.68       3536.06        99.58 o
   2   8   7       2577.80       2315.62        45.50 o
   3   8   7        616.06        614.22        12.01 o
   4   8   7        727.56        726.57        14.11 o
   5   8   7       5142.69       4838.77       133.72 o
   6   8   7       1062.10       1093.04        26.30 o
   7   8   7       2957.32       3291.55        75.96 o
   8   8   7          0.35         11.69         9.98 o
   9   8   7         36.42         38.08        10.04 o
  10   8   7          1.40         11.27         9.77 o
  11   8   7       1123.08       1233.18        29.29 o
  12   8   7        596.00        661.44        27.12 o
  13   8   7        602.21        558.01        20.11 o
  14   8   7         23.12         26.20        10.93 o
 -15   9   7        521.12        482.86        65.53 o
 -14   9   7         51.42         46.02        12.25 o
 -13   9   7         80.36         95.60        12.51 o
 -12   9   7        154.40        178.94        13.18 o
 -11   9   7       1761.88       1950.47        48.67 o
 -10   9   7        378.08        401.49        13.32 o
  -9   9   7       1465.51       1527.61        50.90 o
  -8   9   7        819.79        710.01        32.20 o
  -7   9   7        987.72       1017.11        25.60 o
  -6   9   7        466.91        468.36        30.60 o
  -5   9   7       1425.15       1267.65        42.73 o
  -4   9   7       3788.24       3640.65        71.27 o
  -3   9   7      19217.27      18394.78       746.97 o
  -2   9   7        156.92        225.59        12.02 o
  -1   9   7       2690.04       2604.48        64.87 o
   0   9   7        273.03        232.10        11.48 o
   1   9   7       3918.72       3694.76        88.55 o
   2   9   7       1740.65       1699.79       114.43 o
   3   9   7      10226.05      10453.07       182.13 o
   4   9   7       3601.30       3541.13        82.83 o
   5   9   7         23.64         40.44        10.05 o
   6   9   7         25.91         25.27        11.83 o
   7   9   7       1776.24       1830.82        51.99 o
   8   9   7       1643.53       1731.30        40.52 o
   9   9   7       1268.57       1478.03        48.52 o
  10   9   7        117.79        153.47        10.83 o
  11   9   7        506.83        516.78        14.32 o
  12   9   7          0.56         16.43        10.43 o
  13   9   7         18.35         16.56        11.62 o
  14   9   7        115.78         97.92        12.37 o
 -15  10   7        436.07        279.34        23.51 o
 -14  10   7        515.47        539.49        25.33 o
 -13  10   7         97.27        100.20        12.29 o
 -12  10   7        486.62        511.63        14.51 o
 -11  10   7        233.29        258.01        13.81 o
 -10  10   7         75.18         80.27        13.56 o
  -9  10   7        418.10        434.53        18.48 o
  -8  10   7       5801.62       5642.86       171.73 o
  -7  10   7      10354.02      10307.32       599.74 o
  -6  10   7        374.68        385.06        16.32 o
  -5  10   7        179.64        207.88        14.45 o
  -4  10   7        433.41        422.41        15.61 o
  -3  10   7       2545.55       2576.92        49.29 o
  -2  10   7       3613.62       3556.60        78.25 o
  -1  10   7       4373.48       4098.26        75.32 o
   0  10   7       7928.92       7443.42       178.11 o
   1  10   7       1171.00        987.82        29.21 o
   2  10   7        638.18        599.92        13.20 o
   3  10   7         43.22         50.69        11.15 o
   4  10   7       4509.52       4463.32       134.41 o
   5  10   7       3201.11       3187.35        62.08 o
   6  10   7       1833.37       1990.87        62.75 o
   7  10   7       1055.55       1084.26        35.72 o
   8  10   7          1.53         19.70        10.07 o
   9  10   7         45.84         50.00        10.88 o
  10  10   7         63.57         64.70        10.63 o
  11  10   7        468.90        467.94        20.52 o
  12  10   7        806.50        864.09        31.81 o
  13  10   7        509.95        554.71        46.07 o
  14  10   7         30.24         11.78        34.53 o
 -15  11   7        345.77        307.10        25.75 o
 -14  11   7         46.33         64.44        13.47 o
 -13  11   7          4.95          4.57        13.11 o
 -12  11   7         87.45        106.01        13.84 o
 -11  11   7       1214.87       1246.99       101.21 o
 -10  11   7        974.82       1012.78        25.06 o
  -9  11   7        580.39        597.96        25.55 o
  -8  11   7        829.25        758.76        37.25 o
  -7  11   7        159.63        141.01        19.42 o
  -6  11   7          4.82        354.23       113.20 o
  -5  11   7       3203.34       2948.83       111.57 o
  -4  11   7       5775.61       6076.31       130.64 o
  -3  11   7       6219.57       6214.86       197.84 o
  -2  11   7        471.78        492.75        13.31 o
  -1  11   7       2522.29       2501.55        55.22 o
   0  11   7        319.30        415.12        13.01 o
   1  11   7       1829.25       1833.01        49.64 o
   2  11   7       2311.05       2474.62        62.48 o
   3  11   7       3237.38       3180.24        45.72 o
   4  11   7       4540.66       4505.48       161.98 o
   5  11   7        316.25        315.01        15.76 o
   6  11   7          0.15         15.58        11.14 o
   7  11   7        469.96        472.93        20.49 o
   8  11   7       1263.37       1390.24        44.48 o
   9  11   7       1579.96       1812.37        56.37 o
  10  11   7        663.30        749.82        43.25 o
  11  11   7        421.43        402.97        26.39 o
  12  11   7          0.54         -6.99        11.32 o
  13  11   7         65.00         29.95        11.76 o
 -14  12   7        527.23        462.00        27.80 o
 -13  12   7        170.11        158.32        13.36 o
 -12  12   7        277.63        288.16        14.79 o
 -11  12   7          3.72         17.43        12.17 o
 -10  12   7         14.14         44.71        15.61 o
  -9  12   7       1058.25       1115.85        25.80 o
  -8  12   7       2003.37       2042.11        36.89 o
  -7  12   7       5058.72       5112.20       112.62 o
  -6  12   7        114.61        110.12        13.51 o
  -5  12   7       1303.39       1356.67        45.23 o
  -4  12   7       2272.85       2348.54        51.88 o
  -3  12   7       6016.29       5781.25       115.99 o
  -2  12   7       5354.41       5296.82        94.35 o
  -1  12   7       2968.90       2943.24        60.44 o
   0  12   7       4072.37       4007.18        66.54 o
   1  12   7       1859.55       1785.68        23.98 o
   2  12   7        209.29        273.43        14.64 o
   3  12   7        417.50        412.84        18.48 o
   4  12   7       2464.68       2599.84       103.80 o
   5  12   7       1325.25       1233.47        19.43 o
   6  12   7        733.80        743.98        23.30 o
   7  12   7        654.36        669.89        22.79 o
   8  12   7        205.36        233.19        11.95 o
   9  12   7          0.83          8.45        10.55 o
  10  12   7          8.70          5.48        11.20 o
  11  12   7         58.37         58.66        10.93 o
  12  12   7        753.60        788.72        85.24 o
  13  12   7        594.10        431.76        37.65 o
 -14  13   7         41.55         26.04        14.98 o
 -13  13   7          0.17         16.39        17.81 o
 -12  13   7        203.10        208.25        15.36 o
 -11  13   7        686.66        722.52        21.62 o
 -10  13   7       2066.68       2125.15        76.34 o
  -9  13   7        957.63        966.36        17.38 o
  -8  13   7        814.86        748.60        16.53 o
  -7  13   7         47.84         59.50        14.32 o
  -6  13   7       3466.38       3417.44       123.68 o
  -5  13   7       2324.52       2218.32        50.82 o
  -4  13   7       2347.29       2682.22        52.14 o
  -3  13   7          6.59         37.15        12.86 o
  -2  13   7        203.05        156.48        13.03 o
  -1  13   7       2971.29       3016.68        24.67 o
   0  13   7         73.38        450.49       159.08 o
   1  13   7        642.46        796.49        97.93 o
   2  13   7       5590.86       5432.65        75.12 o
   3  13   7       2748.56       2695.22        57.02 o
   4  13   7       2739.68       2554.86        66.93 o
   5  13   7        322.22        344.05        14.49 o
   6  13   7        101.30        120.82        11.53 o
   7  13   7       1776.34       1925.35        76.26 o
   8  13   7       1272.08       1371.66       113.12 o
   9  13   7        875.31        924.07        26.20 o
  10  13   7       1170.24       1207.84        39.40 o
  11  13   7         87.10         81.18        11.96 o
  12  13   7          2.06         -8.48        11.39 o
 -13  14   7        132.26        129.95        15.43 o
 -12  14   7        220.76        210.77        16.02 o
 -11  14   7        111.23        131.67        14.13 o
 -10  14   7         20.43         28.65        14.27 o
  -9  14   7        115.36        172.93        14.26 o
  -8  14   7       1780.76       1827.72        33.91 o
  -7  14   7        643.50        709.21        17.58 o
  -6  14   7       4935.77       4945.03       144.17 o
  -5  14   7       1080.66       1070.70        21.92 o
  -4  14   7        402.33        355.90        39.11 o
  -3  14   7        118.52        148.31        13.49 o
  -2  14   7       6929.82       6876.11       114.47 o
  -1  14   7       2049.46       2310.87        18.56 o
   0  14   7        818.33        757.54        15.37 o
   1  14   7       1604.78       1592.20        31.56 o
   2  14   7         46.30         46.21        11.67 o
   3  14   7        192.00        180.98        13.55 o
   4  14   7        908.02       1011.73        28.58 o
   5  14   7       1834.85       1982.95        70.98 o
   6  14   7       1190.59       1302.73        34.09 o
   7  14   7       1014.63       1067.03        48.66 o
   8  14   7         33.08         33.37        11.39 o
   9  14   7         54.31         40.38         9.58 o
  10  14   7          2.05         21.20        12.29 o
  11  14   7         98.79        115.03        13.05 o
  12  14   7        241.96        265.42        24.20 o
 -13  15   7         63.40         37.86        14.49 o
 -12  15   7        483.74        477.14        23.96 o
 -11  15   7        582.52        644.26        18.71 o
 -10  15   7        596.29        592.17        14.89 o
  -9  15   7         67.10         86.68        14.78 o
  -8  15   7         32.42         55.32        13.86 o
  -7  15   7        255.52        215.68        15.78 o
  -6  15   7        139.23        154.29        15.18 o
  -5  15   7       4347.28       4552.39       135.80 o
  -4  15   7       1736.65       1958.92        37.22 o
  -3  15   7       2150.26       2122.85        31.09 o
  -2  15   7       4408.08       4389.91       116.15 o
  -1  15   7         31.20         10.75        12.76 o
   0  15   7         96.44        142.90        13.33 o
   1  15   7       1549.53       1711.81        21.16 o
   2  15   7       4895.40       4667.86        97.31 o
   3  15   7       1290.96       1417.54        20.04 o
   4  15   7       2693.03       2659.31        90.17 o
   5  15   7        302.22        337.22        14.57 o
   6  15   7         12.42         13.63        13.28 o
   7  15   7        327.60        329.85        13.63 o
   8  15   7       1360.95       1440.08        64.41 o
   9  15   7        688.80        685.49        20.62 o
  10  15   7        797.55        916.69        55.69 o
  11  15   7          0.94         -3.88        13.32 o
  12  15   7          4.54         17.72        14.95 o
 -13  16   7         88.99         87.76        33.98 o
 -12  16   7         72.37         91.12        14.78 o
 -11  16   7          4.49         20.57        14.13 o
 -10  16   7        129.53        126.02        14.28 o
  -9  16   7        513.75        528.50        23.05 o
  -8  16   7       1158.83       1302.00        34.61 o
  -7  16   7        204.26        216.37        14.77 o
  -6  16   7       2229.47       2423.21        55.38 o
  -5  16   7         86.04        122.03        16.32 o
  -4  16   7        797.99        781.25        16.14 o
  -3  16   7        397.68        412.28        15.01 o
  -2  16   7        196.86        233.60        14.44 o
  -1  16   7        700.92        800.70        15.62 o
   0  16   7       1352.07       1264.23        25.25 o
   1  16   7       2532.81       2552.25        46.49 o
   2  16   7          4.38          5.46        12.82 o
   3  16   7        221.81        180.80        13.18 o
   4  16   7       2096.25       2229.10        46.49 o
   5  16   7        707.36        681.20        22.16 o
   6  16   7       2285.70       2545.63        65.58 o
   7  16   7        230.75        230.21        13.11 o
   8  16   7        159.25        167.46        17.83 o
   9  16   7         39.37         35.09        12.92 o
  10  16   7        327.02        301.87        26.89 o
  11  16   7         61.50         32.88        14.78 o
 -12  17   7        509.94        546.98        50.13 o
 -11  17   7         11.57         26.97        14.14 o
 -10  17   7       1047.53       1070.36        22.95 o
  -9  17   7        458.04        533.67        17.82 o
  -8  17   7        137.67        159.90        14.96 o
  -7  17   7        121.77        172.58        14.72 o
  -6  17   7        112.59        127.97        14.96 o
  -5  17   7        399.37        354.43        16.66 o
  -4  17   7       2092.83       2338.05        49.44 o
  -3  17   7        933.30        783.57        16.58 o
  -2  17   7       1259.14       1398.80        44.89 o
  -1  17   7        543.29        666.62        22.53 o
   0  17   7        451.59        533.93        15.42 o
   1  17   7        108.45        153.78        13.91 o
   2  17   7       2983.84       3235.86        70.92 o
   3  17   7        972.81       1099.35        29.29 o
   4  17   7        559.24        600.52        24.90 o
   5  17   7         84.42        152.73        12.54 o
   6  17   7         15.64         21.55        11.79 o
   7  17   7         69.54         64.83        12.49 o
   8  17   7        592.74        638.41        29.08 o
   9  17   7        434.47        387.80        15.61 o
  10  17   7        495.98        488.41        29.92 o
  11  17   7         39.30         13.95        24.02 o
 -11  18   7        134.16        139.95        17.39 o
 -10  18   7         82.45         88.73        16.11 o
  -9  18   7        319.94        320.07        15.65 o
  -8  18   7       1581.27       1567.17        38.63 o
  -7  18   7        201.76        169.24        15.67 o
  -6  18   7        861.92        930.48        20.40 o
  -5  18   7         46.53         48.78        15.37 o
  -4  18   7         58.78         75.40        15.10 o
  -3  18   7         12.79         25.57        13.27 o
  -2  18   7       1559.32       1584.47        29.03 o
  -1  18   7        571.90        639.82        18.37 o
   0  18   7       2484.66       2554.49        59.67 o
   1  18   7         11.65         19.87        13.40 o
   2  18   7        471.22        488.01        17.63 o
   3  18   7        123.31        129.61        13.66 o
   4  18   7        512.22        557.47        24.45 o
   5  18   7        246.10        232.25        13.00 o
   6  18   7       1537.09       1633.45        51.99 o
   7  18   7        119.10        119.69        12.55 o
   8  18   7        226.04        235.01        13.68 o
   9  18   7         36.41         17.26        14.20 o
  10  18   7        119.50         99.11        14.90 o
 -11  19   7          5.27          2.69        17.97 o
 -10  19   7        174.80        111.71        27.22 o
  -9  19   7         29.03         34.54        18.40 o
  -8  19   7        876.29        915.32        33.91 o
  -7  19   7         94.12         76.27        17.85 o
  -6  19   7        378.90        383.49        24.20 o
  -5  19   7        195.16        148.75        16.68 o
  -4  19   7       2401.41       2503.11        63.41 o
  -3  19   7        290.92        279.30        14.89 o
  -2  19   7        797.48        777.33        19.20 o
  -1  19   7         45.99         81.67        15.00 o
   0  19   7        300.40        315.58        14.42 o
   1  19   7         17.53         38.94        12.89 o
   2  19   7       1782.94       1802.27        50.82 o
   3  19   7       1050.58       1158.98        35.99 o
   4  19   7        870.80        939.34        32.17 o
   5  19   7          0.14         18.84        13.48 o
   6  19   7         38.67         29.53        12.96 o
   7  19   7         16.40         16.06        13.36 o
   8  19   7        571.54        474.40        22.64 o
   9  19   7        188.88        105.82        14.80 o
 -10  20   7         52.58         70.39        18.10 o
  -9  20   7        192.70        209.59        18.65 o
  -8  20   7        985.25        960.71        44.31 o
  -7  20   7         42.54         18.21        18.85 o
  -6  20   7        732.95        750.90        52.11 o
  -5  20   7          4.67         15.91        17.84 o
  -4  20   7         31.59         40.80        14.58 o
  -3  20   7          0.77         10.13        14.49 o
  -2  20   7       1425.23       1545.17        35.73 o
  -1  20   7        138.02        135.94        18.24 o
   0  20   7       1881.78       2074.37        63.76 o
   1  20   7         18.21         23.25        13.83 o
   2  20   7        169.90        188.43        13.94 o
   3  20   7         29.75         42.97        13.54 o
   4  20   7        726.99        734.02        31.46 o
   5  20   7         52.54         41.00        12.89 o
   6  20   7       1396.69       1341.33        41.94 o
   7  20   7         84.98         93.65        14.68 o
   8  20   7         78.95         54.65        13.67 o
  -9  21   7          4.31          9.98        21.05 o
  -8  21   7        243.48        272.94        21.67 o
  -7  21   7          0.07         15.96        18.22 o
  -6  21   7        325.65        279.59        17.36 o
  -5  21   7        143.77        150.87        18.95 o
  -4  21   7       1820.62       1809.04        56.15 o
  -3  21   7         74.54         65.60        15.16 o
  -2  21   7        310.46        263.76        15.47 o
  -1  21   7         37.82         45.73        18.54 o
   0  21   7        152.27        183.45        15.62 o
   1  21   7         45.74         69.94        14.45 o
   2  21   7        789.42        936.28        23.71 o
   3  21   7         62.45         83.04        14.00 o
   4  21   7        430.83        454.46        15.66 o
   5  21   7         15.40         11.20        14.02 o
   6  21   7         28.64         21.75        13.92 o
   7  21   7          3.80         11.59        13.93 o
   8  21   7        771.89        539.05        19.12 o
  -8  22   7        443.95        399.51        84.27 o
  -7  22   7         28.90         50.93        17.99 o
  -6  22   7        460.33        444.34        45.34 o
  -5  22   7         95.48         97.04        19.85 o
  -4  22   7          3.77         20.61        17.05 o
  -3  22   7         39.32         25.46        16.00 o
  -2  22   7        191.58        187.16        16.52 o
  -1  22   7        164.63        170.07        15.78 o
   0  22   7       1685.73       1781.46        53.95 o
   1  22   7         26.23         31.17        14.84 o
   2  22   7         45.23         57.59        14.65 o
   3  22   7          5.97          3.74        14.42 o
   4  22   7        371.35        322.22        20.35 o
   5  22   7         19.89         13.35        14.33 o
   6  22   7        703.58        515.69        68.29 o
   7  22   7        155.40         91.76        35.11 o
  -7  23   7          0.37          9.37        16.92 o
  -6  23   7        194.50         83.38        29.43 o
  -5  23   7         21.28         10.44        18.10 o
  -4  23   7       1923.70       1963.63        85.87 o
  -3  23   7         21.25         33.41        17.97 o
  -2  23   7        526.17        468.81        21.35 o
  -1  23   7        143.98        137.02        16.97 o
   0  23   7        457.08        534.22        45.96 o
   1  23   7         12.26         28.45        15.26 o
   2  23   7        693.62        607.72        40.28 o
   3  23   7          0.54         14.64        14.55 o
   4  23   7        347.88        320.44        16.35 o
   5  23   7         43.75         29.06        14.23 o
  -5  24   7          4.80          8.93        20.36 o
  -4  24   7          3.54         11.08        19.54 o
  -3  24   7         11.68         16.17        18.94 o
  -2  24   7        838.57        745.12        28.78 o
  -1  24   7          5.21          1.37        18.28 o
   0  24   7        941.38        903.40        50.57 o
   1  24   7          1.38          0.17        15.83 o
   2  24   7        211.09        153.06        25.35 o
   3  24   7         34.19         32.74        15.31 o
   4  24   7         85.13         34.35        25.01 o
  -2  25   7        400.14        246.83        60.10 o
  -1  25   7         10.51         23.27        19.00 o
   0  25   7        145.64        110.88        18.48 o
   1  25   7          4.20         40.69        43.84 o
 -16   0   8        404.61        366.67        20.77 o
 -14   0   8        127.40        126.38        26.43 o
 -12   0   8       3512.05       3789.87       169.96 o
 -10   0   8       1106.21       1132.15        33.28 o
  -8   0   8       2483.29       2804.41        34.22 o
  -6   0   8       9334.00       8867.23       565.99 o
  -4   0   8       6080.74       6252.17       406.10 o
  -2   0   8       8117.45       7180.39       464.88 o
   0   0   8       6119.15       4943.24       228.73 o
   2   0   8       7246.90       6811.76       127.79 o
   4   0   8       3580.24       3862.01       275.68 o
   6   0   8      14470.54      14057.28       595.10 o
   8   0   8       4329.20       4625.58       150.86 o
  10   0   8        687.54        726.49        49.38 o
  12   0   8        327.35        333.19        84.34 o
  14   0   8        709.91        688.74        52.65 o
 -16   1   8        383.82        357.50        32.16 o
 -15   1   8         29.76         32.16        11.66 o
 -14   1   8       1018.65       1096.85        32.02 o
 -13   1   8         30.02         45.43        11.67 o
 -12   1   8        183.27        205.57        12.30 o
 -11   1   8        132.80        134.52        12.53 o
 -10   1   8       1638.96       1629.47        57.07 o
  -9   1   8        395.45        368.26        13.80 o
  -8   1   8      13882.34      13069.78       254.64 o
  -7   1   8        103.76         96.84        12.63 o
  -6   1   8      13041.68      13333.46       311.68 o
  -5   1   8         42.51         75.83        12.33 o
  -4   1   8       3955.62       3964.50       114.33 o
  -3   1   8        715.15        586.52        15.86 o
  -2   1   8      48932.26      42463.77      1674.12 o
  -1   1   8        984.86       1091.68        28.42 o
   0   1   8        104.75        107.21         8.07 o
   1   1   8       2462.58       2146.46        69.79 o
   2   1   8      11848.45      11482.88       371.80 o
   3   1   8         90.52         66.00         8.61 o
   4   1   8      10330.17       9187.37       207.76 o
   5   1   8       3882.67       4002.42        77.15 o
   6   1   8      14079.39      14703.94       262.49 o
   7   1   8         26.91         29.91         9.72 o
   8   1   8         14.72         20.31         9.27 o
   9   1   8        121.18        126.91        10.53 o
  10   1   8       4396.79       4505.59       117.09 o
  11   1   8         29.10         35.32        10.48 o
  12   1   8        909.07        985.04        33.71 o
  13   1   8         16.89         31.33        10.32 o
  14   1   8         22.65         20.55        10.87 o
  15   1   8         25.90         11.80        18.03 o
 -16   2   8        346.89        317.52        43.82 o
 -15   2   8          0.15         30.13        12.45 o
 -14   2   8         42.26         40.72        11.57 o
 -13   2   8         18.86         20.65        11.12 o
 -12   2   8       1714.20       1877.61        70.49 o
 -11   2   8          0.34         -4.55        12.17 o
 -10   2   8       2304.42       2326.84        89.05 o
  -9   2   8        617.60        775.38        22.75 o
  -8   2   8       4291.49       4706.14       111.43 o
  -7   2   8         81.67        143.46        29.63 o
  -6   2   8       8347.39       7714.75       134.37 o
  -5   2   8        590.49        732.23        20.32 o
  -4   2   8       3348.03       2925.21        60.37 o
  -3   2   8        208.59        188.03        11.66 o
  -2   2   8       4786.27       4901.06       109.72 o
  -1   2   8       1581.49       1716.24        36.72 o
   0   2   8       4358.13       3799.16        44.56 o
   1   2   8        474.36        516.54        13.61 o
   2   2   8       9813.63       8806.64       187.12 o
   3   2   8       4559.56       4503.90        68.68 o
   4   2   8       1040.43        975.55        31.52 o
   5   2   8       7123.51       7410.68       156.38 o
   6   2   8       6569.21       6487.96       186.64 o
   7   2   8         16.25         89.27        27.63 o
   8   2   8       2787.85       3153.15        78.34 o
   9   2   8        132.31        173.60        11.79 o
  10   2   8        970.96       1047.23        28.13 o
  11   2   8         64.19         39.19         9.92 o
  12   2   8        407.38        447.19        27.99 o
  13   2   8          3.67         18.67        10.25 o
  14   2   8        327.47        319.20        37.96 o
  15   2   8          5.27         36.34        17.63 o
 -16   3   8        918.61        889.93        59.68 o
 -15   3   8        140.99         76.10        37.52 o
 -14   3   8       1552.25       1678.00        37.79 o
 -13   3   8         20.89         24.77        11.13 o
 -12   3   8        762.09        857.00        26.88 o
 -11   3   8        351.39        344.64        12.62 o
 -10   3   8       1746.65       1852.95        53.26 o
  -9   3   8        651.23        650.96        20.60 o
  -8   3   8      10744.84      10810.02       211.44 o
  -7   3   8       2128.95       1915.76        54.62 o
  -6   3   8       5183.16       5702.72       132.40 o
  -5   3   8       1090.50        819.37        19.08 o
  -4   3   8       7092.89       6764.63       231.61 o
  -3   3   8         95.14         64.88        13.16 o
  -2   3   8      16135.63      14972.16       166.29 o
  -1   3   8        246.99        337.14        10.27 o
   0   3   8       5018.10       4184.62        96.64 o
   1   3   8         53.67         58.59        21.37 o
   2   3   8       2406.37       2369.12        60.06 o
   3   3   8       5266.11       5212.10        84.27 o
   4   3   8      28483.68      26070.66       935.29 o
   5   3   8        548.25        554.14        11.78 o
   6   3   8      10130.89      10113.09       369.25 o
   7   3   8          0.14         15.43         9.67 o
   8   3   8        407.83        372.70        10.46 o
   9   3   8         41.87         36.29         9.65 o
  10   3   8       1450.63       1482.80        40.18 o
  11   3   8          0.30          7.91        10.49 o
  12   3   8        455.68        467.98        14.80 o
  13   3   8         58.23         39.02        10.59 o
  14   3   8         32.19         19.83        10.72 o
 -16   4   8         10.10         25.20        12.51 o
 -15   4   8          2.47          1.80        11.88 o
 -14   4   8        187.25        209.54        30.28 o
 -13   4   8          0.12          2.64        11.73 o
 -12   4   8        279.17        264.92        22.12 o
 -11   4   8         39.11          9.60        11.51 o
 -10   4   8       2734.25       2813.74        72.90 o
  -9   4   8        170.69        217.02        13.39 o
  -8   4   8       1498.26       1414.89        32.27 o
  -7   4   8       1657.05       1631.47        38.86 o
  -6   4   8      11337.98      10487.98       274.13 o
  -5   4   8       4979.03       4743.64        94.04 o
  -4   4   8      25819.45      26673.13       570.66 o
  -3   4   8       1906.30       2309.45        36.08 o
  -2   4   8       1200.58       1259.28        18.76 o
  -1   4   8          0.97         -2.87         9.34 o
   0   4   8       4661.48       3402.39       102.23 o
   1   4   8        491.96        421.37        15.12 o
   2   4   8       4983.14       4536.58       119.62 o
   3   4   8        390.74        384.64        10.37 o
   4   4   8        265.46        278.75         9.92 o
   5   4   8        623.49        646.61        24.08 o
   6   4   8       3084.58       3049.38        85.61 o
   7   4   8       2031.80       2121.86        46.31 o
   8   4   8       2697.33       3078.19       100.63 o
   9   4   8        325.58        370.55        19.04 o
  10   4   8        930.46        919.41        23.53 o
  11   4   8        158.06        178.21        11.08 o
  12   4   8        578.13        575.88        15.94 o
  13   4   8          0.35          2.62        11.10 o
  14   4   8        492.41        391.31        37.95 o
 -16   5   8        274.79        185.23        26.86 o
 -15   5   8        158.15        149.47        12.93 o
 -14   5   8       1114.46       1155.86        32.03 o
 -13   5   8         92.54         93.57        18.34 o
 -12   5   8          1.25         12.00        12.35 o
 -11   5   8        198.26        184.02        13.62 o
 -10   5   8       1536.20       1564.58        40.29 o
  -9   5   8       1316.60       1337.88        39.72 o
  -8   5   8       5541.55       5668.10       134.96 o
  -7   5   8        189.29        238.63        12.49 o
  -6   5   8        568.27        681.27        13.65 o
  -5   5   8       2364.30       2470.32        69.68 o
  -4   5   8        397.90        570.65        17.88 o
  -3   5   8        135.89        225.09        53.76 o
  -2   5   8      32558.04      30755.46       470.05 o
  -1   5   8         30.05         20.19        10.42 o
   0   5   8       3171.61       2812.29        51.92 o
   1   5   8       5812.01       5823.51       134.19 o
   2   5   8       3847.71       4011.54        72.41 o
   3   5   8       3525.61       3656.57        48.77 o
   4   5   8      19501.50      18714.88       376.32 o
   5   5   8       3261.66       2948.17        51.13 o
   6   5   8       4165.27       4328.24        95.36 o
   7   5   8       1505.57       1457.72        37.72 o
   8   5   8        787.35        784.64        23.37 o
   9   5   8          8.12         16.47        10.02 o
  10   5   8       4849.91       5019.81       185.62 o
  11   5   8         18.59         21.21         9.24 o
  12   5   8        200.03        205.73        18.65 o
  13   5   8         46.74         22.13        11.87 o
  14   5   8          0.11         10.30        12.17 o
 -16   6   8         59.30         52.74        12.71 o
 -15   6   8        112.88        106.84        12.31 o
 -14   6   8        312.30        339.20        15.30 o
 -13   6   8         41.83         24.20        12.45 o
 -12   6   8       1417.71       1518.40        45.25 o
 -11   6   8         64.41         92.60        12.53 o
 -10   6   8       1564.86       1505.53        30.64 o
  -9   6   8        382.53        400.69        17.71 o
  -8   6   8       1053.58       1052.81        35.07 o
  -7   6   8        452.27        383.79        13.91 o
  -6   6   8       7212.15       6619.70       255.61 o
  -5   6   8       2622.95       2465.46        72.94 o
  -4   6   8      12852.67      11928.97       367.33 o
  -3   6   8       6254.00       6110.13       154.79 o
  -2   6   8       9119.13       9588.34       205.12 o
  -1   6   8         43.21         32.87        11.30 o
   0   6   8      16805.40      15532.07       422.34 o
   1   6   8       1578.73       1631.28        22.05 o
   2   6   8       8982.41       8308.19       182.49 o
   3   6   8       1393.34       1185.21        18.65 o
   4   6   8          8.22         18.22         8.19 o
   5   6   8         35.45         87.93        12.41 o
   6   6   8        462.01        419.03        16.06 o
   7   6   8        892.69        919.48        20.25 o
   8   6   8       1372.96       1637.65        39.46 o
   9   6   8          1.33          3.63         9.89 o
  10   6   8       1599.81       1621.57        49.88 o
  11   6   8         21.22          7.77         9.52 o
  12   6   8        119.02        131.09        10.77 o
  13   6   8         11.93          6.43        12.06 o
  14   6   8        875.52        833.88        72.73 o
 -16   7   8        321.73        299.37        26.26 o
 -15   7   8        136.95        101.54        13.11 o
 -14   7   8        591.81        563.17        25.33 o
 -13   7   8         51.76         34.50        12.25 o
 -12   7   8          4.39         27.30        11.48 o
 -11   7   8        964.28       1005.41        27.54 o
 -10   7   8       1777.13       1635.87        41.77 o
  -9   7   8       2179.01       2334.95        76.94 o
  -8   7   8       3104.08       3216.99       107.87 o
  -7   7   8       1849.52       1834.70        96.64 o
  -6   7   8        425.68        412.13        15.69 o
  -5   7   8        556.28        670.00        34.48 o
  -4   7   8       5869.03       5724.80       169.10 o
  -3   7   8       4604.80       5054.91       123.08 o
  -2   7   8       6020.30       5246.44        77.61 o
  -1   7   8       2077.75       1887.66        19.90 o
   0   7   8       3731.16       3699.22        58.31 o
   1   7   8       1710.08       1735.81        25.89 o
   2   7   8        657.35        628.29        11.75 o
   3   7   8       2612.57       2922.33        63.62 o
   4   7   8       6943.21       7062.19        91.73 o
   5   7   8       2970.95       2769.37        70.64 o
   6   7   8       2347.42       2581.13        64.16 o
   7   7   8        504.20        564.21        11.51 o
   8   7   8         65.13         98.35        16.51 o
   9   7   8        299.96        316.19        10.79 o
  10   7   8       1586.25       1610.24        44.68 o
  11   7   8        253.39        274.74        10.69 o
  12   7   8        347.44        354.71        23.75 o
  13   7   8         13.61         16.69        10.48 o
  14   7   8          4.93         16.22        12.63 o
 -15   8   8         28.95         22.71        12.48 o
 -14   8   8        355.87        351.67        52.49 o
 -13   8   8         36.98         62.47        12.29 o
 -12   8   8       1110.35       1212.50        28.21 o
 -11   8   8        239.90        218.84        12.83 o
 -10   8   8       1939.11       2004.33        62.60 o
  -9   8   8        118.94        108.22        13.10 o
  -8   8   8       1182.76       1081.29       106.30 o
  -7   8   8       1081.55       1032.17        48.66 o
  -6   8   8       7087.39       6585.60       319.91 o
  -5   8   8       1242.52       1027.64        40.14 o
  -4   8   8       5957.21       5392.43       129.60 o
  -3   8   8       1719.69       1548.84        44.67 o
  -2   8   8        544.38        818.79        47.07 o
  -1   8   8       1005.56        911.55        13.79 o
   0   8   8       9660.35       9451.67       185.38 o
   1   8   8       6795.65       6697.91       111.91 o
   2   8   8      12675.63      12018.39       232.42 o
   3   8   8        823.33       1092.71        28.62 o
   4   8   8        748.10        852.97        16.43 o
   5   8   8        306.32        328.80        14.13 o
   6   8   8       4699.40       4755.82        79.56 o
   7   8   8       1284.57       1298.76        28.26 o
   8   8   8       1726.47       1848.59        44.72 o
   9   8   8        819.52        883.79        26.46 o
  10   8   8        187.98        182.48        10.91 o
  11   8   8         10.13         14.39        10.49 o
  12   8   8        511.62        517.38        20.60 o
  13   8   8         98.25         74.05        10.58 o
  14   8   8        280.42        208.61        32.18 o
 -15   9   8        276.16        180.48        25.62 o
 -14   9   8        254.18        234.34        26.17 o
 -13   9   8        211.67        236.59        16.20 o
 -12   9   8          2.29         23.16        12.30 o
 -11   9   8        489.39        515.50        14.03 o
 -10   9   8        710.62        686.93        42.61 o
  -9   9   8        916.32        996.98        42.50 o
  -8   9   8       1733.81       1690.06        50.76 o
  -7   9   8       2710.73       2487.93       101.48 o
  -6   9   8          0.38         15.09        12.98 o
  -5   9   8        231.29        233.14        14.45 o
  -4   9   8        593.57        642.57        24.96 o
  -3   9   8       4313.88       4130.29       221.15 o
  -2   9   8      11674.35      10930.77       164.32 o
  -1   9   8       2460.22       2494.14        41.56 o
   0   9   8       1624.49       1443.70        31.52 o
   1   9   8         25.52        424.94       145.62 o
   2   9   8        337.69        280.63        10.49 o
   3   9   8       2775.19       2844.47        54.81 o
   4   9   8       4842.48       5051.35        87.37 o
   5   9   8       7061.27       6629.64       211.84 o
   6   9   8        420.66        465.71        12.07 o
   7   9   8        132.75        135.06        10.25 o
   8   9   8        175.08        198.02        15.28 o
   9   9   8        133.13        115.40        10.17 o
  10   9   8       1737.54       1890.65        68.03 o
  11   9   8        322.60        367.69        15.66 o
  12   9   8        775.46        740.81        29.32 o
  13   9   8         65.83         64.53        11.52 o
  14   9   8          0.02         15.58        26.94 o
 -15  10   8          2.55         27.83        13.54 o
 -14  10   8        340.01        304.97        34.61 o
 -13  10   8         43.23         49.13        11.01 o
 -12  10   8       1154.38       1232.55        37.99 o
 -11  10   8        145.92        158.16        13.44 o
 -10  10   8        878.75        926.88        30.43 o
  -9  10   8        140.48        140.96        13.52 o
  -8  10   8        633.39        567.40        20.81 o
  -7  10   8          6.81          6.31        12.82 o
  -6  10   8       2779.58       2725.27       108.46 o
  -5  10   8       2512.78       2338.23        66.11 o
  -4  10   8       2630.50       2641.52        67.59 o
  -3  10   8       1145.48       1260.25        32.52 o
  -2  10   8        166.49        126.05        11.75 o
  -1  10   8        402.41        473.64        12.59 o
   0  10   8       5958.91       5852.37       100.52 o
   1  10   8       1945.14       1803.00        38.68 o
   2  10   8       5537.61       5712.85       118.96 o
   3  10   8        318.79        326.55        13.87 o
   4  10   8        330.26        404.26        26.08 o
   5  10   8        194.67        267.25        22.74 o
   6  10   8       2320.32       2095.23        61.59 o
   7  10   8        237.68        243.72        11.19 o
   8  10   8        924.50       1048.76        36.83 o
   9  10   8       1104.95       1251.02        42.19 o
  10  10   8        225.65        194.31        10.97 o
  11  10   8         21.50         25.51        10.61 o
  12  10   8        158.00        164.58        11.93 o
  13  10   8        187.12        174.16        11.75 o
 -15  11   8        290.03        267.19        44.85 o
 -14  11   8        275.73        211.29        43.75 o
 -13  11   8        607.80        669.06        15.83 o
 -12  11   8         55.43         84.66        13.64 o
 -11  11   8        166.42        171.48        12.56 o
 -10  11   8        518.14        501.24        15.42 o
  -9  11   8       5300.46       5539.48       187.02 o
  -8  11   8       4663.93       4227.89       132.72 o
  -7  11   8         13.29         21.99        12.68 o
  -6  11   8        828.45        896.31        44.09 o
  -5  11   8        111.22        115.23        13.46 o
  -4  11   8       2355.63       2206.17        75.10 o
  -3  11   8       2169.98       2234.32        40.74 o
  -2  11   8       5031.20       5255.03        83.60 o
  -1  11   8       4689.64       4663.02       108.18 o
   0  11   8        361.43        424.31        14.70 o
   1  11   8        103.78         63.45        10.87 o
   2  11   8         44.51         71.09        11.48 o
   3  11   8       2785.79       2798.54        75.73 o
   4  11   8       3533.32       3633.92        53.14 o
   5  11   8       6301.09       6133.12       144.77 o
   6  11   8        802.10        786.04        20.77 o
   7  11   8          0.68         27.05        11.83 o
   8  11   8        182.23        209.12        13.81 o
   9  11   8        438.13        504.36        11.50 o
  10  11   8       1855.28       1915.96        53.51 o
  11  11   8        756.91        789.62        26.98 o
  12  11   8        399.24        420.38        21.97 o
  13  11   8         14.99         15.27        11.50 o
 -14  12   8         71.16         54.08        13.60 o
 -13  12   8        373.20        397.70        17.75 o
 -12  12   8       1268.67       1224.79        22.31 o
 -11  12   8        516.85        578.95        16.21 o
 -10  12   8        285.86        301.87        24.15 o
  -9  12   8        236.70        279.52        14.81 o
  -8  12   8         55.24         69.42        14.27 o
  -7  12   8        203.20        233.47        14.09 o
  -6  12   8        124.37        304.15        76.26 o
  -5  12   8       8426.57       7630.85       290.40 o
  -4  12   8       2455.49       2373.59        63.91 o
  -3  12   8        679.01        744.35        25.49 o
  -2  12   8          5.67         18.75        11.90 o
  -1  12   8       1382.34       1446.29        36.57 o
   0  12   8       4642.80       4774.54        88.16 o
   1  12   8       3071.51       3092.97        65.67 o
   2  12   8       3732.09       3712.33        57.07 o
   3  12   8        466.34        584.48        13.05 o
   4  12   8        289.61        286.59        12.13 o
   5  12   8          0.79          2.83        10.65 o
   6  12   8       1430.33       1300.71        38.69 o
   7  12   8       1429.20       1451.06        50.24 o
   8  12   8        984.88       1109.39        32.81 o
   9  12   8        456.58        461.55        20.27 o
  10  12   8        157.24        169.04        11.75 o
  11  12   8          6.67         24.23        11.36 o
  12  12   8        137.30        139.63        13.83 o
  13  12   8        172.05        132.68        12.89 o
 -14  13   8        279.55        236.42        22.39 o
 -13  13   8        295.76        312.63        31.45 o
 -12  13   8         22.44         48.57        15.09 o
 -11  13   8          2.36         16.82        14.02 o
 -10  13   8        358.48        384.00        14.52 o
  -9  13   8       2000.40       2046.30        50.24 o
  -8  13   8       2964.93       2977.71        21.12 o
  -7  13   8        939.21        875.52        31.13 o
  -6  13   8        164.53        193.21        14.47 o
  -5  13   8        291.22        401.07        20.26 o
  -4  13   8        174.21        205.85        14.23 o
  -3  13   8        454.74        485.18        13.64 o
  -2  13   8       3099.03       3128.90        57.50 o
  -1  13   8       1373.20       1492.87        24.10 o
   0  13   8       5227.00       5064.27        89.28 o
   1  13   8       1699.62       1844.96        23.06 o
   2  13   8        149.68        168.73        12.11 o
   3  13   8       1766.37       1654.85        40.23 o
   4  13   8       2779.74       3019.45       114.61 o
   5  13   8        959.62        899.99        20.91 o
   6  13   8         64.82        103.79        11.62 o
   7  13   8         48.75         38.66        12.47 o
   8  13   8         28.99         32.96        11.20 o
   9  13   8        242.09        286.02        12.25 o
  10  13   8        305.40        337.88        17.76 o
  11  13   8       1199.64       1174.23        45.58 o
  12  13   8        695.74        601.70        44.35 o
 -13  14   8        617.50        554.73        67.14 o
 -12  14   8        486.54        451.72        15.76 o
 -11  14   8        872.90        940.86        37.34 o
 -10  14   8        273.70        287.56        14.94 o
  -9  14   8        104.72        106.40        14.67 o
  -8  14   8          7.19         25.06        13.99 o
  -7  14   8        302.49        357.91        21.62 o
  -6  14   8       4076.09       4221.40       159.79 o
  -5  14   8        854.38        716.11        27.26 o
  -4  14   8       1747.82       1815.42        47.07 o
  -3  14   8        409.01        382.54        13.70 o
  -2  14   8          4.21         20.09        12.16 o
  -1  14   8       1223.59       1322.72        20.97 o
   0  14   8       4727.73       4683.05        69.56 o
   1  14   8       5505.44       5679.70        56.07 o
   2  14   8        553.92        552.81        14.37 o
   3  14   8        564.24        538.72        14.08 o
   4  14   8         14.25         27.50        12.71 o
   5  14   8          9.40         15.19        11.33 o
   6  14   8        748.26        781.45        25.20 o
   7  14   8       2826.06       2788.33       125.43 o
   8  14   8        764.65        811.72        15.72 o
   9  14   8        741.01        775.40        36.55 o
  10  14   8         11.68          8.46        11.92 o
  11  14   8          0.82         20.52        12.75 o
  12  14   8         76.84         48.69        13.09 o
 -13  15   8        221.27        223.84        40.45 o
 -12  15   8          6.02          8.84        13.69 o
 -11  15   8          5.67         22.81        14.37 o
 -10  15   8        254.68        258.76        25.69 o
  -9  15   8       1453.81       1509.04        30.05 o
  -8  15   8         20.23         41.28        12.84 o
  -7  15   8        918.77        828.07        29.90 o
  -6  15   8        824.45        740.71        27.44 o
  -5  15   8        501.68        602.84        16.84 o
  -4  15   8        398.36        454.31        16.28 o
  -3  15   8       3389.35       3595.64        89.88 o
  -2  15   8        490.86        512.57        15.98 o
  -1  15   8       1206.84       1338.91        16.34 o
   0  15   8        131.87        118.73        12.60 o
   1  15   8          8.51         10.81        13.14 o
   2  15   8          7.82         29.92        13.10 o
   3  15   8       3352.59       3280.08        77.56 o
   4  15   8       1457.23       1526.52        33.09 o
   5  15   8       1022.25       1085.60        36.94 o
   6  15   8        410.56        496.17        25.67 o
   7  15   8          3.91         18.97        11.60 o
   8  15   8          0.20         15.13        11.15 o
   9  15   8        290.19        312.75        24.64 o
  10  15   8        146.69        110.07        23.55 o
  11  15   8        527.81        480.81        35.92 o
 -12  16   8         66.20         31.41        19.07 o
 -11  16   8        492.47        488.02        17.31 o
 -10  16   8        510.99        502.03        25.93 o
  -9  16   8         82.91         97.95        14.64 o
  -8  16   8        160.72        166.50        15.60 o
  -7  16   8        512.73        546.01        16.07 o
  -6  16   8       1126.59       1309.91        29.23 o
  -5  16   8       4719.86       4843.71       147.00 o
  -4  16   8       2079.57       2298.23        33.23 o
  -3  16   8       1106.43       1241.54        16.93 o
  -2  16   8         72.65         65.51        14.68 o
  -1  16   8         29.28         17.82        12.62 o
   0  16   8       4422.10       4376.46        76.84 o
   1  16   8       5459.95       5775.43        59.62 o
   2  16   8       1236.93       1146.71        21.52 o
   3  16   8        423.97        528.47        13.58 o
   4  16   8        121.86        142.85        12.75 o
   5  16   8          0.42          6.48        12.12 o
   6  16   8        296.39        316.61        18.91 o
   7  16   8       1625.14       1761.11        48.76 o
   8  16   8        447.35        528.85        24.39 o
   9  16   8         77.22         82.48        15.91 o
  10  16   8        139.75        159.88        34.27 o
  11  16   8          0.02          0.46        13.60 o
 -12  17   8         10.64         16.26        15.91 o
 -11  17   8        142.81        130.42        17.37 o
 -10  17   8        347.50        327.42        16.81 o
  -9  17   8       1536.80       1615.19        39.26 o
  -8  17   8        325.77        418.06        17.58 o
  -7  17   8        151.13        186.33        14.48 o
  -6  17   8          6.54         30.81        14.28 o
  -5  17   8          0.16         16.17        14.11 o
  -4  17   8        199.79        188.19        13.16 o
  -3  17   8       1121.58       1252.41        16.88 o
  -2  17   8        247.79        196.44        15.19 o
  -1  17   8       3131.41       3314.29        49.45 o
   0  17   8        216.25        161.98        14.01 o
   1  17   8        100.06        121.03        13.95 o
   2  17   8        129.86         91.08        13.21 o
   3  17   8       1235.80       1305.72        40.08 o
   4  17   8        505.92        589.95        14.11 o
   5  17   8       1045.26       1084.99        28.51 o
   6  17   8         93.18        129.06        12.19 o
   7  17   8         69.49         54.03        11.96 o
   8  17   8         68.80         72.35        12.84 o
   9  17   8        447.27        431.64        21.44 o
  10  17   8        180.98        134.15        14.54 o
 -11  18   8        271.06        259.31        17.40 o
 -10  18   8        128.05        115.72        16.49 o
  -9  18   8        133.08        125.46        16.07 o
  -8  18   8        362.43        444.03        16.88 o
  -7  18   8        480.32        551.71        15.97 o
  -6  18   8        439.92        474.28        16.81 o
  -5  18   8       2275.38       2330.68        68.73 o
  -4  18   8        118.66        142.47        14.54 o
  -3  18   8          2.80          9.15        12.97 o
  -2  18   8         61.63         46.39        13.43 o
  -1  18   8        939.32       1013.22        25.31 o
   0  18   8        178.50        158.20        14.93 o
   1  18   8       3209.01       3264.46        71.96 o
   2  18   8         76.01         48.43        13.60 o
   3  18   8        344.75        349.98        17.00 o
   4  18   8         52.39         53.86        12.04 o
   5  18   8        109.23        109.45        12.31 o
   6  18   8        107.46        136.22        12.96 o
   7  18   8       1501.87       1402.97        47.08 o
   8  18   8         63.18         58.96        12.39 o
   9  18   8        272.11        220.48        15.19 o
  10  18   8         80.21         43.54        17.97 o
 -11  19   8         20.43          8.28        20.80 o
 -10  19   8         13.83         38.61        16.73 o
  -9  19   8       1078.78       1142.40        51.40 o
  -8  19   8         25.86         41.31        16.67 o
  -7  19   8       1021.65       1182.36        43.84 o
  -6  19   8         62.05        103.40        15.44 o
  -5  19   8        359.81        417.32        17.53 o
  -4  19   8         43.66         29.42        14.60 o
  -3  19   8       1707.48       1786.51        35.83 o
  -2  19   8        224.19        202.50        14.52 o
  -1  19   8       1487.54       1515.25        35.52 o
   0  19   8         14.55         20.08        13.10 o
   1  19   8        115.63        104.80        12.87 o
   2  19   8        146.25        214.65        13.85 o
   3  19   8       1222.70       1285.16        32.67 o
   4  19   8        112.45        123.14        13.63 o
   5  19   8       1385.85       1532.98        34.08 o
   6  19   8         17.27         44.97        13.65 o
   7  19   8         41.23         53.28        13.98 o
   8  19   8         21.30         29.95        12.82 o
   9  19   8        261.16        205.71        14.79 o
 -10  20   8          2.46         26.22        17.66 o
  -9  20   8         13.46          5.04        15.62 o
  -8  20   8         11.60         29.62        18.04 o
  -7  20   8        439.56        500.90        29.80 o
  -6  20   8         78.27         97.63        18.17 o
  -5  20   8       1865.98       2005.56        73.65 o
  -4  20   8         27.31         50.24        14.57 o
  -3  20   8        114.16        147.01        14.93 o
  -2  20   8          1.11         11.45        14.38 o
  -1  20   8        709.72        687.42        25.22 o
   0  20   8        180.03        231.32        45.93 o
   1  20   8       1061.09        986.37        27.88 o
   2  20   8        170.51        169.21        14.08 o
   3  20   8        398.42        402.52        19.21 o
   4  20   8          8.02         33.22        13.65 o
   5  20   8         51.09         42.76        13.89 o
   6  20   8         57.81         67.95        13.93 o
   7  20   8        672.90        649.12        40.38 o
   8  20   8        217.76        146.27        15.80 o
  -9  21   8        524.05        545.05        73.01 o
  -8  21   8         12.69         13.43        16.11 o
  -7  21   8        294.52        272.03        18.29 o
  -6  21   8          0.14         12.87        16.48 o
  -5  21   8          1.40          6.52        18.36 o
  -4  21   8          0.12          7.91        15.50 o
  -3  21   8        805.75        757.53        17.28 o
  -2  21   8        222.45        213.80        14.45 o
  -1  21   8       2435.65       2382.74       148.84 o
   0  21   8          6.47         21.56        14.92 o
   1  21   8         13.71         31.50        14.79 o
   2  21   8          1.77         10.93        13.65 o
   3  21   8        912.97       1067.48        41.18 o
   4  21   8         72.33        101.18        13.81 o
   5  21   8       1181.59       1137.02        30.69 o
   6  21   8         52.39         46.19        12.99 o
   7  21   8         45.56         37.40        13.80 o
  -8  22   8          0.75         26.66        18.53 o
  -7  22   8        592.80        507.66        20.07 o
  -6  22   8        199.80        129.68        45.94 o
  -5  22   8       1830.27       1899.55       157.71 o
  -4  22   8         41.72         43.07        17.30 o
  -3  22   8        116.97        122.83        16.30 o
  -2  22   8        146.89        148.63        16.63 o
  -1  22   8        206.66        175.60        16.03 o
   0  22   8          0.07         25.85        15.22 o
   1  22   8       1171.95       1144.05        43.57 o
   2  22   8          5.39          8.96        13.90 o
   3  22   8        364.02        335.12        15.47 o
   4  22   8         41.37         23.65        14.59 o
   5  22   8         16.61         18.02        14.44 o
   6  22   8          5.48         25.63        14.91 o
  -7  23   8        406.33        351.37        60.44 o
  -6  23   8          7.75         29.79        17.75 o
  -5  23   8         13.57         21.19        20.08 o
  -4  23   8          2.44         26.45        20.41 o
  -3  23   8       1225.74       1221.17        42.21 o
  -2  23   8         14.01          6.06        17.92 o
  -1  23   8        459.65        365.44        26.20 o
   0  23   8          2.56         11.94        15.92 o
   1  23   8          1.35         17.60        15.32 o
   2  23   8        231.83        216.22        15.75 o
   3  23   8        276.85        238.93        15.64 o
   4  23   8          9.13          2.66        15.55 o
   5  23   8        924.71        765.85        59.46 o
  -5  24   8        370.58        310.94        55.03 o
  -4  24   8          0.08         32.45        19.08 o
  -3  24   8         57.94         37.70        19.70 o
  -2  24   8          7.27          6.64        17.90 o
  -1  24   8        370.46        331.51        23.71 o
   0  24   8         21.07         31.84        17.29 o
   1  24   8        967.66        788.50        90.07 o
   2  24   8          1.91          4.93        15.32 o
   3  24   8        481.01        390.36        18.64 o
   0  25   8         19.06          7.19        39.46 o
 -15   0   9        836.58        819.18        25.31 o
 -13   0   9        280.49        350.06        59.51 o
 -11   0   9        203.40        218.50        21.80 o
  -9   0   9       5928.60       6101.24       314.35 o
  -7   0   9       1933.10       2361.13        78.37 o
  -5   0   9       2791.26       2433.24        35.79 o
  -3   0   9      47480.02      42804.16      2156.39 o
  -1   0   9      16636.99      14795.20       191.02 o
   1   0   9        221.53        134.66        12.42 o
   3   0   9      11312.57      10562.01       217.47 o
   5   0   9       1835.10       1775.59        32.76 o
   7   0   9       6388.65       5968.48       259.59 o
   9   0   9       5102.73       4834.31       328.76 o
  11   0   9        986.24       1197.98        31.18 o
  13   0   9          2.87          2.73        13.74 o
 -16   1   9          0.00         14.00        11.52 o
 -15   1   9        652.11        693.54        33.16 o
 -14   1   9         13.70         35.27        12.03 o
 -13   1   9       1709.90       2030.58        77.43 o
 -12   1   9          0.31          8.02        11.36 o
 -11   1   9       1120.58       1181.67        37.81 o
 -10   1   9          3.82         61.52        22.14 o
  -9   1   9        123.57        105.47        12.56 o
  -8   1   9         44.95         52.87        12.67 o
  -7   1   9      15572.72      15121.33       271.05 o
  -6   1   9        492.03        510.53        12.96 o
  -5   1   9       4025.81       3839.57        55.75 o
  -4   1   9          0.58         15.01        10.52 o
  -3   1   9       5583.61       5806.17        99.43 o
  -2   1   9        233.97        250.60        10.45 o
  -1   1   9       1245.92        932.40        19.71 o
   0   1   9         72.49         62.53         8.38 o
   1   1   9       2034.03       1816.41        46.08 o
   2   1   9         82.33        142.39        20.47 o
   3   1   9       5355.73       5447.39       248.96 o
   4   1   9        154.00        112.20         8.33 o
   5   1   9      11269.68      11468.47       254.00 o
   6   1   9         45.13         12.59         8.28 o
   7   1   9       5927.48       6057.82       187.78 o
   8   1   9        604.08        616.37        24.44 o
   9   1   9          5.63          8.95         9.11 o
  10   1   9        218.08        247.89        10.31 o
  11   1   9        421.74        442.15        14.73 o
  12   1   9          0.60         18.59         9.53 o
  13   1   9        554.86        519.22        19.76 o
  14   1   9          6.05          2.41        10.97 o
 -16   2   9          6.83         24.55        12.30 o
 -15   2   9       1079.87       1176.58        30.86 o
 -14   2   9         55.42         36.01        11.57 o
 -13   2   9        623.75        718.42        20.79 o
 -12   2   9          0.00         16.00        11.99 o
 -11   2   9        603.42        638.03        26.60 o
 -10   2   9         32.85         29.38        12.71 o
  -9   2   9       3885.68       3941.91        89.14 o
  -8   2   9         90.87         96.94        12.31 o
  -7   2   9         91.42        142.19        12.13 o
  -6   2   9       1494.82       1485.60        45.31 o
  -5   2   9       8957.78       8695.47       206.25 o
  -4   2   9         52.93         33.77        11.49 o
  -3   2   9      19399.63      19181.34       566.09 o
  -2   2   9       5687.54       5409.93       169.82 o
  -1   2   9      14229.86      13549.40       175.21 o
   0   2   9       1669.60       1598.43        40.30 o
   1   2   9          6.98         12.28         7.63 o
   2   2   9         63.64         90.76         8.24 o
   3   2   9      11476.59      11738.93       192.67 o
   4   2   9       4548.16       4976.67        86.83 o
   5   2   9       1459.11       1339.71        12.54 o
   6   2   9          0.24         15.14         8.01 o
   7   2   9       1123.15       1156.78        21.94 o
   8   2   9       4625.59       4601.97       168.54 o
   9   2   9       5982.66       5971.24       195.47 o
  10   2   9        510.11        486.67        16.46 o
  11   2   9       1973.55       2112.97        51.79 o
  12   2   9         31.20         39.79        10.49 o
  13   2   9          3.78         21.80        10.57 o
  14   2   9          0.06          9.22        11.24 o
 -16   3   9          3.94         23.68        13.93 o
 -15   3   9        749.37        771.48        71.33 o
 -14   3   9        206.38        249.76        12.12 o
 -13   3   9        381.92        506.53        22.31 o
 -12   3   9         25.06         27.64        12.45 o
 -11   3   9       1477.10       1550.39        55.70 o
 -10   3   9        120.26        102.20        12.59 o
  -9   3   9       4824.91       4981.06       174.17 o
  -8   3   9        237.79        279.36        13.13 o
  -7   3   9       3429.21       3204.65        86.02 o
  -6   3   9        395.63        382.72        13.24 o
  -5   3   9       3316.22       3033.76        57.01 o
  -4   3   9       2181.72       2140.68        29.67 o
  -3   3   9        803.72        908.20        22.92 o
  -2   3   9       7068.11       7129.14       269.96 o
  -1   3   9       3404.22       3019.37       121.98 o
   0   3   9        479.25        365.11        10.45 o
   1   3   9       9778.26       9040.31       309.99 o
   2   3   9         97.87         85.74        12.46 o
   3   3   9        685.90        753.79        11.67 o
   4   3   9        268.08        374.38        26.31 o
   5   3   9       9827.69       9329.86       171.20 o
   6   3   9          6.50         -9.46         9.46 o
   7   3   9       2061.90       2142.69        45.90 o
   8   3   9        288.32        310.51        11.50 o
   9   3   9        501.34        532.34        23.28 o
  10   3   9        111.55        137.65        10.53 o
  11   3   9        500.16        524.23        15.04 o
  12   3   9         13.89         13.01         9.43 o
  13   3   9        359.81        328.25        36.11 o
  14   3   9         21.52         19.98        11.38 o
 -16   4   9        154.18         92.50        18.79 o
 -15   4   9       1209.84       1255.95        54.66 o
 -14   4   9         92.90         97.25        13.48 o
 -13   4   9          9.18         12.80        11.14 o
 -12   4   9         10.17         41.19        11.80 o
 -11   4   9        922.53        969.65        30.87 o
 -10   4   9        249.18        212.46        12.84 o
  -9   4   9       5286.59       5347.81       148.44 o
  -8   4   9          3.06          5.34        12.58 o
  -7   4   9        442.61        454.24        13.04 o
  -6   4   9       3008.23       2939.01        51.04 o
  -5   4   9      29458.68      28281.24       210.93 o
  -4   4   9        627.13        623.22       108.09 o
  -3   4   9      37505.21      37671.33      1061.80 o
  -2   4   9       1495.43       1588.44       102.37 o
  -1   4   9       1782.34       2101.91        37.28 o
   0   4   9        486.21        474.54        10.98 o
   1   4   9       3638.29       3165.16        98.97 o
   2   4   9         14.63         54.56        20.68 o
   3   4   9      12095.70      11753.88       241.94 o
   4   4   9          0.81         19.52         7.90 o
   5   4   9       1195.70        956.92        21.74 o
   6   4   9       1638.90       1741.04        27.82 o
   7   4   9       1650.57       1773.08        54.69 o
   8   4   9        229.87        215.33         9.80 o
   9   4   9       4173.70       4513.21       153.25 o
  10   4   9        303.13        315.78        13.70 o
  11   4   9        708.08        837.94        43.54 o
  12   4   9         25.20         40.12         9.99 o
  13   4   9          3.26         16.43         9.68 o
  14   4   9        110.05         81.58        18.72 o
 -16   5   9         19.63         18.02        14.40 o
 -15   5   9       1201.90       1089.63        67.41 o
 -14   5   9        123.02        140.75        12.30 o
 -13   5   9       1563.10       1734.69        38.85 o
 -12   5   9        235.88        268.88        28.10 o
 -11   5   9         94.96        109.80        15.19 o
 -10   5   9          1.13         27.48        12.12 o
  -9   5   9       1704.35       1726.40        57.69 o
  -8   5   9        896.97        882.35        31.95 o
  -7   5   9       2970.54       2697.93        97.53 o
  -6   5   9          4.14          3.31        11.66 o
  -5   5   9       2317.52       2336.20        74.52 o
  -4   5   9       4078.01       4447.15       168.74 o
  -3   5   9         54.08       1041.38       405.90 o
  -2   5   9          5.72        267.06       110.65 o
  -1   5   9      17201.05      16871.70       190.13 o
   0   5   9       9409.55       8644.93       233.06 o
   1   5   9       7190.54       7188.79       126.92 o
   2   5   9        738.45        690.82        19.24 o
   3   5   9          2.09         15.62         8.42 o
   4   5   9        142.35        152.22         8.54 o
   5   5   9       3985.40       4063.37        59.58 o
   6   5   9        688.05        792.85        22.83 o
   7   5   9        428.07        439.69        11.99 o
   8   5   9        391.26        358.85        10.71 o
   9   5   9        955.49        991.97        36.82 o
  10   5   9        159.92        108.86        14.34 o
  11   5   9        693.99        681.88        23.39 o
  12   5   9          6.76         22.46        11.20 o
  13   5   9        359.60        332.17        48.47 o
  14   5   9         25.26         30.40        11.76 o
 -16   6   9        102.64         46.26        13.38 o
 -15   6   9        137.17        104.73        20.52 o
 -14   6   9          7.30         18.04        12.58 o
 -13   6   9          6.51         21.59        11.95 o
 -12   6   9          8.08         24.07        11.23 o
 -11   6   9        663.16        718.31        20.14 o
 -10   6   9         13.75         14.68        13.12 o
  -9   6   9       5013.79       4722.80       120.30 o
  -8   6   9        164.07        129.22        17.14 o
  -7   6   9          2.87        351.02       156.42 o
  -6   6   9       1092.71       1029.27        41.25 o
  -5   6   9       5390.24       5107.67       114.18 o
  -4   6   9      21150.77      21937.34       785.94 o
  -3   6   9       4415.75       3617.42       137.88 o
  -2   6   9         11.17         12.69        11.54 o
  -1   6   9        765.05        808.65        22.22 o
   0   6   9          2.44          8.13        10.90 o
   1   6   9       1172.52        969.57        27.44 o
   2   6   9        397.13        401.93         9.75 o
   3   6   9       5322.03       4900.01       127.18 o
   4   6   9       1312.68       1342.88        44.93 o
   5   6   9       4084.08       4141.86        72.75 o
   6   6   9        550.46        704.98        27.16 o
   7   6   9       1407.22       1566.53        38.91 o
   8   6   9        811.36        911.19        29.87 o
   9   6   9       6206.17       6409.41       191.48 o
  10   6   9       1413.75       1458.96        48.45 o
  11   6   9        402.89        389.52        14.19 o
  12   6   9        159.86        166.73        18.93 o
  13   6   9          4.39         19.20        11.76 o
  14   6   9          4.73         32.49        11.09 o
 -16   7   9         19.08         25.12        17.86 o
 -15   7   9        248.73        246.37        29.75 o
 -14   7   9        416.82        384.86        35.98 o
 -13   7   9       1493.32       1675.98        33.55 o
 -12   7   9        627.32        694.23        23.70 o
 -11   7   9        298.67        284.45        12.36 o
 -10   7   9        418.25        485.21        13.94 o
  -9   7   9       2285.00       2339.58        83.34 o
  -8   7   9         40.54         47.81        10.87 o
  -7   7   9       5077.39       4690.49       216.09 o
  -6   7   9         29.35         74.30        12.35 o
  -5   7   9       3573.29       3646.34        62.88 o
  -4   7   9        222.53        280.57        13.42 o
  -3   7   9       7794.45       8372.49       124.25 o
  -2   7   9       1588.89       1432.42        27.92 o
  -1   7   9       8982.00       7600.16       282.92 o
   0   7   9       5943.76       5824.29       219.25 o
   1   7   9      14582.09      13295.58       209.89 o
   2   7   9         61.16        105.12         8.89 o
   3   7   9        697.86        646.05        14.92 o
   4   7   9        199.03        193.80         9.03 o
   5   7   9       7762.93       7987.32       160.58 o
   6   7   9        713.56        744.22        19.61 o
   7   7   9       2269.62       2362.98        79.08 o
   8   7   9        783.08        714.50        22.90 o
   9   7   9        447.48        482.36        36.84 o
  10   7   9          3.19          7.30         9.44 o
  11   7   9        682.66        738.30        25.45 o
  12   7   9        153.93        149.12        18.95 o
  13   7   9        507.48        412.36        68.27 o
  14   7   9         23.98         28.63        12.82 o
 -15   8   9        243.96        193.30        44.31 o
 -14   8   9         32.39         10.01        12.69 o
 -13   8   9        133.04        141.83        12.84 o
 -12   8   9         90.94         89.29        15.45 o
 -11   8   9       1076.71       1169.09        33.53 o
 -10   8   9        422.10        428.85        14.13 o
  -9   8   9       1589.87       1461.18       122.79 o
  -8   8   9        764.36        848.03        34.34 o
  -7   8   9        326.94        309.13        14.50 o
  -6   8   9       1033.38       1111.84        48.50 o
  -5   8   9       1566.74       1424.88        31.72 o
  -4   8   9       8871.76       8687.93       281.72 o
  -3   8   9       7963.13       7675.83       119.47 o
  -2   8   9       1144.09       1279.92        15.05 o
  -1   8   9        249.88        308.35        11.02 o
   0   8   9       3835.80       3934.87        67.25 o
   1   8   9       7509.69       6935.95       181.93 o
   2   8   9       1462.89       1360.50        22.61 o
   3   8   9      10635.35      10004.37       221.83 o
   4   8   9        391.36        422.26        10.62 o
   5   8   9          6.07         16.21        10.21 o
   6   8   9         98.43        165.61        11.79 o
   7   8   9         30.26         32.09         9.76 o
   8   8   9       1307.33       1372.59        32.40 o
   9   8   9       1345.24       1488.37        49.12 o
  10   8   9        304.62        353.79        15.88 o
  11   8   9        310.67        348.31        24.29 o
  12   8   9         18.50         17.22         9.94 o
  13   8   9          2.83         -0.75        12.20 o
  14   8   9         43.98         34.90        31.62 o
 -15   9   9        344.26        271.05        44.97 o
 -14   9   9        352.41        305.62        23.33 o
 -13   9   9        558.85        639.34        36.74 o
 -12   9   9        388.47        439.11        15.19 o
 -11   9   9        751.45        822.68        32.49 o
 -10   9   9         97.24        132.52        13.36 o
  -9   9   9       1955.14       1797.11        52.57 o
  -8   9   9        204.25        237.28        14.56 o
  -7   9   9       4069.65       4127.23       186.03 o
  -6   9   9       1452.91       1385.78        32.52 o
  -5   9   9       1736.22       1755.59        50.40 o
  -4   9   9          1.53         17.24        12.64 o
  -3   9   9       3105.68       2938.94        37.86 o
  -2   9   9        430.28        421.38        40.17 o
  -1   9   9       7670.69       6682.29        75.58 o
   0   9   9       3269.22       3235.08        40.22 o
   1   9   9       4153.23       3753.09        77.46 o
   2   9   9        174.50        220.06         9.52 o
   3   9   9          2.26          2.28         8.87 o
   4   9   9       1042.03       1003.90        19.68 o
   5   9   9       2677.36       2537.32        50.51 o
   6   9   9        138.14        169.07        10.03 o
   7   9   9       2382.28       2507.84        53.95 o
   8   9   9        677.51        689.47        22.52 o
   9   9   9        105.79        157.10        10.66 o
  10   9   9          0.30          4.70        10.39 o
  11   9   9       1011.09       1002.75        37.48 o
  12   9   9        354.12        368.26        19.44 o
  13   9   9        343.48        312.13        21.99 o
 -15  10   9        313.94        190.78        29.87 o
 -14  10   9         54.30         49.29        13.52 o
 -13  10   9        214.19        201.34        14.42 o
 -12  10   9         26.85         19.42        13.99 o
 -11  10   9       1340.24       1348.24        29.88 o
 -10  10   9       1213.08       1256.27        42.59 o
  -9  10   9        201.72        240.65        17.31 o
  -8  10   9        780.57        879.22        34.87 o
  -7  10   9          1.03         -2.47        12.55 o
  -6  10   9          1.66          5.06        12.98 o
  -5  10   9        570.03        556.24        15.39 o
  -4  10   9       7686.34       7245.72       132.75 o
  -3  10   9      12361.92      11757.19       235.67 o
  -2  10   9       3125.29       2933.80        57.94 o
  -1  10   9        202.21        181.43        10.85 o
   0  10   9        154.80        183.90        10.96 o
   1  10   9       1343.45       1403.87        27.41 o
   2  10   9       2558.29       2626.11        50.56 o
   3  10   9      11202.70      11016.38        85.33 o
   4  10   9       2168.58       2321.62        51.92 o
   5  10   9        383.87        393.88        10.90 o
   6  10   9        213.99        166.54        10.12 o
   7  10   9        104.14        127.99         9.91 o
   8  10   9       1547.91       1568.35        34.15 o
   9  10   9       2201.58       2282.43        56.65 o
  10  10   9        616.90        741.78        16.29 o
  11  10   9        320.92        369.99        17.64 o
  12  10   9         89.24         78.53        11.43 o
  13  10   9         19.27         18.67        11.97 o
 -15  11   9        255.10        193.26        17.99 o
 -14  11   9        500.87        494.62        19.02 o
 -13  11   9        293.80        301.09        15.08 o
 -12  11   9        360.86        398.65        17.12 o
 -11  11   9        539.69        590.34        14.59 o
 -10  11   9        103.17         88.70        13.41 o
  -9  11   9        853.72        852.94        22.94 o
  -8  11   9        801.69        814.85        21.48 o
  -7  11   9       2778.64       2687.37        90.64 o
  -6  11   9        245.91        298.21        17.43 o
  -5  11   9        195.60        284.25        52.28 o
  -4  11   9       1450.47       1473.01        74.89 o
  -3  11   9       1700.81       1677.83        38.04 o
  -2  11   9        555.93        539.82        12.98 o
  -1  11   9       2241.80       1949.47        41.10 o
   0  11   9       4226.44       4421.78        57.61 o
   1  11   9       1906.79       1857.77        34.40 o
   2  11   9        753.02        845.64        23.93 o
   3  11   9        188.87        224.59        11.95 o
   4  11   9        229.78        203.32        10.94 o
   5  11   9       1228.98       1313.58        30.35 o
   6  11   9        125.19        141.72        10.46 o
   7  11   9       1558.73       1566.30        32.70 o
   8  11   9        710.06        767.29        28.15 o
   9  11   9         16.48         35.39        10.28 o
  10  11   9         73.46         91.31        11.83 o
  11  11   9        382.92        402.41        20.12 o
  12  11   9        257.55        251.56        14.69 o
  13  11   9        377.06        286.84        45.50 o
 -14  12   9        135.24        117.82        14.42 o
 -13  12   9        110.82        118.48        13.95 o
 -12  12   9        204.76        224.20        31.10 o
 -11  12   9       1125.16       1141.94        28.23 o
 -10  12   9       1419.41       1425.91        16.95 o
  -9  12   9       1817.67       1878.07        28.86 o
  -8  12   9          2.66         20.67        14.07 o
  -7  12   9        203.48        221.13        13.91 o
  -6  12   9         34.95         39.11        12.40 o
  -5  12   9         33.41         34.97        13.59 o
  -4  12   9       2589.84       2433.77        53.09 o
  -3  12   9       4849.30       4759.04       107.61 o
  -2  12   9        362.77        283.78        12.69 o
  -1  12   9       4181.29       3884.46        91.90 o
   0  12   9       2071.36       1917.96        34.09 o
   1  12   9       2635.12       2660.43        82.15 o
   2  12   9       4541.12       4597.75        87.60 o
   3  12   9       6237.07       6295.03       166.28 o
   4  12   9       2923.35       3139.22        46.06 o
   5  12   9        593.44        621.16        12.50 o
   6  12   9          1.35          1.83         9.71 o
   7  12   9          6.37         22.07        12.30 o
   8  12   9        671.49        680.53        19.41 o
   9  12   9       1556.30       1560.90        40.60 o
  10  12   9        825.14        835.83        28.32 o
  11  12   9        104.01        128.48        12.56 o
  12  12   9          8.50          5.28        12.01 o
 -14  13   9        438.26        396.44        33.66 o
 -13  13   9        168.81        168.26        16.73 o
 -12  13   9        647.63        664.03        40.51 o
 -11  13   9        187.71        210.44        14.93 o
 -10  13   9         21.99         13.07        13.27 o
  -9  13   9        456.08        471.36        15.40 o
  -8  13   9        754.14        849.42        22.79 o
  -7  13   9       1750.25       1702.56        72.44 o
  -6  13   9       4356.35       4536.50       129.64 o
  -5  13   9        940.62        974.58        26.80 o
  -4  13   9         90.26         52.18        13.02 o
  -3  13   9       5166.13       5091.50        91.54 o
  -2  13   9       5146.39       4964.54       154.62 o
  -1  13   9       3093.39       3004.02        70.44 o
   0  13   9       3628.70       3611.51        41.76 o
   1  13   9         45.29         52.11        12.30 o
   2  13   9         10.68         -4.14        11.46 o
   3  13   9          3.11          7.16        10.39 o
   4  13   9         29.51         30.13        11.84 o
   5  13   9        486.97        531.74        21.05 o
   6  13   9       1941.89       2055.19        46.74 o
   7  13   9        759.93        793.24        20.48 o
   8  13   9        600.78        602.58        25.39 o
   9  13   9        112.72        112.27        13.04 o
  10  13   9         64.50         47.01        12.04 o
  11  13   9        151.36        123.60        13.40 o
  12  13   9        341.94        284.86        20.29 o
 -13  14   9         17.36         27.76        14.46 o
 -12  14   9        386.93        380.67        49.55 o
 -11  14   9        203.27        173.31        28.18 o
 -10  14   9       1028.46       1207.96        24.72 o
  -9  14   9        468.54        447.76        15.56 o
  -8  14   9        354.60        455.70        15.40 o
  -7  14   9        106.68        133.39        14.15 o
  -6  14   9          4.24         24.57        14.62 o
  -5  14   9         30.70         41.26        13.90 o
  -4  14   9        182.40        236.29        14.34 o
  -3  14   9       1417.46       1553.09        25.20 o
  -2  14   9       4545.74       4289.43        54.09 o
  -1  14   9        724.87        735.38        16.76 o
   0  14   9        377.43        323.60        13.14 o
   1  14   9        842.48        696.48        14.37 o
   2  14   9       3071.07       3276.70        88.05 o
   3  14   9       3651.12       3828.31        70.76 o
   4  14   9       1427.95       1600.33        39.18 o
   5  14   9        234.35        236.13        19.92 o
   6  14   9        129.27        115.14        16.43 o
   7  14   9          6.84         25.57        12.84 o
   8  14   9        667.65        580.10        23.67 o
   9  14   9        356.89        393.27        12.99 o
  10  14   9        794.56        718.13        53.86 o
  11  14   9         38.31         57.49        13.13 o
  12  14   9          7.89         26.63        13.59 o
 -13  15   9        312.97        241.45        18.99 o
 -12  15   9        385.51        403.67        32.03 o
 -11  15   9        142.47        146.71        14.71 o
 -10  15   9         71.28        107.01        15.66 o
  -9  15   9        268.38        281.41        14.71 o
  -8  15   9       2053.32       2240.17        32.49 o
  -7  15   9        990.69        936.64        16.89 o
  -6  15   9       5236.91       5730.34       182.85 o
  -5  15   9       1785.47       1928.88        37.55 o
  -4  15   9        639.54        679.69        16.10 o
  -3  15   9        672.24        659.39        14.83 o
  -2  15   9        145.71        142.28        13.99 o
  -1  15   9       3049.17       3046.95        40.99 o
   0  15   9       1586.66       1638.70        30.16 o
   1  15   9        513.83        602.58        14.39 o
   2  15   9         12.47          9.28        12.67 o
   3  15   9        118.83        125.02        12.69 o
   4  15   9          4.48          4.90        11.31 o
   5  15   9        329.63        330.75        20.73 o
   6  15   9       2191.63       2422.23        78.54 o
   7  15   9        364.34        412.66        15.00 o
   8  15   9         94.11        125.99        12.22 o
   9  15   9         83.32        107.95        11.93 o
  10  15   9          2.49         -2.02        13.52 o
  11  15   9        244.33        161.55        31.01 o
 -13  16   9         13.00         54.74        39.60 o
 -12  16   9        378.44        387.22        31.46 o
 -11  16   9        280.09        270.76        14.94 o
 -10  16   9        901.87        959.99        22.57 o
  -9  16   9        735.79        704.45        17.02 o
  -8  16   9        108.05        176.21        14.80 o
  -7  16   9         48.73         44.34        13.47 o
  -6  16   9        119.32        105.49        14.52 o
  -5  16   9        708.46        822.72        23.23 o
  -4  16   9       2084.78       1987.12        38.91 o
  -3  16   9       1406.90       1670.02        17.25 o
  -2  16   9       4026.01       3972.94        32.80 o
  -1  16   9       1414.33       1296.64        21.19 o
   0  16   9       2379.54       2416.69        53.72 o
   1  16   9         13.61         88.68        42.75 o
   2  16   9       2848.96       3145.01        38.19 o
   3  16   9        132.79        154.08        11.36 o
   4  16   9       2176.23       2309.04        57.73 o
   5  16   9         17.13          2.82        11.77 o
   6  16   9          4.88         16.18        12.07 o
   7  16   9         18.55         19.76        12.14 o
   8  16   9        390.93        385.45        18.43 o
   9  16   9        339.62        353.31        25.89 o
  10  16   9        575.11        520.26        27.74 o
  11  16   9          2.80         14.85        13.56 o
 -12  17   9        181.68        142.32        17.73 o
 -11  17   9          5.52         16.56        13.73 o
 -10  17   9         11.52          9.47        14.50 o
  -9  17   9        396.10        393.21        17.00 o
  -8  17   9        831.68        897.87        21.03 o
  -7  17   9        142.14        153.60        14.46 o
  -6  17   9       1658.60       1778.16        67.87 o
  -5  17   9        119.59        127.19        14.17 o
  -4  17   9         25.85         30.92        14.09 o
  -3  17   9         19.04         46.22        12.38 o
  -2  17   9        525.67        524.59        15.33 o
  -1  17   9       1611.73       1728.53        27.19 o
   0  17   9       4158.94       4510.08        80.98 o
   1  17   9        992.84       1026.71        19.93 o
   2  17   9        111.46        137.09        12.14 o
   3  17   9         89.66        147.02        19.23 o
   4  17   9        151.76        191.75        12.19 o
   5  17   9         71.36         83.84        11.63 o
   6  17   9       2361.15       2420.41        59.67 o
   7  17   9        197.03        233.75        13.38 o
   8  17   9         81.72         88.90        12.69 o
   9  17   9        133.49        116.56        15.16 o
  10  17   9         47.11         32.61        12.54 o
 -11  18   9         22.92         20.99        14.52 o
 -10  18   9       1166.54       1290.79        66.78 o
  -9  18   9        126.14         95.34        15.57 o
  -8  18   9       1135.60       1213.21        29.05 o
  -7  18   9         25.38         51.40        14.28 o
  -6  18   9        250.02        298.68        16.26 o
  -5  18   9         39.93         90.63        14.25 o
  -4  18   9       1797.19       1908.31        35.97 o
  -3  18   9        314.73        460.35        14.35 o
  -2  18   9        969.24        997.81        15.90 o
  -1  18   9         43.53         66.08        12.94 o
   0  18   9        104.86        110.95        13.68 o
   1  18   9         36.56         54.35        12.53 o
   2  18   9       1196.57       1235.39        32.31 o
   3  18   9       1560.18       1501.05        36.67 o
   4  18   9        712.67        773.32        19.94 o
   5  18   9         18.78         19.54        12.53 o
   6  18   9          1.45          8.13        12.37 o
   7  18   9         90.42        137.42        13.44 o
   8  18   9        194.68        184.34        13.44 o
   9  18   9        170.69        157.14        17.49 o
 -11  19   9          2.84          1.81        22.35 o
 -10  19   9         43.51         32.61        16.18 o
  -9  19   9        183.21        175.09        17.89 o
  -8  19   9        805.91        847.53        35.25 o
  -7  19   9        244.01        237.87        16.25 o
  -6  19   9        373.15        419.52        16.66 o
  -5  19   9        126.22        106.72        16.19 o
  -4  19   9         85.40         98.57        15.59 o
  -3  19   9          3.20         15.07        13.97 o
  -2  19   9        896.18        922.96        16.86 o
  -1  19   9        224.56        237.06        13.76 o
   0  19   9       1571.43       1558.74        60.09 o
   1  19   9          4.52         14.03        12.81 o
   2  19   9        153.61        148.25        13.43 o
   3  19   9         24.30         30.42        13.39 o
   4  19   9        602.68        621.77        20.86 o
   5  19   9         14.44         17.10        12.51 o
   6  19   9       1422.87       1467.96        50.66 o
   7  19   9        133.01        129.84        14.11 o
   8  19   9        182.88        172.45        13.22 o
   9  19   9         63.65         61.49        15.18 o
 -10  20   9        600.18        620.72        84.36 o
  -9  20   9         25.01         21.33        18.36 o
  -8  20   9        456.32        470.00        19.51 o
  -7  20   9        139.38        160.99        16.70 o
  -6  20   9        539.94        658.11        18.09 o
  -5  20   9        199.42        267.37        17.33 o
  -4  20   9       1428.92       1575.69        26.05 o
  -3  20   9        192.16        256.74        14.77 o
  -2  20   9        583.04        632.67        18.59 o
  -1  20   9        110.21        101.65        14.44 o
   0  20   9          4.22         13.44        13.47 o
   1  20   9         23.76         25.60        12.91 o
   2  20   9       1167.04       1178.69        38.34 o
   3  20   9        232.81        206.44        15.74 o
   4  20   9       1367.56       1366.10        63.87 o
   5  20   9          3.89          7.93        13.42 o
   6  20   9         67.30         51.36        13.08 o
   7  20   9         38.44         49.44        13.53 o
   8  20   9        548.96        532.38        49.66 o
  -9  21   9         18.16         17.84        18.18 o
  -8  21   9        478.00        399.79        21.22 o
  -7  21   9         19.21         23.29        18.25 o
  -6  21   9        980.28        908.32        82.07 o
  -5  21   9         65.39         84.73        16.95 o
  -4  21   9         32.49         47.02        16.00 o
  -3  21   9         30.94         45.79        14.50 o
  -2  21   9        810.71        817.92        23.66 o
  -1  21   9        206.43        194.98        16.85 o
   0  21   9       2291.06       2392.28        76.43 o
   1  21   9          0.13         11.77        14.82 o
   2  21   9         83.22         82.21        14.21 o
   3  21   9          0.52         15.16        13.39 o
   4  21   9        457.29        459.26        17.17 o
   5  21   9         65.81         53.06        13.88 o
   6  21   9        710.72        667.41        47.82 o
   7  21   9         44.60         38.15        14.00 o
  -8  22   9         75.18         41.43        19.15 o
  -7  22   9         53.91         59.26        19.32 o
  -6  22   9        182.57        186.99        19.08 o
  -5  22   9        111.80        129.51        19.19 o
  -4  22   9       1698.66       1733.76        71.84 o
  -3  22   9          1.10          7.95        14.68 o
  -2  22   9        171.22        187.24        20.91 o
  -1  22   9          1.01          9.87        14.99 o
   0  22   9         71.64         49.48        14.98 o
   1  22   9         38.55         54.44        14.92 o
   2  22   9        655.39        548.35        16.42 o
   3  22   9         54.50         40.64        13.57 o
   4  22   9       1076.99        983.75        68.27 o
   5  22   9         17.19         10.91        14.46 o
   6  22   9         66.94         32.72        14.94 o
  -6  23   9        734.98        578.01        63.89 o
  -5  23   9         12.83         33.93        18.60 o
  -4  23   9         21.81         23.21        18.23 o
  -3  23   9         61.91         87.24        16.70 o
  -2  23   9        197.94        186.48        20.11 o
  -1  23   9         46.40         57.26        17.10 o
   0  23   9       1491.46       1389.26        82.43 o
   1  23   9         74.55         45.75        15.73 o
   2  23   9        361.01        301.19        16.15 o
   3  23   9          3.70         19.75        14.07 o
   4  23   9        453.69        348.03        21.84 o
  -4  24   9        764.84        599.48        33.72 o
  -3  24   9          4.65         17.60        21.77 o
  -2  24   9        207.51        216.79        19.38 o
  -1  24   9         57.25         60.03        18.01 o
   0  24   9         11.40         27.53        18.35 o
   1  24   9         27.91         35.28        15.31 o
   2  24   9        524.17        354.99        20.27 o
   3  24   9         54.41         26.86        17.28 o
 -16   0  10        706.73        564.84       136.63 o
 -14   0  10       1550.10       1728.97        67.83 o
 -12   0  10        413.97        405.61        31.63 o
 -10   0  10       1351.20       1389.02        56.62 o
  -8   0  10       2858.11       3193.84       157.39 o
  -6   0  10       3517.16       3474.17        71.13 o
  -4   0  10       9723.29       8781.45       144.06 o
  -2   0  10      35265.44      31842.71      1623.36 o
   0   0  10      11775.59      10012.89       507.84 o
   2   0  10       2597.15       2884.61        97.43 o
   4   0  10       3934.34       3633.05       112.82 o
   6   0  10       6139.77       6776.37       174.97 o
   8   0  10         33.13         35.25        12.59 o
  10   0  10       4099.53       4396.14       173.87 o
  12   0  10       1408.42       1375.74        53.83 o
  14   0  10         39.24         28.21        19.06 o
 -16   1  10         37.58         22.83        12.10 o
 -15   1  10          0.21          7.70        11.80 o
 -14   1  10       1084.90       1110.21        37.10 o
 -13   1  10         72.38         81.93        11.74 o
 -12   1  10       2951.84       3316.20        91.51 o
 -11   1  10         25.06         42.74        11.74 o
 -10   1  10       1870.94       1934.75        60.29 o
  -9   1  10         42.01         37.99        12.48 o
  -8   1  10         33.65         37.60        11.47 o
  -7   1  10        267.24        288.02        12.74 o
  -6   1  10       3472.79       3463.31        50.81 o
  -5   1  10        434.50        440.40        12.48 o
  -4   1  10       2376.51       1848.30        95.62 o
  -3   1  10       2988.01       3249.17        60.63 o
  -2   1  10       1958.68       2023.50        87.60 o
  -1   1  10         39.24         28.04         9.26 o
   0   1  10      15874.16      14566.09       487.05 o
   1   1  10       5120.17       4744.59       148.28 o
   2   1  10      15963.44      15084.80       454.29 o
   3   1  10        386.11        343.94        10.08 o
   4   1  10       4270.90       3843.58        72.93 o
   5   1  10        246.36        231.82         9.44 o
   6   1  10       3929.71       4326.01        74.44 o
   7   1  10        128.19        142.70         8.75 o
   8   1  10         30.81         34.08         9.06 o
   9   1  10        324.47        352.86        13.03 o
  10   1  10        409.80        406.50        14.80 o
  11   1  10         38.62         38.27         9.19 o
  12   1  10        239.12        234.99        15.52 o
  13   1  10         53.69         42.41        10.03 o
  14   1  10        758.78        605.45        31.05 o
 -16   2  10        615.11        618.43        40.57 o
 -15   2  10        255.46        256.62        12.67 o
 -14   2  10        638.98        707.95        23.24 o
 -13   2  10         11.70         28.61        11.30 o
 -12   2  10        302.61        312.21        12.37 o
 -11   2  10          2.36          2.54        11.09 o
 -10   2  10       1221.14       1223.55        31.44 o
  -9   2  10          0.13         33.64        12.27 o
  -8   2  10       9508.99       9485.26       139.79 o
  -7   2  10        127.20        113.96        11.86 o
  -6   2  10       3745.02       3888.65       104.75 o
  -5   2  10        160.45        204.87        11.39 o
  -4   2  10      40992.00      41388.80       941.95 o
  -3   2  10        634.78        565.33        25.87 o
  -2   2  10      15919.56      14150.25       391.49 o
  -1   2  10        507.84        484.44        16.40 o
   0   2  10      14267.67      12535.90       359.28 o
   1   2  10         33.90         33.35         7.77 o
   2   2  10        970.87        978.33        33.82 o
   3   2  10        170.64        198.79         8.56 o
   4   2  10       9354.21       8885.71       194.77 o
   5   2  10       2523.14       2479.62        65.22 o
   6   2  10       1213.30       1326.39        30.66 o
   7   2  10       1968.50       2048.04        62.73 o
   8   2  10       1066.92       1139.25        25.43 o
   9   2  10         49.68         33.98        10.56 o
  10   2  10       2239.10       2404.23        68.01 o
  11   2  10         14.27         14.08        10.42 o
  12   2  10       1274.87       1269.52        91.87 o
  13   2  10          0.35         13.18        10.34 o
  14   2  10         83.95         58.53        14.60 o
 -16   3  10        231.72        165.30        33.94 o
 -15   3  10          2.40         24.79        11.73 o
 -14   3  10         47.40         36.87        11.25 o
 -13   3  10         29.58         48.85        11.03 o
 -12   3  10       2188.26       2436.63        85.10 o
 -11   3  10        479.33        506.95        18.24 o
 -10   3  10       6282.63       6382.78       173.38 o
  -9   3  10        461.72        465.91        13.90 o
  -8   3  10        357.35        336.72        14.12 o
  -7   3  10        193.57        156.63        12.67 o
  -6   3  10       4898.33       4537.78        95.56 o
  -5   3  10        309.17        342.78        11.73 o
  -4   3  10       2657.74       2160.82        57.01 o
  -3   3  10       3126.35       2735.32        93.72 o
  -2   3  10        518.96        504.70        18.51 o
  -1   3  10       2978.56       2907.01        96.12 o
   0   3  10      12683.33      11642.85       427.26 o
   1   3  10       3889.94       3438.91        56.53 o
   2   3  10      22960.02      23146.17       297.58 o
   3   3  10        107.25        152.81         9.00 o
   4   3  10       1864.93       1854.92        36.62 o
   5   3  10        242.58        325.79         9.44 o
   6   3  10       1152.77       1466.92        38.85 o
   7   3  10        409.79        503.81        11.38 o
   8   3  10       2681.91       2485.01        88.23 o
   9   3  10          2.43         33.70        11.84 o
  10   3  10        214.64        221.18        13.09 o
  11   3  10        121.53        109.17        13.50 o
  12   3  10        505.74        505.44        25.76 o
  13   3  10          7.15         17.85        11.09 o
  14   3  10        678.76        583.93        38.95 o
 -16   4  10       1036.93        878.94        58.99 o
 -15   4  10        262.42        220.93        26.46 o
 -14   4  10       1434.09       1486.00       120.32 o
 -13   4  10         17.29         11.17        11.25 o
 -12   4  10         29.33         19.82        11.71 o
 -11   4  10         24.59         43.93        12.24 o
 -10   4  10       3542.19       3633.33        80.10 o
  -9   4  10        386.95        372.89        13.16 o
  -8   4  10       3961.37       3876.97       112.12 o
  -7   4  10       1860.52       1945.10        40.81 o
  -6   4  10        790.58        834.93        20.75 o
  -5   4  10        510.44        537.57        14.01 o
  -4   4  10      12393.56      12117.16       287.53 o
  -3   4  10       8979.00       8668.36       200.25 o
  -2   4  10       7497.40       6570.87       113.38 o
  -1   4  10       5045.68       5443.38        54.56 o
   0   4  10         71.07        421.76        98.08 o
   1   4  10          1.65        -10.29        10.29 o
   2   4  10        115.42        134.49         8.45 o
   3   4  10        883.15        980.64        20.53 o
   4   4  10       3360.75       3183.73        85.35 o
   5   4  10         22.45         11.87         8.95 o
   6   4  10       1442.84       1589.43        28.44 o
   7   4  10       1399.51       1430.29        37.58 o
   8   4  10          1.65         32.16        10.34 o
   9   4  10          5.66         19.45        10.68 o
  10   4  10        898.11       1054.57        33.05 o
  11   4  10        478.97        477.83        16.23 o
  12   4  10       1028.02       1111.83        27.21 o
  13   4  10        262.30        225.97        24.61 o
  14   4  10        279.88        218.74        28.37 o
 -16   5  10         16.07          7.92        11.83 o
 -15   5  10          8.73         22.68        12.78 o
 -14   5  10        174.72        196.35        12.35 o
 -13   5  10         66.23         62.01        12.25 o
 -12   5  10       1538.28       1716.06        42.26 o
 -11   5  10        965.96        998.99        25.73 o
 -10   5  10       2504.90       2569.21        50.53 o
  -9   5  10        474.61        517.90        13.95 o
  -8   5  10        136.41        141.21        12.94 o
  -7   5  10        972.63       1022.22        21.66 o
  -6   5  10       4243.79       4115.90       100.83 o
  -5   5  10       1102.35       1193.13        37.28 o
  -4   5  10      13958.18      13444.69       223.16 o
  -3   5  10      11660.34      11448.46       360.47 o
  -2   5  10       2050.38       2353.61        29.18 o
  -1   5  10       1588.35       1514.03        32.64 o
   0   5  10       5097.78       4547.30       146.29 o
   1   5  10       1206.06        858.06        16.88 o
   2   5  10      21103.12      21433.23       464.16 o
   3   5  10       6709.72       6876.27       134.37 o
   4   5  10        883.63        970.52        31.81 o
   5   5  10        654.15        809.34        18.59 o
   6   5  10       1711.91       1751.16        49.83 o
   7   5  10         52.70         57.38         8.72 o
   8   5  10       6019.33       5790.10       179.18 o
   9   5  10         93.92         79.19        11.66 o
  10   5  10        571.16        628.78        17.15 o
  11   5  10          7.79          7.32        11.00 o
  12   5  10        171.89        198.20        17.61 o
  13   5  10         16.24         12.91        10.32 o
  14   5  10       1148.02        918.20        82.91 o
 -16   6  10        219.09        150.42        39.02 o
 -15   6  10        379.13        273.12        56.03 o
 -14   6  10       1459.13       1429.39        81.76 o
 -13   6  10        177.28        192.79        14.81 o
 -12   6  10         75.76         96.25        12.02 o
 -11   6  10          9.75         11.77        12.10 o
 -10   6  10       3127.67       3214.58       109.22 o
  -9   6  10        486.22        481.74        13.35 o
  -8   6  10       6258.04       6473.97       187.84 o
  -7   6  10          4.94         22.36        11.34 o
  -6   6  10       1277.54       1246.84        42.68 o
  -5   6  10          2.72         14.90        12.93 o
  -4   6  10       7187.14       6951.33       139.92 o
  -3   6  10       3810.54       3492.75        58.86 o
  -2   6  10      13681.32      13380.81       571.63 o
  -1   6  10        937.54        861.38        28.35 o
   0   6  10      10865.55      11256.70       249.30 o
   1   6  10         39.95         28.70         9.03 o
   2   6  10       1524.77       1580.73        55.40 o
   3   6  10          0.87         13.67         8.14 o
   4   6  10       8697.04       8395.76       118.25 o
   5   6  10       1227.93       1232.05        23.38 o
   6   6  10       1967.56       2125.22        49.60 o
   7   6  10          2.63         39.63        18.74 o
   8   6  10        272.00        301.18        14.19 o
   9   6  10        873.43        920.12        34.53 o
  10   6  10       1385.13       1549.86        55.07 o
  11   6  10        666.62        638.95        15.25 o
  12   6  10        181.73        238.18        12.74 o
  13   6  10         71.72         66.06        11.36 o
  14   6  10         79.58         64.45        14.76 o
 -16   7  10        248.98        243.88        43.84 o
 -15   7  10        104.64         74.69        17.84 o
 -14   7  10        181.29        169.64        20.29 o
 -13   7  10        386.67        388.92        15.44 o
 -12   7  10       1227.74       1407.23        41.52 o
 -11   7  10        366.29        414.51        13.40 o
 -10   7  10        889.36        914.34        23.03 o
  -9   7  10        970.11        899.60        58.34 o
  -8   7  10        338.21        354.84        14.21 o
  -7   7  10          5.11         14.37        12.50 o
  -6   7  10       2341.07       2194.37        93.52 o
  -5   7  10         23.86         71.49        23.17 o
  -4   7  10       3883.66       3467.06       140.70 o
  -3   7  10        256.12        308.14        11.93 o
  -2   7  10        299.09        281.00        10.73 o
  -1   7  10        179.74         94.62        10.50 o
   0   7  10       5616.48       5579.61        47.05 o
   1   7  10       3847.14       3722.03        48.18 o
   2   7  10       8479.28       8147.99       142.73 o
   3   7  10       1787.91       1959.01        34.16 o
   4   7  10         11.53          1.60         8.86 o
   5   7  10         35.00         37.33        10.30 o
   6   7  10       1578.08       1658.06        47.34 o
   7   7  10        666.33        759.46        18.61 o
   8   7  10       4408.38       4463.86       127.57 o
   9   7  10         51.55         48.84        10.54 o
  10   7  10        582.34        559.98        18.14 o
  11   7  10         21.52         15.38         9.80 o
  12   7  10        165.36        179.33        12.61 o
  13   7  10         86.15         69.52        12.13 o
 -15   8  10        441.45        341.03        48.15 o
 -14   8  10        556.56        508.28        41.95 o
 -13   8  10        376.57        395.09        22.77 o
 -12   8  10         28.93         35.47        11.65 o
 -11   8  10        298.63        330.97        13.43 o
 -10   8  10       2975.63       3089.87       113.52 o
  -9   8  10        334.54        351.35        17.74 o
  -8   8  10       2400.79       2476.63       123.30 o
  -7   8  10        701.69        699.27        28.56 o
  -6   8  10       1854.35       1800.71        55.51 o
  -5   8  10        161.80        221.54        13.15 o
  -4   8  10       2943.13       2948.93        89.15 o
  -3   8  10       3478.60       3636.19        61.11 o
  -2   8  10       3828.54       3646.65        67.70 o
  -1   8  10       4406.54       4229.21        73.20 o
   0   8  10       1587.77       1411.64        33.36 o
   1   8  10          6.31         22.57         8.52 o
   2   8  10       4479.83       4361.24        90.11 o
   3   8  10        541.50        439.29        12.52 o
   4   8  10       3699.17       3646.40        70.52 o
   5   8  10       1627.34       1823.56        41.07 o
   6   8  10       3343.87       3312.07        85.92 o
   7   8  10        230.58        232.26        10.21 o
   8   8  10        163.32        141.67        10.60 o
   9   8  10         25.00         40.41         9.66 o
  10   8  10       1073.77       1164.45        27.91 o
  11   8  10        585.51        644.07        30.86 o
  12   8  10        956.41       1010.76        39.46 o
  13   8  10        154.22        157.82        20.92 o
 -15   9  10          0.76        105.86        41.98 o
 -14   9  10        142.14        136.28        20.25 o
 -13   9  10         85.67         72.97        13.26 o
 -12   9  10        903.35        960.41        79.46 o
 -11   9  10       1146.13       1268.32        40.26 o
 -10   9  10       1301.96       1370.90        39.01 o
  -9   9  10        618.13        596.51        16.96 o
  -8   9  10        338.88        333.28        13.72 o
  -7   9  10        261.50        252.07        14.31 o
  -6   9  10       6043.48       5724.42       235.19 o
  -5   9  10       2239.67       2281.24        64.71 o
  -4   9  10       4098.21       4586.29       100.76 o
  -3   9  10         91.32         72.65        11.82 o
  -2   9  10         52.72         61.20        10.09 o
  -1   9  10         66.24         89.03        24.22 o
   0   9  10       8819.92       9162.02       202.14 o
   1   9  10       2392.37       2228.78        55.97 o
   2   9  10       5301.47       5215.09        55.53 o
   3   9  10       1806.53       1756.07        34.73 o
   4   9  10          0.78         10.01         9.87 o
   5   9  10        142.76        185.39         9.95 o
   6   9  10       2118.12       2144.44        45.21 o
   7   9  10        219.46        232.31        10.00 o
   8   9  10       2398.95       2498.36        63.20 o
   9   9  10        647.53        655.58        15.89 o
  10   9  10        100.00         82.39        10.58 o
  11   9  10         53.41         49.09        10.37 o
  12   9  10          0.96          9.46        10.73 o
  13   9  10        143.52        144.71        18.33 o
 -15  10  10        253.35        239.18        15.48 o
 -14  10  10        188.25        123.99        22.34 o
 -13  10  10        205.53        221.83        14.11 o
 -12  10  10         67.81         75.59        12.67 o
 -11  10  10        360.97        350.31        14.59 o
 -10  10  10       1317.56       1388.34        40.22 o
  -9  10  10       1549.34       1511.06        37.67 o
  -8  10  10       1839.04       1801.07        50.79 o
  -7  10  10        401.76        431.22        16.99 o
  -6  10  10       1516.15       1635.53        53.33 o
  -5  10  10        457.24        379.35        14.44 o
  -4  10  10       2040.50       1879.17        34.92 o
  -3  10  10       1652.08       1693.19        21.90 o
  -2  10  10       1874.84       1766.37        33.95 o
  -1  10  10       1879.83       1881.20        52.53 o
   0  10  10        917.31        880.03        12.58 o
   1  10  10        413.35        494.70        24.28 o
   2  10  10        335.90        317.76        10.80 o
   3  10  10        424.15        424.76        11.39 o
   4  10  10       4654.96       4608.17        81.47 o
   5  10  10        929.02        910.41        23.23 o
   6  10  10       3834.05       3671.36        89.90 o
   7  10  10        166.14        166.61        10.06 o
   8  10  10          5.41         11.25        10.85 o
   9  10  10        162.49        175.54        13.73 o
  10  10  10       1247.52       1239.71        37.27 o
  11  10  10        366.48        354.38        24.08 o
  12  10  10        292.72        355.96        20.43 o
  13  10  10        111.99         75.67        11.44 o
 -15  11  10          2.72         29.39        34.05 o
 -14  11  10         35.75         20.67        13.06 o
 -13  11  10         93.78         76.20        20.09 o
 -12  11  10       1068.40       1105.90        43.99 o
 -11  11  10        595.11        556.31        14.37 o
 -10  11  10         73.82         89.35        15.51 o
  -9  11  10        739.88        712.92        16.99 o
  -8  11  10         35.50         31.13        12.42 o
  -7  11  10          9.64         15.92        13.07 o
  -6  11  10       1066.74       1093.56        31.40 o
  -5  11  10       9773.95       9733.56       169.17 o
  -4  11  10      15571.62      14975.80       336.08 o
  -3  11  10         62.73         44.91        11.75 o
  -2  11  10        583.55        534.90        13.91 o
  -1  11  10        138.76         99.74        10.97 o
   0  11  10       5239.66       4938.17        72.80 o
   1  11  10       3492.48       3342.89        81.85 o
   2  11  10       3421.93       3394.15        64.04 o
   3  11  10       2883.66       2814.09        55.79 o
   4  11  10         57.96         44.30         9.92 o
   5  11  10         10.12         91.80        26.22 o
   6  11  10        738.77        745.64        12.88 o
   7  11  10        512.70        572.93        14.70 o
   8  11  10       2115.05       2350.88        51.66 o
   9  11  10        757.55        779.23        36.94 o
  10  11  10        266.22        241.02        12.25 o
  11  11  10          0.14         16.08        10.67 o
  12  11  10          3.10         23.61        10.64 o
  13  11  10         52.53         16.99        35.08 o
 -14  12  10        103.68         53.10        21.66 o
 -13  12  10        292.26        261.78        15.94 o
 -12  12  10          0.86          6.04        14.93 o
 -11  12  10        306.82        273.41        16.97 o
 -10  12  10        831.99        928.10        29.70 o
  -9  12  10       1079.73       1189.21        32.04 o
  -8  12  10       1162.52       1248.43        30.97 o
  -7  12  10        107.50        122.74        13.48 o
  -6  12  10        471.03        432.34        14.38 o
  -5  12  10         44.12         66.52        12.96 o
  -4  12  10       1822.00       1844.98        44.92 o
  -3  12  10        365.96        919.90       170.14 o
  -2  12  10         12.54         32.44        11.20 o
  -1  12  10       4123.34       4019.56       105.63 o
   0  12  10       1862.90       1737.24        34.83 o
   1  12  10         72.42        105.73        21.08 o
   2  12  10       1540.70       1503.58        37.89 o
   3  12  10        818.88        881.15        13.89 o
   4  12  10       2112.67       2228.11        28.41 o
   5  12  10       2481.25       2567.89        67.22 o
   6  12  10        943.67        897.24        24.92 o
   7  12  10         55.73         85.47        12.24 o
   8  12  10          2.47          7.54        10.52 o
   9  12  10        437.48        450.74        21.23 o
  10  12  10        410.10        405.72        19.15 o
  11  12  10        602.97        589.57        24.23 o
  12  12  10        289.05        254.88        13.66 o
 -14  13  10         69.24         29.29        16.82 o
 -13  13  10        322.65        270.28        48.55 o
 -12  13  10        646.76        628.32        42.77 o
 -11  13  10        328.45        356.12        18.33 o
 -10  13  10        376.42        401.53        14.16 o
  -9  13  10         62.24         58.29        13.97 o
  -8  13  10         38.12         49.95        12.98 o
  -7  13  10         70.96         87.99        13.06 o
  -6  13  10        986.93        957.25        35.12 o
  -5  13  10       2600.71       3000.97        82.24 o
  -4  13  10       3557.14       3460.71        90.03 o
  -3  13  10        801.55        810.63        37.56 o
  -2  13  10         59.83         62.87        11.47 o
  -1  13  10       1210.88       1040.68        25.40 o
   0  13  10       3261.09       3297.66        53.68 o
   1  13  10        819.08        832.75        22.28 o
   2  13  10        217.04        240.84        20.06 o
   3  13  10        199.60        145.30        12.56 o
   4  13  10        602.69        596.26        13.93 o
   5  13  10         37.38         60.89        10.98 o
   6  13  10        795.08        802.07        19.75 o
   7  13  10       1167.13       1271.05        46.60 o
   8  13  10       1380.43       1448.47        46.31 o
   9  13  10        513.34        523.17        22.55 o
  10  13  10        221.93        234.00        13.28 o
  11  13  10         19.25         23.15        11.60 o
  12  13  10         43.27         30.32        12.70 o
 -13  14  10        118.70         70.75        14.99 o
 -12  14  10         25.73         31.28        14.09 o
 -11  14  10         12.30         25.63        13.62 o
 -10  14  10        472.65        510.14        15.41 o
  -9  14  10       2705.15       2764.23        62.31 o
  -8  14  10        611.11        634.27        24.25 o
  -7  14  10       2254.41       2383.55        67.10 o
  -6  14  10        174.47        181.51        14.70 o
  -5  14  10        211.16        209.87        14.05 o
  -4  14  10        430.89        462.84        14.86 o
  -3  14  10       2484.25       2528.86        55.14 o
  -2  14  10       3466.17       3380.25        42.85 o
  -1  14  10       6941.87       6808.15       143.83 o
   0  14  10        111.40        125.53        12.16 o
   1  14  10       1306.98       1248.84        31.71 o
   2  14  10        473.94        405.16        13.50 o
   3  14  10       2346.03       2576.31        43.07 o
   4  14  10        756.23        723.27        18.76 o
   5  14  10       1061.39       1259.12        27.64 o
   6  14  10        901.99        943.13        38.90 o
   7  14  10         47.03         74.90        11.23 o
   8  14  10         19.70         27.29        11.49 o
   9  14  10         97.69         85.51        12.21 o
  10  14  10         90.20         75.27        12.94 o
  11  14  10        463.66        414.76        20.93 o
 -13  15  10        401.82        334.96        45.20 o
 -12  15  10         83.89         55.93        14.08 o
 -11  15  10        306.72        299.47        14.97 o
 -10  15  10        275.71        308.43        15.65 o
  -9  15  10         34.09         24.28        13.82 o
  -8  15  10          0.33         29.83        22.38 o
  -7  15  10        520.33        547.00        19.52 o
  -6  15  10       5065.22       4957.84       119.80 o
  -5  15  10       2005.66       2288.29        63.52 o
  -4  15  10       1456.59       1295.81        17.32 o
  -3  15  10       4004.39       4106.43        86.40 o
  -2  15  10        398.60        457.25        14.68 o
  -1  15  10       1487.66       1315.05        33.34 o
   0  15  10       1348.52       1486.41        27.32 o
   1  15  10       2039.00       2029.50        34.88 o
   2  15  10        682.85        828.69        14.72 o
   3  15  10       1335.45       1179.43        15.03 o
   4  15  10         41.40         74.45        11.53 o
   5  15  10          0.86         15.49        11.14 o
   6  15  10        123.96        131.14        14.89 o
   7  15  10        847.78        905.96        31.20 o
   8  15  10        380.88        411.60        12.93 o
   9  15  10       1040.59       1054.45        43.96 o
  10  15  10          5.19          7.54        13.56 o
  11  15  10         21.63         22.32        13.24 o
 -12  16  10          7.28          3.33        14.30 o
 -11  16  10         66.81         77.05        14.98 o
 -10  16  10        612.08        618.08        18.91 o
  -9  16  10       1715.65       1898.16        65.57 o
  -8  16  10        125.43        135.83        14.86 o
  -7  16  10        378.67        440.90        18.88 o
  -6  16  10         15.20         17.20        14.01 o
  -5  16  10          0.31         19.89        13.31 o
  -4  16  10         58.47        199.36        46.49 o
  -3  16  10       1446.19       1433.69        29.84 o
  -2  16  10        540.78        565.58        15.24 o
  -1  16  10        833.44        807.45        14.80 o
   0  16  10        676.71        704.08        14.38 o
   1  16  10        359.75        355.78        20.33 o
   2  16  10        364.18        469.69        17.10 o
   3  16  10        433.40        461.94        15.27 o
   4  16  10        272.92        256.24        12.31 o
   5  16  10        930.79        981.79        43.86 o
   6  16  10        626.36        588.72        18.22 o
   7  16  10         49.05         72.38        12.24 o
   8  16  10         15.17          2.12        12.30 o
   9  16  10        158.15        173.55        26.57 o
  10  16  10         42.53         55.17        13.42 o
 -12  17  10        159.98        158.58        16.96 o
 -11  17  10        448.22        420.47        16.73 o
 -10  17  10        234.41        298.22        26.36 o
  -9  17  10        512.50        495.24        19.16 o
  -8  17  10         20.19         26.98        14.71 o
  -7  17  10        682.91        730.50        28.04 o
  -6  17  10        255.93        225.19        14.34 o
  -5  17  10       2592.63       2638.21        73.05 o
  -4  17  10        551.63        475.23        16.28 o
  -3  17  10        505.62        540.02        14.17 o
  -2  17  10        242.93        292.20        14.63 o
  -1  17  10        715.01        699.92        15.08 o
   0  17  10        120.76        174.29        13.42 o
   1  17  10       1857.38       1776.91        35.60 o
   2  17  10        163.61        235.59        12.94 o
   3  17  10       1335.66       1453.05        27.75 o
   4  17  10          0.15          4.37        11.62 o
   5  17  10        226.39        263.06        13.18 o
   6  17  10        193.75        168.66        13.33 o
   7  17  10        949.43        944.13        30.20 o
   8  17  10        472.78        415.96        20.53 o
   9  17  10        647.03        558.47        23.74 o
  10  17  10         13.01         14.34        12.93 o
 -11  18  10         87.72         73.81        15.62 o
 -10  18  10         24.93         24.59        15.17 o
  -9  18  10       1767.08       1821.47        21.42 o
  -8  18  10        126.48        117.35        14.28 o
  -7  18  10        323.89        349.08        15.53 o
  -6  18  10        107.73        127.51        14.47 o
  -5  18  10        111.46        131.55        14.44 o
  -4  18  10         12.60         22.38        14.55 o
  -3  18  10       1876.60       1932.46        18.65 o
  -2  18  10        514.79        577.01        18.26 o
  -1  18  10       2114.01       2258.99        49.06 o
   0  18  10        828.25        902.27        22.04 o
   1  18  10         85.60         95.12        13.18 o
   2  18  10        184.47        165.17        12.97 o
   3  18  10        590.58        653.06        14.28 o
   4  18  10        295.44        264.82        13.25 o
   5  18  10       1349.63       1470.63        55.23 o
   6  18  10         62.77         39.53        11.96 o
   7  18  10        138.11        121.70        12.93 o
   8  18  10         58.27         55.46        12.71 o
   9  18  10        147.73        132.21        14.11 o
 -10  19  10         19.18         15.39        14.68 o
  -9  19  10         30.92         41.14        16.22 o
  -8  19  10         49.78         46.63        15.78 o
  -7  19  10        355.74        378.38        16.94 o
  -6  19  10        321.84        255.59        16.47 o
  -5  19  10       1671.15       1722.42        39.91 o
  -4  19  10        218.00        205.47        16.32 o
  -3  19  10       1327.64       1364.62        18.94 o
  -2  19  10          4.83         20.53        12.33 o
  -1  19  10        162.84        199.38        14.01 o
   0  19  10        115.91        168.78        14.31 o
   1  19  10       1352.80       1359.87        35.44 o
   2  19  10        689.68        797.43        31.41 o
   3  19  10        923.01       1002.99        25.13 o
   4  19  10         12.49         23.31        13.04 o
   5  19  10         25.80         32.42        12.13 o
   6  19  10        262.72        268.06        13.43 o
   7  19  10        642.69        556.11        18.96 o
   8  19  10        102.79         75.41        13.76 o
 -10  20  10         53.58         56.54        17.14 o
  -9  20  10        693.70        692.05        50.93 o
  -8  20  10         66.49         66.09        16.57 o
  -7  20  10        570.96        558.06        26.40 o
  -6  20  10         17.19         25.93        15.49 o
  -5  20  10         46.06         63.04        16.65 o
  -4  20  10          1.69         14.09        15.50 o
  -3  20  10        810.22        864.13        24.21 o
  -2  20  10        513.33        576.14        15.57 o
  -1  20  10       1661.77       1721.09        26.14 o
   0  20  10          1.74         16.34        13.90 o
   1  20  10          6.19          6.26        13.26 o
   2  20  10         80.07         91.81        13.69 o
   3  20  10       1232.41       1129.24        25.00 o
   4  20  10          7.71         19.89        12.73 o
   5  20  10        841.89        768.82        26.26 o
   6  20  10         70.33         45.46        14.03 o
   7  20  10         27.44         37.58        13.58 o
   8  20  10         27.40         29.02        13.89 o
  -9  21  10          8.29          6.26        18.15 o
  -8  21  10          1.15         11.00        17.00 o
  -7  21  10        396.65        294.42        18.86 o
  -6  21  10        460.91        493.95        21.93 o
  -5  21  10       1213.53       1211.68        44.42 o
  -4  21  10         37.04         33.66        15.70 o
  -3  21  10         44.80         12.26        14.82 o
  -2  21  10         32.56         41.12        14.91 o
  -1  21  10        174.46        191.38        17.56 o
   0  21  10          0.82         18.28        15.04 o
   1  21  10       1112.81       1181.62        44.80 o
   2  21  10        467.32        521.30        14.98 o
   3  21  10        842.33        945.10        31.47 o
   4  21  10         64.37         52.11        13.75 o
   5  21  10          1.85         17.49        13.54 o
   6  21  10          0.12          6.96        13.76 o
   7  21  10        653.71        428.35        26.90 o
  -8  22  10          1.11         41.87        25.17 o
  -7  22  10        736.26        757.50        61.61 o
  -6  22  10          0.05         13.57        19.97 o
  -5  22  10         18.59         25.59        17.17 o
  -4  22  10          8.06          7.75        17.15 o
  -3  22  10        569.78        609.80        19.57 o
  -2  22  10         70.15         56.29        16.18 o
  -1  22  10       1223.99       1285.13        58.31 o
   0  22  10         16.13         41.69        15.27 o
   1  22  10          1.70         32.30        14.42 o
   2  22  10          0.25          1.92        14.07 o
   3  22  10        594.30        580.94        23.98 o
   4  22  10         63.13         42.65        13.97 o
   5  22  10       1187.78       1006.65        49.86 o
   6  22  10        104.94         50.42        46.58 o
  -6  23  10          6.61         30.08        21.10 o
  -5  23  10        669.84        599.87        54.75 o
  -4  23  10          0.42         -3.57        18.32 o
  -3  23  10        196.77        169.78        18.75 o
  -2  23  10         39.41         37.47        16.85 o
  -1  23  10        101.33         91.87        16.88 o
   0  23  10          7.73         20.48        15.99 o
   1  23  10       1349.31       1219.25        50.04 o
   2  23  10         64.04         58.24        14.92 o
   3  23  10        223.16        194.21        20.27 o
   4  23  10         57.50         49.41        16.43 o
  -4  24  10          2.37         10.66        18.49 o
  -3  24  10        658.21        628.43        40.51 o
  -2  24  10          0.15          2.37        16.35 o
  -1  24  10        580.55        567.38        45.09 o
   0  24  10         12.06         30.94        18.32 o
   1  24  10        214.62        172.06        17.44 o
   2  24  10          0.26          4.11        15.55 o
 -15   0  11        336.93        281.52        54.27 o
 -13   0  11        621.01        614.34        25.61 o
 -11   0  11        412.04        481.99        21.73 o
  -9   0  11       2836.84       3003.16        93.64 o
  -7   0  11      12599.87      12117.83       447.00 o
  -5   0  11       6987.67       7301.95       198.33 o
  -3   0  11        412.46        533.24        21.29 o
  -1   0  11      10429.24      10383.01       103.46 o
   1   0  11       5395.21       4488.66       175.87 o
   3   0  11        504.04        558.74        17.40 o
   5   0  11      20432.95      20447.56       504.15 o
   7   0  11        714.12        763.93        21.23 o
   9   0  11        325.57        321.17        14.89 o
  11   0  11        199.07        252.08        14.46 o
  13   0  11        210.93        123.01        56.05 o
 -16   1  11         29.22         14.38        12.26 o
 -15   1  11        431.69        414.30        18.29 o
 -14   1  11         56.43         43.41        12.22 o
 -13   1  11        273.84        286.92        12.45 o
 -12   1  11          0.60         37.65        12.35 o
 -11   1  11       1219.22       1295.62        45.44 o
 -10   1  11          2.50         36.57        19.09 o
  -9   1  11      10699.71      10991.78       211.65 o
  -8   1  11         34.18         45.64        11.89 o
  -7   1  11          2.58         12.62        11.57 o
  -6   1  11         96.11        104.40        10.83 o
  -5   1  11        129.79        139.32        10.69 o
  -4   1  11       1615.81       1668.50        38.36 o
  -3   1  11      38650.92      37804.31      1271.50 o
  -2   1  11       2044.74       1994.36        76.17 o
  -1   1  11        266.87        198.71         8.73 o
   0   1  11       2278.57       2659.94        68.70 o
   1   1  11      12167.68      11676.46       341.71 o
   2   1  11          5.05        157.09        49.27 o
   3   1  11      35030.11      33387.30       913.28 o
   4   1  11        490.66        435.59         8.59 o
   5   1  11       4216.01       4194.64       102.03 o
   6   1  11        847.40        963.99        10.97 o
   7   1  11        768.99        717.51        15.45 o
   8   1  11        104.24         93.12         9.13 o
   9   1  11       4395.13       4580.00       152.11 o
  10   1  11         86.13         91.77        10.06 o
  11   1  11        710.62        769.67        23.94 o
  12   1  11         82.92         69.14        10.27 o
  13   1  11         78.78         53.68        10.19 o
  14   1  11          2.69         15.48        10.43 o
 -16   2  11          1.72          7.11        12.35 o
 -15   2  11         49.77         39.09        12.18 o
 -14   2  11          3.97         28.60        11.69 o
 -13   2  11        712.08        783.68        31.47 o
 -12   2  11         28.78         50.01        12.26 o
 -11   2  11       3642.42       3926.78        91.60 o
 -10   2  11        219.14        229.18        12.21 o
  -9   2  11       5013.78       5519.85       133.67 o
  -8   2  11         29.96         11.64        11.88 o
  -7   2  11       5295.03       5359.96       156.74 o
  -6   2  11        824.91        790.21        21.50 o
  -5   2  11       5869.77       5656.81       155.03 o
  -4   2  11       1530.58       1406.51        29.34 o
  -3   2  11        570.11        670.23        16.87 o
  -2   2  11       1283.19       1472.31        22.30 o
  -1   2  11      12183.33      11151.97       300.32 o
   0   2  11         44.61        220.45        47.64 o
   1   2  11      13908.06      13099.75       292.41 o
   2   2  11        871.64        889.18        38.98 o
   3   2  11       1983.35       1980.70        59.24 o
   4   2  11        226.79        254.62        22.13 o
   5   2  11       5321.27       5269.33       169.53 o
   6   2  11        656.58        590.69        12.66 o
   7   2  11        546.40        630.80        16.14 o
   8   2  11          1.46          0.64         9.23 o
   9   2  11       1006.84        968.22        20.76 o
  10   2  11        454.49        433.57        14.66 o
  11   2  11        183.73        233.32        15.49 o
  12   2  11         99.84         86.98        22.57 o
  13   2  11        382.09        344.84        36.08 o
  14   2  11          4.67         14.03        11.63 o
 -16   3  11         27.04         22.86        13.15 o
 -15   3  11       1192.89       1121.44        41.41 o
 -14   3  11          8.72         14.35        11.43 o
 -13   3  11        248.61        241.90        25.35 o
 -12   3  11        105.98        110.31        12.49 o
 -11   3  11       6860.59       7006.35       210.09 o
 -10   3  11       1130.43       1243.57        27.28 o
  -9   3  11       5751.51       5963.07       118.25 o
  -8   3  11       1573.58       1440.66        43.39 o
  -7   3  11       1266.55       1309.95        21.44 o
  -6   3  11        290.64        292.80        12.01 o
  -5   3  11       9806.78       9740.92       309.16 o
  -4   3  11         15.14         20.17        11.66 o
  -3   3  11       6310.61       5608.46       164.80 o
  -2   3  11       7697.51       8172.30       238.95 o
  -1   3  11       1382.78       1592.93        35.88 o
   0   3  11         89.17        165.82        37.31 o
   1   3  11       6476.81       5658.11       150.97 o
   2   3  11       2638.91       2360.63        72.98 o
   3   3  11      19326.73      20109.15       322.50 o
   4   3  11        580.32        619.09        10.49 o
   5   3  11       3736.16       4276.04       131.00 o
   6   3  11         54.51         31.70         8.53 o
   7   3  11          8.09         18.94         8.63 o
   8   3  11         55.52         74.84         9.34 o
   9   3  11       3339.72       3466.35       104.05 o
  10   3  11          0.77          2.86         9.80 o
  11   3  11        277.42        299.09        14.98 o
  12   3  11          0.11          6.16        10.23 o
  13   3  11         61.82         50.34        10.84 o
  14   3  11         47.75         -6.15        12.09 o
 -16   4  11          6.65          2.22        11.94 o
 -15   4  11        209.14        207.92        27.63 o
 -14   4  11         28.21         40.94        11.26 o
 -13   4  11        238.11        280.53        22.74 o
 -12   4  11          2.30          3.43        11.62 o
 -11   4  11       1528.83       1628.17        55.16 o
 -10   4  11         31.11         76.89        12.62 o
  -9   4  11       2889.57       3038.47        90.19 o
  -8   4  11        501.82        441.16        13.19 o
  -7   4  11       3165.22       3153.77        50.00 o
  -6   4  11       1586.76       1549.82        25.14 o
  -5   4  11       8291.11       7605.58       175.71 o
  -4   4  11        290.59        476.66        34.71 o
  -3   4  11       9324.33      10278.41       159.81 o
  -2   4  11       2007.04       2248.77        36.02 o
  -1   4  11      23583.11      20875.87       729.74 o
   0   4  11        302.54        277.04         9.18 o
   1   4  11      20188.54      20478.59       464.54 o
   2   4  11       3559.35       3692.03        71.54 o
   3   4  11        264.03        402.59         9.88 o
   4   4  11        194.01        166.85         8.17 o
   5   4  11       4152.70       4121.36        79.24 o
   6   4  11        588.72        629.08        16.49 o
   7   4  11       3806.21       4140.44        95.04 o
   8   4  11        135.42        163.54        10.38 o
   9   4  11       1224.61       1246.58        34.63 o
  10   4  11          6.60         26.04         9.49 o
  11   4  11       1205.57       1210.69        37.72 o
  12   4  11        130.57        120.02        16.92 o
  13   4  11        700.26        651.25        24.66 o
  14   4  11         27.17         19.05        11.91 o
 -16   5  11         82.23         42.56        12.51 o
 -15   5  11        946.24        793.24        36.01 o
 -14   5  11         19.38         24.57        12.90 o
 -13   5  11         17.10         30.19        12.73 o
 -12   5  11         30.80         27.74        12.06 o
 -11   5  11       1994.98       2012.51        54.78 o
 -10   5  11       2554.25       2710.02        79.74 o
  -9   5  11       5912.72       6314.80       133.58 o
  -8   5  11       1975.31       1981.52        64.51 o
  -7   5  11        121.72        132.06        12.11 o
  -6   5  11        103.92        140.19        11.06 o
  -5   5  11       8871.44       8992.13       250.42 o
  -4   5  11       1520.06       1636.11        23.58 o
  -3   5  11       6188.58       5361.14        68.63 o
  -2   5  11        448.92        554.58        18.86 o
  -1   5  11       1342.28       1155.07        25.76 o
   0   5  11        748.67        689.18        17.61 o
   1   5  11        833.91        759.46        12.39 o
   2   5  11       1497.34       1403.64        30.56 o
   3   5  11      11484.22      11704.29       284.08 o
   4   5  11       6075.10       6141.34       222.85 o
   5   5  11       5468.30       5863.53        58.59 o
   6   5  11         31.88         42.29         9.66 o
   7   5  11        741.83        785.58        19.92 o
   8   5  11         92.94         89.77        11.12 o
   9   5  11       3371.19       3596.38       115.19 o
  10   5  11        236.00        265.10        11.71 o
  11   5  11        513.95        522.21        18.75 o
  12   5  11         21.88         18.05        10.22 o
  13   5  11          1.05         16.79        10.45 o
  14   5  11        257.39        121.64        45.12 o
 -16   6  11          9.63         24.12        13.47 o
 -15   6  11        339.29        311.63        31.97 o
 -14   6  11        245.14        260.46        27.79 o
 -13   6  11       1502.63       1525.28        40.28 o
 -12   6  11        208.94        205.84        13.22 o
 -11   6  11        364.06        421.53        23.03 o
 -10   6  11        371.82        377.91        13.22 o
  -9   6  11        364.24        410.49        19.11 o
  -8   6  11        204.33        450.90        80.80 o
  -7   6  11       4727.62       4709.86       178.38 o
  -6   6  11       1177.87       1065.24        35.61 o
  -5   6  11       4073.34       3817.99        81.07 o
  -4   6  11       1079.06        942.41        31.94 o
  -3   6  11       1639.52       1763.56        35.80 o
  -2   6  11       1564.18       1688.90        53.78 o
  -1   6  11      15760.59      14903.19       264.16 o
   0   6  11       5443.07       5792.61       141.11 o
   1   6  11       4804.43       4104.88        89.50 o
   2   6  11        708.71        868.54        17.11 o
   3   6  11         46.51        101.45         8.49 o
   4   6  11        116.46        134.59         9.33 o
   5   6  11       6127.47       5940.00       153.70 o
   6   6  11        698.57        692.87        11.81 o
   7   6  11       1763.33       1936.08        56.83 o
   8   6  11         40.41         49.02         9.38 o
   9   6  11        648.29        694.72        28.51 o
  10   6  11         13.49         11.18        10.35 o
  11   6  11        327.63        373.06        17.44 o
  12   6  11          6.02         28.15        10.37 o
  13   6  11        740.17        713.70        30.98 o
  14   6  11         21.56         15.55        32.40 o
 -16   7  11         60.56         10.13        31.34 o
 -15   7  11        417.20        369.69        42.81 o
 -14   7  11         19.55        298.12       108.00 o
 -13   7  11          0.38          7.01        12.25 o
 -12   7  11          1.82         18.81        12.55 o
 -11   7  11       1225.92       1345.05        36.30 o
 -10   7  11       1465.19       1580.28        46.12 o
  -9   7  11       4622.08       4852.18       132.88 o
  -8   7  11       2168.70       2182.64       189.65 o
  -7   7  11         34.35         34.80        12.78 o
  -6   7  11        137.79        188.60        30.84 o
  -5   7  11       3477.19       3213.02        77.36 o
  -4   7  11       2610.12       2783.59        45.24 o
  -3   7  11       6707.33       6845.74       190.81 o
  -2   7  11         26.76          6.60         9.17 o
  -1   7  11      10809.63      11037.35       142.70 o
   0   7  11        487.34        482.11        10.66 o
   1   7  11       3422.87       3366.03        60.00 o
   2   7  11       2422.00       2330.76        39.95 o
   3   7  11       4225.47       4219.31       131.61 o
   4   7  11       8234.92       7899.77       155.10 o
   5   7  11       4139.34       4203.23        85.28 o
   6   7  11         62.16         32.29         9.65 o
   7   7  11        325.69        314.82         9.69 o
   8   7  11        563.27        559.60        16.53 o
   9   7  11       3218.72       3312.78        78.00 o
  10   7  11        316.38        318.77        28.54 o
  11   7  11        286.76        286.92        33.61 o
  12   7  11          8.23         17.69        12.16 o
  13   7  11          0.18         10.66        10.32 o
 -15   8  11        164.53        117.11        27.60 o
 -14   8  11        275.29        215.77        24.71 o
 -13   8  11       1277.77       1238.44        58.59 o
 -12   8  11          1.23         12.21        12.50 o
 -11   8  11        857.47        931.96        25.97 o
 -10   8  11        227.17        197.23        15.57 o
  -9   8  11        361.62        327.43        13.81 o
  -8   8  11        307.44        284.22        13.72 o
  -7   8  11       4746.22       4641.62       193.44 o
  -6   8  11       2400.99       2264.72        94.34 o
  -5   8  11       6524.14       6560.01       147.86 o
  -4   8  11          2.91          1.97        11.97 o
  -3   8  11       1439.96       1289.78        33.80 o
  -2   8  11         13.09        428.64       134.99 o
  -1   8  11       9389.36       9209.20       317.80 o
   0   8  11        166.90        251.69        55.54 o
   1   8  11       3467.95       3344.64        27.22 o
   2   8  11        299.56        305.67         9.84 o
   3   8  11        158.34        149.15         8.43 o
   4   8  11          1.37          7.27         9.04 o
   5   8  11       2698.59       2667.48        45.82 o
   6   8  11        566.95        587.02        16.21 o
   7   8  11       2970.62       3079.67        52.23 o
   8   8  11        618.29        667.10        19.40 o
   9   8  11          2.01         13.98         8.80 o
  10   8  11         24.02         14.78         9.91 o
  11   8  11        837.55        826.94        35.64 o
  12   8  11        158.22        143.52        12.22 o
  13   8  11        517.61        380.17        33.64 o
 -15   9  11        489.84        453.17        69.47 o
 -14   9  11         41.52         49.45        13.83 o
 -13   9  11          8.75         -1.34        13.17 o
 -12   9  11         56.17         66.02        12.95 o
 -11   9  11        916.39        991.41        48.52 o
 -10   9  11       1387.38       1515.84        43.78 o
  -9   9  11        775.23        778.28        20.62 o
  -8   9  11       2689.86       2905.31       148.44 o
  -7   9  11        408.79        336.88        13.12 o
  -6   9  11       1642.69       1525.56        37.86 o
  -5   9  11        976.60        854.86        20.18 o
  -4   9  11       1172.46       1140.91        21.22 o
  -3   9  11       8423.96       8249.00       178.93 o
  -2   9  11       3333.32       3194.17        74.51 o
  -1   9  11       1399.16       1308.71        31.85 o
   0   9  11       1811.97       1859.46        54.52 o
   1   9  11         72.72         76.67         8.75 o
   2   9  11       2828.06       2819.04        79.18 o
   3   9  11       4324.73       3959.17        98.41 o
   4   9  11       5547.21       5558.89        37.05 o
   5   9  11        423.30        398.03        10.09 o
   6   9  11         36.50         53.73         9.60 o
   7   9  11         17.49         14.46         9.18 o
   8   9  11       1197.45       1167.51        26.03 o
   9   9  11       2298.41       2301.54        71.87 o
  10   9  11         95.48        104.81        10.03 o
  11   9  11       1281.88       1298.32        43.63 o
  12   9  11         11.56         13.53        12.45 o
  13   9  11         18.11         17.79        12.44 o
 -15  10  11        266.57        185.62        45.80 o
 -14  10  11        226.65        229.32        23.25 o
 -13  10  11        996.08        953.12        21.76 o
 -12  10  11        226.58        232.10        17.83 o
 -11  10  11        610.41        573.72        27.08 o
 -10  10  11         36.84         66.87        15.07 o
  -9  10  11        260.43        290.42        18.06 o
  -8  10  11        576.09        517.13        20.25 o
  -7  10  11       6350.96       6336.70       214.59 o
  -6  10  11       2338.83       2274.98       104.80 o
  -5  10  11       1885.71       1648.61        31.52 o
  -4  10  11        682.59        772.16        17.71 o
  -3  10  11        949.60        931.98        14.22 o
  -2  10  11        572.19        638.94        15.91 o
  -1  10  11      10350.50      10133.60       140.91 o
   0  10  11       3647.91       3267.11        75.54 o
   1  10  11       2736.98       2763.07        52.97 o
   2  10  11       1213.72       1182.81        26.73 o
   3  10  11          1.60          5.53         9.27 o
   4  10  11         32.44         54.02        10.24 o
   5  10  11       1703.00       1672.96        32.76 o
   6  10  11        457.31        409.76        10.83 o
   7  10  11       1826.05       1951.40        40.55 o
   8  10  11       1152.38       1286.03        25.37 o
   9  10  11         14.67         19.46         9.67 o
  10  10  11         28.85         28.60        10.78 o
  11  10  11        275.16        271.66        17.06 o
  12  10  11        199.16        182.35        11.42 o
  13  10  11        195.25         -8.22        34.12 o
 -14  11  11         89.19         45.52        14.27 o
 -13  11  11         78.25         59.20        15.76 o
 -12  11  11        355.43        344.24        37.51 o
 -11  11  11        186.26        214.65        24.85 o
 -10  11  11        953.91        933.81        54.65 o
  -9  11  11        207.52        216.96        14.00 o
  -8  11  11        436.86        411.92        14.38 o
  -7  11  11          3.50        453.64       187.17 o
  -6  11  11        614.83        656.16        28.26 o
  -5  11  11       1492.73       1437.96        29.80 o
  -4  11  11       2498.32       2488.47        59.12 o
  -3  11  11       8970.68       8930.12       155.67 o
  -2  11  11         14.53         23.21        10.43 o
  -1  11  11         22.19         46.52        10.57 o
   0  11  11        272.75        245.09        10.93 o
   1  11  11       1087.73       1092.25        25.95 o
   2  11  11       1894.40       1921.19        44.51 o
   3  11  11       2060.55       1993.73        63.49 o
   4  11  11       2280.99       2073.99        36.28 o
   5  11  11        154.62        157.05        11.45 o
   6  11  11         56.56         51.73         9.86 o
   7  11  11        105.32        121.19        11.18 o
   8  11  11        559.31        556.03        12.79 o
   9  11  11       1289.85       1332.59        52.07 o
  10  11  11        242.30        240.76        11.57 o
  11  11  11        375.17        375.31        14.22 o
  12  11  11         79.41         66.51        11.72 o
 -14  12  11        308.82        280.59        16.94 o
 -13  12  11        589.37        555.02        26.48 o
 -12  12  11        230.70        227.03        33.07 o
 -11  12  11        652.36        681.79        21.45 o
 -10  12  11          0.82         12.35        12.49 o
  -9  12  11          0.77         -9.11        13.74 o
  -8  12  11        462.21        491.60        21.93 o
  -7  12  11       2155.02       2078.55        98.23 o
  -6  12  11       5583.96       5135.68       214.10 o
  -5  12  11       2730.10       2665.07        46.24 o
  -4  12  11        272.70        326.76        17.72 o
  -3  12  11        647.89        560.70        13.09 o
  -2  12  11       1176.12       1290.83        40.09 o
  -1  12  11        559.68        609.04        13.28 o
   0  12  11       2834.61       2858.87        46.22 o
   1  12  11       1463.44       1474.10        20.62 o
   2  12  11        107.66        145.32        11.40 o
   3  12  11       2219.78       2275.78        50.52 o
   4  12  11         31.89         23.02        10.08 o
   5  12  11       2641.89       2824.88        50.25 o
   6  12  11       1393.83       1455.47        32.22 o
   7  12  11       1333.32       1431.13        27.72 o
   8  12  11        496.46        518.76        14.43 o
   9  12  11         54.42         38.04        11.01 o
  10  12  11        342.31        355.69        19.47 o
  11  12  11        240.80        243.74        28.01 o
  12  12  11         30.99         20.56        12.06 o
 -14  13  11        115.97         62.59        20.99 o
 -13  13  11         48.81         47.12        15.43 o
 -12  13  11        101.45        115.58        19.48 o
 -11  13  11        137.25        125.99        13.81 o
 -10  13  11        724.34        748.11        16.13 o
  -9  13  11        444.76        436.58        15.05 o
  -8  13  11        495.03        433.48        21.34 o
  -7  13  11        117.64        138.74        13.23 o
  -6  13  11        227.66        195.59        14.04 o
  -5  13  11        129.82         99.45        12.99 o
  -4  13  11       2525.34       2538.88        78.58 o
  -3  13  11       5563.26       5136.77       126.81 o
  -2  13  11       9983.10      10198.35       272.47 o
  -1  13  11       2682.16       2628.77        41.10 o
   0  13  11        522.63        534.89        13.01 o
   1  13  11       1235.49       1411.48        25.64 o
   2  13  11       5667.84       5705.83        95.25 o
   3  13  11       1270.00       1232.84        20.75 o
   4  13  11       1312.38       1239.11        29.65 o
   5  13  11          1.06          8.35        11.30 o
   6  13  11         34.39         37.07        11.28 o
   7  13  11         54.84         57.43        13.30 o
   8  13  11        129.48        152.32        11.14 o
   9  13  11        770.58        765.26        18.40 o
  10  13  11        554.85        599.38        29.26 o
  11  13  11        188.67        176.99        15.08 o
 -13  14  11        321.79        263.62        25.57 o
 -12  14  11        418.93        462.31        27.23 o
 -11  14  11        121.74        108.92        14.74 o
 -10  14  11         23.12         16.12        14.25 o
  -9  14  11        426.80        472.24        14.30 o
  -8  14  11        999.43       1019.05        26.75 o
  -7  14  11       3384.70       3472.72       128.67 o
  -6  14  11       2645.81       2535.62        90.10 o
  -5  14  11        785.35        815.02        19.63 o
  -4  14  11       1254.63       1214.96        22.28 o
  -3  14  11       2041.15       1993.74        37.77 o
  -2  14  11       3576.03       3731.49        74.31 o
  -1  14  11       1909.22       1951.54        48.34 o
   0  14  11        718.86        814.72        13.76 o
   1  14  11          6.05         17.19        11.99 o
   2  14  11        302.77        367.76        13.19 o
   3  14  11       1091.37       1162.14        21.53 o
   4  14  11        123.43        133.83        11.61 o
   5  14  11        764.60        781.29        13.54 o
   6  14  11       2686.38       2773.45        47.36 o
   7  14  11        435.96        451.12        19.26 o
   8  14  11        415.80        378.03        20.38 o
   9  14  11         53.89         31.49        13.20 o
  10  14  11         49.05         58.54        11.15 o
  11  14  11        305.51        251.63        17.08 o
 -13  15  11          5.03         20.32        14.75 o
 -12  15  11         78.89         49.31        14.21 o
 -11  15  11         80.62         78.82        14.20 o
 -10  15  11       1139.62       1126.51        48.83 o
  -9  15  11        568.01        622.71        16.84 o
  -8  15  11        176.67        147.19        14.00 o
  -7  15  11         15.02         67.13        24.06 o
  -6  15  11         13.21         35.12        13.42 o
  -5  15  11        427.30        437.15        14.63 o
  -4  15  11       1955.13       2033.58        35.09 o
  -3  15  11        913.03        763.25        14.52 o
  -2  15  11       4509.01       4503.32        85.37 o
  -1  15  11        283.86        331.34        12.82 o
[truncated: 493,916 more chars]
